# Supplementary material for: Crystal structure of hexa­kis­(dimethyl sulfoxide-κO)manganese(II) diiodide
Source: Acta Crystallogr E Crystallogr Commun. 2016 Jun 10;72(Pt 7):904–6. doi: 10.1107/S2056989016008896 (PMC4992903; doi:10.1107/S2056989016008896)
Supplement: Supplementary file 1 [file e-72-00904-sup1.cif]

##############################################################################
#                                                                            #
# This CIF contains the data in a paper accepted for publication in          #
# Acta Crystallographica Section E. It conforms to the requirements of       #
# Notes for Authors for Acta Crystallographica Section E, and has been       #
# peer reviewed under the auspices of the IUCr Commission on Journals.       #
#                                                                            #
# Full details of the Crystallographic Information File format               #
# are given in the paper "The Crystallographic Information File (CIF):       #
# a New Standard Archive File for Crystallography" by S. R. Hall, F. H.      #
# Allen and I. D. Brown [Acta Cryst. (1991), A47, 655-685].                  #
#                                                                            #
# The current version of the core CIF dictionary is obtainable from          #
# ftp://ftp.iucr.org/pub/cif_core.dic.                                       #
#                                                                            #
# Software is freely available for graphical display of the structure(s)     #
# in this CIF. For information consult the CIF software page                 #
# http://www.iucr.org/resources/cif/software.                                #
#                                                                            #
# This file may be used for bona fide research purposes within the           #
# scientific community so long as proper attribution is given to the journal # 
# article from which it was obtained.                                        #
#                                                                            #
##############################################################################
data_I
_database_code_depnum_ccdc_archive 'CCDC 1483114'
_audit_creation_method     'SHELXL-2014/7'
_chemical_name_systematic
;
Hexakis(dimethyl sulfoxide-\k<i>O</i>)manganese(II)
diiodide
;
_chemical_name_common     ?
_chemical_formula_moiety     'C12 H36 Mn O6 S6 2+, 2(I -)'
_chemical_formula_sum     'C12 H36 I2 Mn O6 S6'
_chemical_formula_iupac     '[Mn (C2 H6 O S)6] I2'
_chemical_formula_weight     777.51
_chemical_melting_point     ?
_shelx_space_group_comment
;
The symmetry employed for this shelxl refinement is uniquely defined
by the following loop, which should always be used as a source of
symmetry information in preference to the above space-group names.
They are only intended as comments.
;
_space_group_crystal_system     monoclinic
_space_group_name_H-M_alt     'C c'
_space_group_name_Hall     'C -2yc'
loop_
    _space_group_symop_operation_xyz
    'x, y, z'
    'x, -y, z+1/2'
    'x+1/2, y+1/2, z'
    'x+1/2, -y+1/2, z+1/2'
_cell_length_a     12.0996(14)
_cell_length_b     24.511(3)
_cell_length_c     11.2999(13)
_cell_angle_alpha     90
_cell_angle_beta     119.577(3)
_cell_angle_gamma     90
_cell_volume     2914.6(6)
_cell_formula_units_Z     4
_cell_measurement_reflns_used     9642
_cell_measurement_theta_min     2.185
_cell_measurement_theta_max     31.342
_cell_measurement_temperature     100(2)
_exptl_crystal_description     fragment
_exptl_crystal_colour     colourless
_exptl_crystal_size_max     0.150
_exptl_crystal_size_mid     0.100
_exptl_crystal_size_min     0.050
_exptl_crystal_density_diffrn     1.772
_exptl_crystal_density_meas     ?
_exptl_crystal_density_method     ?
_exptl_crystal_F_000     1532
_exptl_absorpt_coefficient_mu     3.023
_exptl_absorpt_correction_type     multi-scan
_exptl_absorpt_process_details
;
(<i>TWINABS</i>; Bruker, 2014)
;
_shelx_estimated_absorpt_T_min     0.660
_shelx_estimated_absorpt_T_max     0.864
_exptl_absorpt_correction_T_min     0.574
_exptl_absorpt_correction_T_max     0.746
_diffrn_ambient_temperature     100(2)
_diffrn_radiation_type     MoK\a
_diffrn_radiation_wavelength     0.71073
_diffrn_measurement_device_type     'Bruker APEXII CCD'
_diffrn_measurement_method     '\w- and \f-scans'
_diffrn_detector_area_resol_mean     ?
_diffrn_reflns_number     4935
_diffrn_reflns_av_R_equivalents     ?
_diffrn_reflns_theta_min     1.662
_diffrn_reflns_theta_max     31.874
_diffrn_reflns_theta_full     25.242
_diffrn_measured_fraction_theta_max     0.982
_diffrn_measured_fraction_theta_full     1.000
_diffrn_reflns_limit_h_min     -17
_diffrn_reflns_limit_h_max     15
_diffrn_reflns_limit_k_min     0
_diffrn_reflns_limit_k_max     35
_diffrn_reflns_limit_l_min     0
_diffrn_reflns_limit_l_max     16
_refine_special_details
;
 Refined as a 2-component twin.
;
_reflns_number_total     4935
_reflns_number_gt     4279
_reflns_threshold_expression     'I > 2\s(I)'
_refine_ls_structure_factor_coef     Fsqd
_refine_ls_matrix_type     full
_refine_ls_R_factor_all     0.0649
_refine_ls_R_factor_gt     0.0441
_refine_ls_wR_factor_gt     0.0680
_refine_ls_wR_factor_ref     0.0742
_refine_ls_goodness_of_fit_ref     1.155
_refine_ls_restrained_S_all     1.154
_refine_ls_number_reflns     4935
_refine_ls_number_parameters     257
_refine_ls_number_restraints     2
_refine_ls_hydrogen_treatment     constr
_refine_ls_weighting_scheme     calc
_refine_ls_weighting_details
              'w=1/[\s^2^(Fo^2^)+(0.0202P)^2^+8.7709P] where P=(Fo^2^+2Fc^2^)/3'
_atom_sites_solution_hydrogens     geom
_atom_sites_solution_primary     ?
_atom_sites_solution_secondary     ?
_refine_ls_shift/su_max     0.001
_refine_ls_shift/su_mean     0.000
_refine_diff_density_max     2.110
_refine_diff_density_min     -1.514
_refine_ls_extinction_method     none
_refine_ls_extinction_coef     .
_refine_ls_abs_structure_details
;
No quotients, so Flack parameter determined by classical intensity fit
;
_refine_ls_abs_structure_Flack     0.10(2)
loop_
    _atom_type_symbol
    _atom_type_description
    _atom_type_scat_dispersion_real
    _atom_type_scat_dispersion_imag
    _atom_type_scat_source
    'C' 'C' 0.0033 0.0016
                         'International Tables Vol C Tables 4.2.6.8 and 6.1.1.4'
    'H' 'H' 0.0000 0.0000
                         'International Tables Vol C Tables 4.2.6.8 and 6.1.1.4'
    'S' 'S' 0.1246 0.1234
                         'International Tables Vol C Tables 4.2.6.8 and 6.1.1.4'
    'Mn' 'Mn' 0.3368 0.7283
                         'International Tables Vol C Tables 4.2.6.8 and 6.1.1.4'
    'I' 'I' -0.4742 1.8119
                         'International Tables Vol C Tables 4.2.6.8 and 6.1.1.4'
    'O' 'O' 0.0106 0.0060
                         'International Tables Vol C Tables 4.2.6.8 and 6.1.1.4'
_computing_data_collection
;
APEX2 (Bruker, 2014)
;
_computing_cell_refinement
;
SAINT-Plus (Bruker, 2014)
;
_computing_data_reduction
;
SAINT-Plus (Bruker, 2014)
;
_computing_structure_solution
;
SHELXS97 (Sheldrick, 2008)
;
_computing_structure_refinement
;
SHELXL2014 (Sheldrick, 2015)
;
_computing_molecular_graphics
;
Mercury (Macrae <i>et al.</i>, 2006)
;
_computing_publication_material
;
publCIF (Westrip, 2010)
;
loop_
    _atom_site_type_symbol
    _atom_site_label
    _atom_site_fract_x
    _atom_site_fract_y
    _atom_site_fract_z
    _atom_site_U_iso_or_equiv
    _atom_site_adp_type
    _atom_site_calc_flag
    _atom_site_occupancy
    _atom_site_disorder_assembly
    _atom_site_disorder_group
    Mn Mn1 0.92250(11) 0.87649(5) 0.58801(9) 0.0112(2) Uani d 1 . .
    I I1 0.26974(6) 0.88077(3) 0.28565(7) 0.02714(14) Uani d 1 . .
    I I2 0.58683(5) 0.86891(2) 0.96305(5) 0.02930(16) Uani d 1 . .
    S S1 0.8652(2) 0.95666(9) 0.3103(3) 0.0250(5) Uani d 1 . .
    S S2 0.7237(2) 0.78418(9) 0.3582(2) 0.0186(4) Uani d 1 . .
    S S4 0.8551(2) 0.84771(8) 0.8308(2) 0.0180(4) Uani d 1 . .
    S S3 0.64117(19) 0.91912(7) 0.5116(2) 0.0151(4) Uani d 1 . .
    S S5 1.2168(2) 0.91633(8) 0.7738(2) 0.0159(4) Uani d 1 . .
    S S6 1.12193(18) 0.83029(8) 0.5061(2) 0.0155(4) Uani d 1 . .
    O O1 0.8988(6) 0.9059(2) 0.3974(6) 0.0223(13) Uani d 1 . .
    O O2 0.7667(6) 0.8219(2) 0.4797(6) 0.0229(13) Uani d 1 . .
    O O3 0.7823(6) 0.9325(2) 0.5874(7) 0.0199(12) Uani d 1 . .
    O O4 0.9477(5) 0.8411(2) 0.7784(6) 0.0188(11) Uani d 1 . .
    O O5 1.0771(6) 0.9339(2) 0.6990(6) 0.0181(12) Uani d 1 . .
    O O6 1.0538(6) 0.8170(2) 0.5873(6) 0.0165(11) Uani d 1 . .
    C C1 0.9114(10) 0.9439(4) 0.1885(9) 0.025(2) Uani d 1 . .
    H H1A 0.9949 0.9261 0.2322 0.037 Uiso calc 1 . .
    H H1B 0.9163 0.9784 0.1476 0.037 Uiso calc 1 . .
    H H1C 0.8489 0.9199 0.1176 0.037 Uiso calc 1 . .
    C C2 0.9819(13) 1.0048(4) 0.4068(10) 0.045(3) Uani d 1 . .
    H H2A 0.9720 1.0163 0.4842 0.067 Uiso calc 1 . .
    H H2B 0.9729 1.0366 0.3500 0.067 Uiso calc 1 . .
    H H2C 1.0662 0.9886 0.4404 0.067 Uiso calc 1 . .
    C C3 0.5563(9) 0.7902(4) 0.2691(10) 0.025(2) Uani d 1 . .
    H H3A 0.5253 0.7927 0.3343 0.037 Uiso calc 1 . .
    H H3B 0.5190 0.7581 0.2111 0.037 Uiso calc 1 . .
    H H3C 0.5317 0.8231 0.2126 0.037 Uiso calc 1 . .
    C C4 0.7368(10) 0.7169(3) 0.4265(11) 0.029(2) Uani d 1 . .
    H H4A 0.8266 0.7063 0.4775 0.043 Uiso calc 1 . .
    H H4B 0.6904 0.6910 0.3519 0.043 Uiso calc 1 . .
    H H4C 0.7008 0.7166 0.4874 0.043 Uiso calc 1 . .
    C C5 0.5721(9) 0.9626(4) 0.5828(11) 0.030(2) Uani d 1 . .
    H H5A 0.5888 0.9480 0.6708 0.045 Uiso calc 1 . .
    H H5B 0.4801 0.9647 0.5212 0.045 Uiso calc 1 . .
    H H5C 0.6091 0.9992 0.5956 0.045 Uiso calc 1 . .
    C C6 0.5831(11) 0.9507(4) 0.3532(11) 0.030(2) Uani d 1 . .
    H H6A 0.6037 0.9896 0.3663 0.045 Uiso calc 1 . .
    H H6B 0.4907 0.9460 0.3004 0.045 Uiso calc 1 . .
    H H6C 0.6224 0.9340 0.3041 0.045 Uiso calc 1 . .
    C C7 0.7344(8) 0.7981(4) 0.7471(9) 0.027(2) Uani d 1 . .
    H H7A 0.6856 0.8066 0.6498 0.041 Uiso calc 1 . .
    H H7B 0.6776 0.7983 0.7859 0.041 Uiso calc 1 . .
    H H7C 0.7732 0.7619 0.7594 0.041 Uiso calc 1 . .
    C C8 0.9331(10) 0.8176(4) 0.9972(10) 0.032(2) Uani d 1 . .
    H H8A 0.9538 0.7794 0.9905 0.049 Uiso calc 1 . .
    H H8B 0.8767 0.8191 1.0363 0.049 Uiso calc 1 . .
    H H8C 1.0115 0.8377 1.0558 0.049 Uiso calc 1 . .
    C C9 1.0351(9) 0.7942(3) 0.3481(8) 0.0189(15) Uani d 1 . .
    H H9A 1.0336 0.7552 0.3664 0.028 Uiso calc 1 . .
    H H9B 1.0763 0.7996 0.2930 0.028 Uiso calc 1 . .
    H H9C 0.9478 0.8081 0.2986 0.028 Uiso calc 1 . .
    C C10 1.2612(10) 0.7887(4) 0.5827(10) 0.027(2) Uani d 1 . .
    H H10A 1.3156 0.7999 0.6775 0.040 Uiso calc 1 . .
    H H10B 1.3077 0.7929 0.5327 0.040 Uiso calc 1 . .
    H H10C 1.2367 0.7504 0.5798 0.040 Uiso calc 1 . .
    C C11 1.2929(9) 0.9566(4) 0.7044(10) 0.024(2) Uani d 1 . .
    H H11A 1.2599 0.9468 0.6087 0.036 Uiso calc 1 . .
    H H11B 1.3847 0.9500 0.7553 0.036 Uiso calc 1 . .
    H H11C 1.2761 0.9953 0.7109 0.036 Uiso calc 1 . .
    C C12 1.2843(9) 0.9470(4) 0.9385(9) 0.0231(19) Uani d 1 . .
    H H12A 1.2857 0.9868 0.9295 0.035 Uiso calc 1 . .
    H H12B 1.3713 0.9336 0.9954 0.035 Uiso calc 1 . .
    H H12C 1.2330 0.9375 0.9807 0.035 Uiso calc 1 . .
loop_
    _atom_site_aniso_label
    _atom_site_aniso_U_11
    _atom_site_aniso_U_22
    _atom_site_aniso_U_33
    _atom_site_aniso_U_12
    _atom_site_aniso_U_13
    _atom_site_aniso_U_23
    Mn1 0.0126(5) 0.0097(5) 0.0119(5) -0.0014(5) 0.0064(5) 0.0008(5)
    I1 0.0220(3) 0.0280(3) 0.0317(3) -0.0063(3) 0.0135(3) 0.0007(3)
    I2 0.0279(3) 0.0216(3) 0.0371(4) 0.0059(3) 0.0150(3) 0.0006(3)
    S1 0.0234(11) 0.0249(11) 0.0318(13) 0.0063(9) 0.0176(10) 0.0097(9)
    S2 0.0166(9) 0.0199(9) 0.0201(10) -0.0018(8) 0.0096(8) -0.0062(8)
    S4 0.0225(10) 0.0153(8) 0.0214(10) -0.0009(7) 0.0148(8) 0.0014(7)
    S3 0.0109(9) 0.0130(8) 0.0188(9) 0.0001(7) 0.0053(8) -0.0004(7)
    S5 0.0146(10) 0.0118(8) 0.0188(9) -0.0012(7) 0.0064(8) 0.0000(8)
    S6 0.0169(10) 0.0144(8) 0.0154(9) 0.0007(7) 0.0082(7) -0.0008(7)
    O1 0.031(3) 0.021(3) 0.019(3) 0.001(3) 0.015(3) 0.010(2)
    O2 0.024(3) 0.021(3) 0.028(3) -0.010(2) 0.016(3) -0.011(2)
    O3 0.010(3) 0.016(3) 0.028(3) 0.004(2) 0.006(3) -0.002(2)
    O4 0.016(3) 0.026(3) 0.019(3) 0.004(2) 0.011(2) 0.006(2)
    O5 0.012(3) 0.013(3) 0.028(3) -0.001(2) 0.009(3) -0.001(2)
    O6 0.022(3) 0.015(3) 0.018(3) 0.000(2) 0.015(2) 0.000(2)
    C1 0.033(5) 0.023(4) 0.024(5) -0.004(4) 0.019(4) 0.003(4)
    C2 0.075(9) 0.037(5) 0.015(5) -0.021(6) 0.016(5) -0.002(4)
    C3 0.024(5) 0.017(4) 0.023(4) 0.002(4) 0.004(4) -0.003(3)
    C4 0.022(5) 0.016(4) 0.031(6) 0.005(4) 0.000(4) 0.004(4)
    C5 0.016(4) 0.039(5) 0.036(6) -0.003(4) 0.012(4) -0.008(5)
    C6 0.027(5) 0.029(5) 0.028(5) -0.005(4) 0.009(5) 0.011(4)
    C7 0.024(5) 0.040(5) 0.024(5) -0.004(4) 0.016(4) -0.003(3)
    C8 0.040(6) 0.038(5) 0.021(5) -0.004(4) 0.017(4) -0.004(4)
    C9 0.025(4) 0.022(4) 0.013(4) -0.002(4) 0.012(4) -0.008(3)
    C10 0.029(5) 0.030(5) 0.026(5) 0.010(4) 0.016(4) 0.009(4)
    C11 0.020(5) 0.022(4) 0.024(5) 0.004(4) 0.007(4) 0.008(4)
    C12 0.017(4) 0.033(5) 0.020(4) -0.006(4) 0.010(4) -0.008(4)
_geom_special_details
;
 All esds (except the esd in the dihedral angle between two l.s. planes)
 are estimated using the full covariance matrix.  The cell esds are taken
 into account individually in the estimation of esds in distances, angles
 and torsion angles; correlations between esds in cell parameters are only
 used when they are defined by crystal symmetry.  An approximate (isotropic)
 treatment of cell esds is used for estimating esds involving l.s. planes.
;
loop_
    _geom_bond_atom_site_label_1
    _geom_bond_atom_site_label_2
    _geom_bond_site_symmetry_2
    _geom_bond_distance
    _geom_bond_publ_flag
    Mn1 O2 . 2.137(6) ?
    Mn1 O1 . 2.152(6) ?
    Mn1 O6 . 2.159(6) ?
    Mn1 O5 . 2.176(6) ?
    Mn1 O3 . 2.180(6) ?
    Mn1 O4 . 2.197(6) ?
    S1 O1 . 1.512(6) ?
    S1 C2 . 1.749(11) ?
    S1 C1 . 1.751(10) ?
    S2 O2 . 1.518(6) ?
    S2 C3 . 1.768(10) ?
    S2 C4 . 1.795(9) ?
    S4 O4 . 1.512(6) ?
    S4 C7 . 1.773(9) ?
    S4 C8 . 1.795(10) ?
    S3 O3 . 1.521(6) ?
    S3 C6 . 1.747(10) ?
    S3 C5 . 1.774(10) ?
    S5 O5 . 1.532(6) ?
    S5 C11 . 1.775(10) ?
    S5 C12 . 1.787(9) ?
    S6 O6 . 1.541(6) ?
    S6 C10 . 1.786(9) ?
    S6 C9 . 1.795(8) ?
    C1 H1A . 0.9800 ?
    C1 H1B . 0.9800 ?
    C1 H1C . 0.9800 ?
    C2 H2A . 0.9800 ?
    C2 H2B . 0.9800 ?
    C2 H2C . 0.9800 ?
    C3 H3A . 0.9800 ?
    C3 H3B . 0.9800 ?
    C3 H3C . 0.9800 ?
    C4 H4A . 0.9800 ?
    C4 H4B . 0.9800 ?
    C4 H4C . 0.9800 ?
    C5 H5A . 0.9800 ?
    C5 H5B . 0.9800 ?
    C5 H5C . 0.9800 ?
    C6 H6A . 0.9800 ?
    C6 H6B . 0.9800 ?
    C6 H6C . 0.9800 ?
    C7 H7A . 0.9800 ?
    C7 H7B . 0.9800 ?
    C7 H7C . 0.9800 ?
    C8 H8A . 0.9800 ?
    C8 H8B . 0.9800 ?
    C8 H8C . 0.9800 ?
    C9 H9A . 0.9800 ?
    C9 H9B . 0.9800 ?
    C9 H9C . 0.9800 ?
    C10 H10A . 0.9800 ?
    C10 H10B . 0.9800 ?
    C10 H10C . 0.9800 ?
    C11 H11A . 0.9800 ?
    C11 H11B . 0.9800 ?
    C11 H11C . 0.9800 ?
    C12 H12A . 0.9800 ?
    C12 H12B . 0.9800 ?
    C12 H12C . 0.9800 ?
loop_
    _geom_angle_atom_site_label_1
    _geom_angle_atom_site_label_2
    _geom_angle_atom_site_label_3
    _geom_angle_site_symmetry_1
    _geom_angle_site_symmetry_3
    _geom_angle
    _geom_angle_publ_flag
    O2 Mn1 O1 . . 89.6(2) ?
    O2 Mn1 O6 . . 91.0(2) ?
    O1 Mn1 O6 . . 87.6(2) ?
    O2 Mn1 O5 . . 178.2(2) ?
    O1 Mn1 O5 . . 90.7(2) ?
    O6 Mn1 O5 . . 90.8(2) ?
    O2 Mn1 O3 . . 85.8(2) ?
    O1 Mn1 O3 . . 93.8(2) ?
    O6 Mn1 O3 . . 176.5(2) ?
    O5 Mn1 O3 . . 92.3(2) ?
    O2 Mn1 O4 . . 88.3(2) ?
    O1 Mn1 O4 . . 176.3(2) ?
    O6 Mn1 O4 . . 89.4(2) ?
    O5 Mn1 O4 . . 91.5(2) ?
    O3 Mn1 O4 . . 89.1(2) ?
    O1 S1 C2 . . 106.0(4) ?
    O1 S1 C1 . . 106.0(4) ?
    C2 S1 C1 . . 97.9(6) ?
    O2 S2 C3 . . 104.4(4) ?
    O2 S2 C4 . . 104.7(4) ?
    C3 S2 C4 . . 98.9(5) ?
    O4 S4 C7 . . 107.0(4) ?
    O4 S4 C8 . . 105.0(4) ?
    C7 S4 C8 . . 98.3(5) ?
    O3 S3 C6 . . 104.7(5) ?
    O3 S3 C5 . . 105.3(4) ?
    C6 S3 C5 . . 99.0(5) ?
    O5 S5 C11 . . 105.8(4) ?
    O5 S5 C12 . . 105.6(4) ?
    C11 S5 C12 . . 98.9(5) ?
    O6 S6 C10 . . 104.2(4) ?
    O6 S6 C9 . . 105.4(4) ?
    C10 S6 C9 . . 98.6(5) ?
    S1 O1 Mn1 . . 141.9(4) ?
    S2 O2 Mn1 . . 135.3(4) ?
    S3 O3 Mn1 . . 121.5(3) ?
    S4 O4 Mn1 . . 124.7(3) ?
    S5 O5 Mn1 . . 122.4(3) ?
    S6 O6 Mn1 . . 118.1(3) ?
    S1 C1 H1A . . 109.5 ?
    S1 C1 H1B . . 109.5 ?
    H1A C1 H1B . . 109.5 ?
    S1 C1 H1C . . 109.5 ?
    H1A C1 H1C . . 109.5 ?
    H1B C1 H1C . . 109.5 ?
    S1 C2 H2A . . 109.5 ?
    S1 C2 H2B . . 109.5 ?
    H2A C2 H2B . . 109.5 ?
    S1 C2 H2C . . 109.5 ?
    H2A C2 H2C . . 109.5 ?
    H2B C2 H2C . . 109.5 ?
    S2 C3 H3A . . 109.5 ?
    S2 C3 H3B . . 109.5 ?
    H3A C3 H3B . . 109.5 ?
    S2 C3 H3C . . 109.5 ?
    H3A C3 H3C . . 109.5 ?
    H3B C3 H3C . . 109.5 ?
    S2 C4 H4A . . 109.5 ?
    S2 C4 H4B . . 109.5 ?
    H4A C4 H4B . . 109.5 ?
    S2 C4 H4C . . 109.5 ?
    H4A C4 H4C . . 109.5 ?
    H4B C4 H4C . . 109.5 ?
    S3 C5 H5A . . 109.5 ?
    S3 C5 H5B . . 109.5 ?
    H5A C5 H5B . . 109.5 ?
    S3 C5 H5C . . 109.5 ?
    H5A C5 H5C . . 109.5 ?
    H5B C5 H5C . . 109.5 ?
    S3 C6 H6A . . 109.5 ?
    S3 C6 H6B . . 109.5 ?
    H6A C6 H6B . . 109.5 ?
    S3 C6 H6C . . 109.5 ?
    H6A C6 H6C . . 109.5 ?
    H6B C6 H6C . . 109.5 ?
    S4 C7 H7A . . 109.5 ?
    S4 C7 H7B . . 109.5 ?
    H7A C7 H7B . . 109.5 ?
    S4 C7 H7C . . 109.5 ?
    H7A C7 H7C . . 109.5 ?
    H7B C7 H7C . . 109.5 ?
    S4 C8 H8A . . 109.5 ?
    S4 C8 H8B . . 109.5 ?
    H8A C8 H8B . . 109.5 ?
    S4 C8 H8C . . 109.5 ?
    H8A C8 H8C . . 109.5 ?
    H8B C8 H8C . . 109.5 ?
    S6 C9 H9A . . 109.5 ?
    S6 C9 H9B . . 109.5 ?
    H9A C9 H9B . . 109.5 ?
    S6 C9 H9C . . 109.5 ?
    H9A C9 H9C . . 109.5 ?
    H9B C9 H9C . . 109.5 ?
    S6 C10 H10A . . 109.5 ?
    S6 C10 H10B . . 109.5 ?
    H10A C10 H10B . . 109.5 ?
    S6 C10 H10C . . 109.5 ?
    H10A C10 H10C . . 109.5 ?
    H10B C10 H10C . . 109.5 ?
    S5 C11 H11A . . 109.5 ?
    S5 C11 H11B . . 109.5 ?
    H11A C11 H11B . . 109.5 ?
    S5 C11 H11C . . 109.5 ?
    H11A C11 H11C . . 109.5 ?
    H11B C11 H11C . . 109.5 ?
    S5 C12 H12A . . 109.5 ?
    S5 C12 H12B . . 109.5 ?
    H12A C12 H12B . . 109.5 ?
    S5 C12 H12C . . 109.5 ?
    H12A C12 H12C . . 109.5 ?
    H12B C12 H12C . . 109.5 ?
loop_
    _geom_hbond_atom_site_label_D
    _geom_hbond_atom_site_label_H
    _geom_hbond_atom_site_label_A
    _geom_hbond_site_symmetry_A
    _geom_hbond_distance_DH
    _geom_hbond_distance_HA
    _geom_hbond_distance_DA
    _geom_hbond_angle_DHA
    C1 H1C I2 1_554 0.98 3.03 3.926(10) 152
    C6 H6B I1 1_555 0.98 3.05 3.878(12) 143
_shelx_hkl_file
;
  -2   0   2 1627.60 19.7727  -2
   2   0   0 1627.60 19.7727   1
  -4   0   4 594.514 13.2735  -2
   4   0   0 594.514 13.2735   1
   6   0   0 2371.20 23.6913   1
  -8   0   7 44.1371 9.01825  -2
   8   0   0 44.1371 9.01825   1
 -10   0   9 83.7439 9.67616  -2
  10   0   0 83.7439 9.67616   1
 -12   0  11 56.4208 10.3803  -2
  12   0   0 56.4208 10.3803   1
 -14   0  13 158.699 14.9477  -2
  14   0   0 158.699 14.9477   1
  -1   1   1 254.111 2.63359  -2
   1   1   0 254.111 2.63359   1
  -3   1   3 5990.31 66.3287  -2
   3   1   0 5990.31 66.3287   1
  -5   1   5 437.885 15.3678  -2
   5   1   0 437.885 15.3678   1
  -7   1   6 471.572 23.0505  -2
   7   1   0 471.572 23.0505   1
  -9   1   8 114.296 5.65457  -2
   9   1   0 114.296 5.65457   1
 -11   1  10 74.9177 7.33799  -2
  11   1   0 74.9177 7.33799   1
 -13   1  12 64.1591 7.06261  -2
  13   1   0 64.1591 7.06261   1
 -15   1  14 72.6456 21.1072  -2
  15   1   0 72.6456 21.1072   1
   0   2   0 2.81860 0.21534  -2
   0   2   0 2.81860 0.21534   1
  -2   2   2 288.673 3.74515  -2
   2   2   0 288.673 3.74515   1
  -4   2   4 137.469 7.20091  -2
   4   2   0 137.469 7.20091   1
   6   2   0 34.1303 1.79637   1
  -8   2   7 455.441 8.96454  -2
   8   2   0 455.441 8.96454   1
 -10   2   9 411.697 8.30448  -2
  10   2   0 411.697 8.30448   1
 -12   2  11 35.1978 6.92682  -2
  12   2   0 35.1978 6.92682   1
 -14   2  13 72.2687 10.5811  -2
  14   2   0 72.2687 10.5811   1
  -1   3   1 42.4687 1.09383  -2
   1   3   0 42.4687 1.09383   1
  -3   3   3 903.477 9.75655  -2
   3   3   0 903.477 9.75655   1
  -5   3   5 535.931 23.3234  -2
   5   3   0 535.931 23.3234   1
   7   3   0 144.764 3.60974   1
  -9   3   8 375.585 7.09736  -2
   9   3   0 375.585 7.09736   1
 -11   3  10 79.5703 7.44377  -2
  11   3   0 79.5703 7.44377   1
 -13   3  12 160.274 7.96878  -2
  13   3   0 160.274 7.96878   1
 -15   3  14 57.2330 15.9396  -2
  15   3   0 57.2330 15.9396   1
   0   4   0 6925.85 57.9412  -2
   0   4   0 6925.85 57.9412   1
  -2   4   2 809.127 5.59953  -2
   2   4   0 809.127 5.59953   1
  -4   4   4 296.327 6.15673  -2
   4   4   0 296.327 6.15673   1
   6   4   0 1273.96 11.1038   1
  -8   4   7 23.0066 7.65552  -2
   8   4   0 23.0066 7.65552   1
 -10   4   9 98.3157 6.79127  -2
  10   4   0 98.3157 6.79127   1
 -12   4  11 233.611 8.93187  -2
  12   4   0 233.611 8.93187   1
 -14   4  13 22.7378 10.8919  -2
  14   4   0 22.7378 10.8919   1
  -1   5   1 768.266 4.47424  -2
   1   5   0 768.266 4.47424   1
  -3   5   3 3404.30 24.7767  -2
   3   5   0 3404.30 24.7767   1
  -5   5   5 678.515 16.3175  -2
   5   5   0 678.515 16.3175   1
   7   5   0 16.1219 2.07198   1
  -9   5   8 117.350 6.07972  -2
   9   5   0 117.350 6.07972   1
 -11   5  10 160.269 8.07232  -2
  11   5   0 160.269 8.07232   1
 -13   5  12 83.0386 7.16387  -2
  13   5   0 83.0386 7.16387   1
 -15   5  14 27.8316 15.6337  -2
  15   5   0 27.8316 15.6337   1
   0   6   0 4.75616 0.56501  -2
   0   6   0 4.75616 0.56501   1
  -2   6   2 687.035 4.98078  -2
   2   6   0 687.035 4.98078   1
  -4   6   4 292.800 5.14657  -2
   4   6   0 292.800 5.14657   1
  -6   6   6 13.0478 16.4329  -2
   6   6   0 13.0478 16.4329   1
  -8   6   7 660.846 11.9815  -2
   8   6   0 660.846 11.9815   1
 -10   6   9 326.839 8.00211  -2
  10   6   0 326.839 8.00211   1
 -12   6  11 92.1463 7.59530  -2
  12   6   0 92.1463 7.59530   1
 -14   6  13 4.84851 10.8011  -2
  14   6   0 4.84851 10.8011   1
  -1   7   1 119.622 1.40550  -2
   1   7   0 119.622 1.40550   1
  -3   7   3 1349.61 9.55228  -2
   3   7   0 1349.61 9.55228   1
  -5   7   5 113.708 8.92611  -2
   5   7   0 113.708 8.92611   1
   7   7   0 331.205 5.32884   1
  -9   7   8 396.108 7.89384  -2
   9   7   0 396.108 7.89384   1
 -11   7  10 105.188 7.57061  -2
  11   7   0 105.188 7.57061   1
 -13   7  12 113.938 7.78383  -2
  13   7   0 113.938 7.78383   1
 -15   7  14 104.955 18.3567  -2
  15   7   0 104.955 18.3567   1
   0   8   0 265.750 2.88973  -2
   0   8   0 265.750 2.88973   1
  -2   8   2 348.860 3.05863  -2
   2   8   0 348.860 3.05863   1
  -4   8   4 140.178 3.89522  -2
   4   8   0 140.178 3.89522   1
  -6   8   6 1242.95 28.9035  -2
   6   8   0 1242.95 28.9035   1
  -8   8   7 110.427 7.18879  -2
   8   8   0 110.427 7.18879   1
 -10   8   9 148.313 8.08850  -2
  10   8   0 148.313 8.08850   1
 -12   8  11 289.497 9.94435  -2
  12   8   0 289.497 9.94435   1
 -14   8  13 1.61557 11.2856  -2
  14   8   0 1.61557 11.2856   1
  -1   9   1 716.565 4.92823  -2
   1   9   0 716.565 4.92823   1
  -3   9   3 2568.90 17.6241  -2
   3   9   0 2568.90 17.6241   1
  -5   9   5 463.609 9.16400  -2
   5   9   0 463.609 9.16400   1
   7   9   0 56.5679 3.05867   1
  -9   9   8 536.384 9.62779  -2
   9   9   0 536.384 9.62779   1
 -11   9  10 221.466 8.40451  -2
  11   9   0 221.466 8.40451   1
 -13   9  12 188.099 8.86783  -2
  13   9   0 188.099 8.86783   1
 -15   9  14 28.2061 30.5652  -2
  15   9   0 28.2061 30.5652   1
   0  10   0 9.12970 0.85154  -2
   0  10   0 9.12970 0.85154   1
  -2  10   2 616.439 4.91622  -2
   2  10   0 616.439 4.91622   1
  -4  10   4 746.667 6.95999  -2
   4  10   0 746.667 6.95999   1
  -6  10   6 91.5711 12.2470  -2
   6  10   0 91.5711 12.2470   1
  -8  10   7 541.658 12.6323  -2
   8  10   0 541.658 12.6323   1
 -10  10   9 420.284 9.19474  -2
  10  10   0 420.284 9.19474   1
 -12  10  11 78.7648 8.42099  -2
  12  10   0 78.7648 8.42099   1
 -14  10  13 3.92867 10.4746  -2
  14  10   0 3.92867 10.4746   1
  -1  11   1 493.569 4.19605  -2
   1  11   0 493.569 4.19605   1
  -3  11   3 2046.56 14.0425  -2
   3  11   0 2046.56 14.0425   1
  -5  11   5 130.710 4.72480  -2
   5  11   0 130.710 4.72480   1
  -7  11   6 1033.59 33.3216  -2
   7  11   0 1033.59 33.3216   1
  -9  11   8 417.484 8.91426  -2
   9  11   0 417.484 8.91426   1
 -11  11  10 25.8026 7.76365  -2
  11  11   0 25.8026 7.76365   1
 -13  11  12 64.5976 7.32877  -2
  13  11   0 64.5976 7.32877   1
   0  12   0 2567.36 22.3867  -2
   0  12   0 2567.36 22.3867   1
  -2  12   2 74.6373 1.73431  -2
   2  12   0 74.6373 1.73431   1
  -4  12   4 475.994 5.31305  -2
   4  12   0 475.994 5.31305   1
  -6  12   6 1091.10 26.8295  -2
   6  12   0 1091.10 26.8295   1
  -8  12   7 98.4640 8.28604  -2
   8  12   0 98.4640 8.28604   1
 -10  12   9 195.932 8.25342  -2
  10  12   0 195.932 8.25342   1
 -12  12  11 201.997 9.49103  -2
  12  12   0 201.997 9.49103   1
 -14  12  13 -1.2341 14.1203  -2
  14  12   0 -1.2341 14.1203   1
  -1  13   1 232.110 2.79575  -2
   1  13   0 232.110 2.79575   1
  -3  13   3 1475.94 10.4315  -2
   3  13   0 1475.94 10.4315   1
  -5  13   5 350.646 5.98087  -2
   5  13   0 350.646 5.98087   1
  -7  13   6 337.539 14.6207  -2
   7  13   0 337.539 14.6207   1
  -9  13   8 391.994 9.23481  -2
   9  13   0 391.994 9.23481   1
 -11  13  10 73.1550 8.83141  -2
  11  13   0 73.1550 8.83141   1
 -13  13  12 39.8390 7.17626  -2
  13  13   0 39.8390 7.17626   1
   0  14   0 123.461 2.86405  -2
   0  14   0 123.461 2.86405   1
  -2  14   2 347.516 3.75353  -2
   2  14   0 347.516 3.75353   1
  -4  14   4 282.255 4.60662  -2
   4  14   0 282.255 4.60662   1
  -6  14   6 93.7482 17.2904  -2
   6  14   0 93.7482 17.2904   1
  -8  14   7 394.529 10.0744  -2
   8  14   0 394.529 10.0744   1
 -10  14   9 133.906 8.34672  -2
  10  14   0 133.906 8.34672   1
 -12  14  11 84.9543 7.63244  -2
  12  14   0 84.9543 7.63244   1
 -14  14  13 272.567 54.9198  -2
  14  14   0 272.567 54.9198   1
  -1  15   1 344.724 3.52346  -2
   1  15   0 344.724 3.52346   1
  -3  15   3 1184.20 8.61065  -2
   3  15   0 1184.20 8.61065   1
  -5  15   5 264.420 5.70825  -2
   5  15   0 264.420 5.70825   1
  -7  15   6 294.266 20.9372  -2
   7  15   0 294.266 20.9372   1
  -9  15   8 328.759 8.86210  -2
   9  15   0 328.759 8.86210   1
 -11  15  10 36.0376 8.36114  -2
  11  15   0 36.0376 8.36114   1
 -13  15  12 72.2145 8.30070  -2
  13  15   0 72.2145 8.30070   1
   0  16   0 953.513 11.2292  -2
   0  16   0 953.513 11.2292   1
  -2  16   2 43.1401 2.23020  -2
   2  16   0 43.1401 2.23020   1
  -4  16   4 206.203 3.98054  -2
   4  16   0 206.203 3.98054   1
  -6  16   6 926.697 34.9799  -2
   6  16   0 926.697 34.9799   1
  -8  16   7 150.360 7.78590  -2
   8  16   0 150.360 7.78590   1
 -10  16   9 185.181 8.75974  -2
  10  16   0 185.181 8.75974   1
 -12  16  11 208.511 9.50461  -2
  12  16   0 208.511 9.50461   1
  -1  17   1 248.003 3.03924  -2
   1  17   0 248.003 3.03924   1
  -3  17   3 172.816 3.29469  -2
   3  17   0 172.816 3.29469   1
  -5  17   5 182.186 5.83670  -2
   5  17   0 182.186 5.83670   1
  -7  17   6 71.1924 11.0196  -2
   7  17   0 71.1924 11.0196   1
  -9  17   8 286.805 9.36194  -2
   9  17   0 286.805 9.36194   1
 -11  17  10 98.6009 9.79183  -2
  11  17   0 98.6009 9.79183   1
 -13  17  12 35.4292 8.43428  -2
  13  17   0 35.4292 8.43428   1
   0  18   0 28.0188 1.76669  -2
   0  18   0 28.0188 1.76669   1
  -2  18   2 331.480 4.25194  -2
   2  18   0 331.480 4.25194   1
  -4  18   4 188.716 4.76275  -2
   4  18   0 188.716 4.76275   1
  -6  18   6 142.690 16.2865  -2
   6  18   0 142.690 16.2865   1
  -8  18   7 215.071 9.45088  -2
   8  18   0 215.071 9.45088   1
 -10  18   9 51.9533 8.81547  -2
  10  18   0 51.9533 8.81547   1
 -12  18  11 67.7466 8.21478  -2
  12  18   0 67.7466 8.21478   1
  -1  19   1 223.402 3.37712  -2
   1  19   0 223.402 3.37712   1
  -3  19   3 672.315 7.59910  -2
   3  19   0 672.315 7.59910   1
  -5  19   5 276.569 7.06775  -2
   5  19   0 276.569 7.06775   1
  -7  19   6 220.565 52.9711  -2
   7  19   0 220.565 52.9711   1
  -9  19   8 165.052 9.33376  -2
   9  19   0 165.052 9.33376   1
 -11  19  10 62.5851 9.57460  -2
  11  19   0 62.5851 9.57460   1
 -13  19  12 23.0260 12.3417  -2
  13  19   0 23.0260 12.3417   1
   0  20   0 1093.03 14.4948  -2
   0  20   0 1093.03 14.4948   1
  -2  20   2 193.953 4.72613  -2
   2  20   0 193.953 4.72613   1
  -4  20   4 125.428 5.09411  -2
   4  20   0 125.428 5.09411   1
  -6  20   6 871.285 26.1543  -2
   6  20   0 871.285 26.1543   1
  -8  20   7 83.5214 8.78650  -2
   8  20   0 83.5214 8.78650   1
 -10  20   9 20.2844 8.92770  -2
  10  20   0 20.2844 8.92770   1
 -12  20  11 42.7249 8.66895  -2
  12  20   0 42.7249 8.66895   1
  -1  21   1 362.215 5.49500  -2
   1  21   0 362.215 5.49500   1
  -3  21   3 133.493 5.21696  -2
   3  21   0 133.493 5.21696   1
  -5  21   5 122.167 7.38415  -2
   5  21   0 122.167 7.38415   1
  -7  21   6 89.8781 15.3773  -2
   7  21   0 89.8781 15.3773   1
  -9  21   8 93.2488 9.11199  -2
   9  21   0 93.2488 9.11199   1
 -11  21  10 154.619 10.3534  -2
  11  21   0 154.619 10.3534   1
   0  22   0 16.6259 3.23665  -2
   0  22   0 16.6259 3.23665   1
  -2  22   2 232.812 5.50174  -2
   2  22   0 232.812 5.50174   1
  -4  22   4 251.918 6.37084  -2
   4  22   0 251.918 6.37084   1
  -6  22   6 188.685 15.9602  -2
   6  22   0 188.685 15.9602   1
  -8  22   7 197.893 10.0061  -2
   8  22   0 197.893 10.0061   1
 -10  22   9 60.9637 9.34379  -2
  10  22   0 60.9637 9.34379   1
 -12  22  11 39.4297 11.3283  -2
  12  22   0 39.4297 11.3283   1
  -1  23   1 167.055 4.34741  -2
   1  23   0 167.055 4.34741   1
  -3  23   3 350.137 7.53801  -2
   3  23   0 350.137 7.53801   1
  -5  23   5 151.703 7.46463  -2
   5  23   0 151.703 7.46463   1
  -7  23   6 76.1689 16.0645  -2
   7  23   0 76.1689 16.0645   1
  -9  23   8 140.888 9.59734  -2
   9  23   0 140.888 9.59734   1
 -11  23  10 55.9125 9.83502  -2
  11  23   0 55.9125 9.83502   1
   0  24   0 1387.17 22.2260  -2
   0  24   0 1387.17 22.2260   1
  -2  24   2 112.482 4.65203  -2
   2  24   0 112.482 4.65203   1
  -4  24   4 83.4866 6.55233  -2
   4  24   0 83.4866 6.55233   1
  -6  24   6 329.450 23.5052  -2
   6  24   0 329.450 23.5052   1
  -8  24   7 23.5163 8.91693  -2
   8  24   0 23.5163 8.91693   1
 -10  24   9 6.83295 8.90409  -2
  10  24   0 6.83295 8.90409   1
  -1  25   1 360.203 6.14139  -2
   1  25   0 360.203 6.14139   1
  -3  25   3 405.185 8.18533  -2
   3  25   0 405.185 8.18533   1
  -5  25   5 155.687 10.1277  -2
   5  25   0 155.687 10.1277   1
  -7  25   6 67.2444 16.9647  -2
   7  25   0 67.2444 16.9647   1
  -9  25   8 9.71589 10.5041  -2
   9  25   0 9.71589 10.5041   1
 -11  25  10 64.8613 18.6869  -2
  11  25   0 64.8613 18.6869   1
   0  26   0 2.51287 3.66023  -2
   0  26   0 2.51287 3.66023   1
  -2  26   2 345.734 6.87147  -2
   2  26   0 345.734 6.87147   1
  -4  26   4 196.537 9.42759  -2
   4  26   0 196.537 9.42759   1
  -6  26   6 87.5146 14.3940  -2
   6  26   0 87.5146 14.3940   1
  -8  26   7 91.4107 13.2157  -2
   8  26   0 91.4107 13.2157   1
 -10  26   9 35.6518 11.7468  -2
  10  26   0 35.6518 11.7468   1
  -1  27   1 113.998 5.21566  -2
   1  27   0 113.998 5.21566   1
  -3  27   3 67.9751 7.20512  -2
   3  27   0 67.9751 7.20512   1
  -5  27   5 158.043 11.2690  -2
   5  27   0 158.043 11.2690   1
  -7  27   6 33.1198 23.3514  -2
   7  27   0 33.1198 23.3514   1
  -9  27   8 90.5042 12.7019  -2
   9  27   0 90.5042 12.7019   1
   0  28   0 130.080 7.09976  -2
   0  28   0 130.080 7.09976   1
  -2  28   2 15.9200 6.14968  -2
   2  28   0 15.9200 6.14968   1
  -4  28   4 8.21178 8.39285  -2
   4  28   0 8.21178 8.39285   1
  -6  28   6 133.610 14.7401  -2
   6  28   0 133.610 14.7401   1
  -8  28   7 59.2713 13.6058  -2
   8  28   0 59.2713 13.6058   1
  -1  29   1 114.028 6.87692  -2
   1  29   0 114.028 6.87692   1
  -3  29   3 213.080 9.17611  -2
   3  29   0 213.080 9.17611   1
  -5  29   5 131.081 12.0579  -2
   5  29   0 131.081 12.0579   1
  -7  29   6 50.3688 17.6465  -2
   7  29   0 50.3688 17.6465   1
  -9  29   8 14.1517 41.9949  -2
   9  29   0 14.1517 41.9949   1
   0  30   0 101.182 10.2720  -2
   0  30   0 101.182 10.2720   1
  -2  30   2 350.924 10.8235  -2
   2  30   0 350.924 10.8235   1
  -4  30   4 206.590 10.9455  -2
   4  30   0 206.590 10.9455   1
  -6  30   6 34.6516 14.9382  -2
   6  30   0 34.6516 14.9382   1
  -8  30   7 104.750 16.2620  -2
   8  30   0 104.750 16.2620   1
  -1  31   1 119.282 9.53428  -2
   1  31   0 119.282 9.53428   1
  -3  31   3 104.704 10.3177  -2
   3  31   0 104.704 10.3177   1
  -5  31   5 94.2159 15.6279  -2
   5  31   0 94.2159 15.6279   1
  -7  31   6 56.7500 21.7898  -2
   7  31   0 56.7500 21.7898   1
   0  32   0 55.3196 9.86797  -2
   0  32   0 55.3196 9.86797   1
  -2  32   2 66.0850 12.1700  -2
   2  32   0 66.0850 12.1700   1
  -4  32   4 34.1699 11.8348  -2
   4  32   0 34.1699 11.8348   1
  -6  32   6 124.650 22.6897  -2
   6  32   0 124.650 22.6897   1
  -1  33   1 46.5551 10.8403  -2
   1  33   0 46.5551 10.8403   1
  -3  33   3 22.1043 16.0973  -2
   3  33   0 22.1043 16.0973   1
  -5  33   5 -8.3601 31.1223  -2
   5  33   0 -8.3601 31.1223   1
   0  34   0 -5.2014 12.8578  -2
   0  34   0 -5.2014 12.8578   1
  -2  34   2 102.252 14.7171  -2
   2  34   0 102.252 14.7171   1
  -4  34   4 17.5040 52.1467  -2
   4  34   0 17.5040 52.1467   1
  -1  35   1 109.901 18.1053  -2
   1  35   0 109.901 18.1053   1
  -3  35   3 -38.175 47.2184  -2
   3  35   0 -38.175 47.2184   1
 -16   0   1 18.4229 15.0163   1
 -14   0  12 62.9537 10.7211  -2
 -14   0   1 62.9537 10.7211   1
 -12   0  10 220.085 11.9985  -2
 -12   0   1 220.085 11.9985   1
 -10   0   8 473.782 13.1750  -2
 -10   0   1 473.782 13.1750   1
  -8   0   6 326.590 18.9881  -2
  -8   0   1 326.590 18.9881   1
  -6   0   1 -1.2948 2.03160   1
  -4   0   1 1.22889 1.59723   1
  -2   0   1 -1.0748 8.27531  -2
  -2   0   1 -1.0748 8.27531   1
   0   0   1 0.88765 0.50536  -2
   0   0   1 0.88765 0.50536   1
  -2   0   3 3.97848 2.27289  -2
   2   0   1 3.97848 2.27289   1
  -4   0   5 3.83502 5.34959  -2
   4   0   1 3.83502 5.34959   1
  -6   0   7 14.9995 13.3436  -2
   6   0   1 14.9995 13.3436   1
  -8   0   8 589.691 14.7818  -2
   8   0   1 589.691 14.7818   1
 -10   0  10 17.5375 9.47948  -2
  10   0   1 17.5375 9.47948   1
 -12   0  12 38.1118 9.40570  -2
  12   0   1 38.1118 9.40570   1
 -14   0  14 31.2387 16.4100  -2
  14   0   1 31.2387 16.4100   1
 -15   1  13 145.224 12.9995  -2
 -15   1   1 145.224 12.9995   1
 -13   1  11 39.8139 6.49369  -2
 -13   1   1 39.8139 6.49369   1
 -11   1   9 452.760 10.9405  -2
 -11   1   1 452.760 10.9405   1
  -9   1   7 300.135 7.70527  -2
  -9   1   1 300.135 7.70527   1
  -7   1   5 833.454 35.5421  -2
  -7   1   1 833.454 35.5421   1
  -5   1   4 1789.89 62.9992  -2
  -5   1   1 1789.89 62.9992   1
  -3   1   2 1589.42 31.6578  -2
  -3   1   1 1589.42 31.6578   1
   1   1   0 266.543 2.32643  -2
  -1   1   1 266.543 2.32643   1
  -1   1   2 3032.24 16.0971  -2
   1   1   1 3032.24 16.0971   1
  -3   1   4 226.621 3.44515  -2
   3   1   1 226.621 3.44515   1
  -5   1   6 511.827 8.63108  -2
   5   1   1 511.827 8.63108   1
  -7   1   7 532.447 19.4161  -2
   7   1   1 532.447 19.4161   1
  -9   1   9 29.4528 5.74865  -2
   9   1   1 29.4528 5.74865   1
 -11   1  11 215.886 8.11285  -2
  11   1   1 215.886 8.11285   1
 -13   1  13 80.0376 6.87506  -2
  13   1   1 80.0376 6.87506   1
  15   1   1 1.63819 10.9674   1
 -16   2   1 -10.242 9.70497   1
 -14   2  12 259.750 9.06416  -2
 -14   2   1 259.750 9.06416   1
 -12   2  10 148.513 7.75752  -2
 -12   2   1 148.513 7.75752   1
 -10   2   8 78.8288 7.02290  -2
 -10   2   1 78.8288 7.02290   1
  -8   2   6 1552.03 21.9364  -2
  -8   2   1 1552.03 21.9364   1
  -6   2   1 307.577 3.91897   1
  -4   2   3 636.339 20.6076  -2
  -4   2   1 636.339 20.6076   1
  -2   2   1 2254.78 34.5503  -2
  -2   2   1 2254.78 34.5503   1
   0   2   1 308.954 1.89090  -2
   0   2   1 308.954 1.89090   1
  -2   2   3 398.082 3.06786  -2
   2   2   1 398.082 3.06786   1
  -4   2   5 2166.08 18.7496  -2
   4   2   1 2166.08 18.7496   1
   6   2   1 55.3588 2.31740   1
  -8   2   8 553.328 11.4417  -2
   8   2   1 553.328 11.4417   1
 -10   2  10 444.902 9.09803  -2
  10   2   1 444.902 9.09803   1
 -12   2  12 15.8316 6.34676  -2
  12   2   1 15.8316 6.34676   1
 -14   2  14 21.5567 12.4408  -2
  14   2   1 21.5567 12.4408   1
 -15   3  13 37.9128 12.6795  -2
 -15   3   1 37.9128 12.6795   1
 -13   3  11 1.64235 5.97093  -2
 -13   3   1 1.64235 5.97093   1
 -11   3   9 307.910 9.75669  -2
 -11   3   1 307.910 9.75669   1
  -9   3   7 393.464 7.52808  -2
  -9   3   1 393.464 7.52808   1
  -7   3   5 586.424 26.6713  -2
  -7   3   1 586.424 26.6713   1
  -5   3   1 818.120 7.45659   1
  -3   3   2 269.135 6.24279  -2
  -3   3   1 269.135 6.24279   1
   1   3   0 44.7634 1.07947  -2
  -1   3   1 44.7634 1.07947   1
  -1   3   2 1574.67 8.39039  -2
   1   3   1 1574.67 8.39039   1
  -3   3   4 718.461 6.62706  -2
   3   3   1 718.461 6.62706   1
  -5   3   6 359.299 7.30848  -2
   5   3   1 359.299 7.30848   1
  -7   3   7 797.343 26.8215  -2
   7   3   1 797.343 26.8215   1
  -9   3   9 188.814 6.70094  -2
   9   3   1 188.814 6.70094   1
 -11   3  11 129.535 7.80416  -2
  11   3   1 129.535 7.80416   1
 -13   3  13 98.3766 7.75522  -2
  13   3   1 98.3766 7.75522   1
  15   3   1 -34.425 20.6274   1
 -16   4   1 -7.8425 13.5082   1
 -14   4  12 22.1429 7.62318  -2
 -14   4   1 22.1429 7.62318   1
 -12   4  10 152.007 7.86481  -2
 -12   4   1 152.007 7.86481   1
 -10   4   8 254.887 7.59375  -2
 -10   4   1 254.887 7.59375   1
  -8   4   6 227.086 6.78109  -2
  -8   4   1 227.086 6.78109   1
  -6   4   1 9.00455 1.62615   1
  -4   4   3 535.657 11.7626  -2
  -4   4   1 535.657 11.7626   1
  -2   4   1 1155.97 9.07910  -2
  -2   4   1 1155.97 9.07910   1
   0   4   1 113.992 1.33697  -2
   0   4   1 113.992 1.33697   1
  -2   4   3 447.102 3.48972  -2
   2   4   1 447.102 3.48972   1
  -4   4   5 355.687 5.48130  -2
   4   4   1 355.687 5.48130   1
  -6   4   7 12.1578 18.0438  -2
   6   4   1 12.1578 18.0438   1
  -8   4   8 438.023 10.7283  -2
   8   4   1 438.023 10.7283   1
 -10   4  10 166.460 7.48035  -2
  10   4   1 166.460 7.48035   1
 -12   4  12 59.4166 7.44738  -2
  12   4   1 59.4166 7.44738   1
 -14   4  14 57.5879 11.8787  -2
  14   4   1 57.5879 11.8787   1
 -15   5  13 54.5552 12.8412  -2
 -15   5   1 54.5552 12.8412   1
 -13   5  11 101.255 7.21929  -2
 -13   5   1 101.255 7.21929   1
 -11   5   9 252.720 8.71016  -2
 -11   5   1 252.720 8.71016   1
  -9   5   7 248.707 6.56219  -2
  -9   5   1 248.707 6.56219   1
  -7   5   1 160.013 3.45481   1
  -5   5   1 1080.27 8.97898   1
  -3   5   2 1104.37 11.3247  -2
  -3   5   1 1104.37 11.3247   1
   1   5   0 786.835 4.53034  -2
  -1   5   1 786.835 4.53034   1
  -1   5   2 9812.04 51.3983  -2
   1   5   1 9812.04 51.3983   1
  -3   5   4 301.018 3.79701  -2
   3   5   1 301.018 3.79701   1
  -5   5   6 212.338 6.63083  -2
   5   5   1 212.338 6.63083   1
   7   5   1 389.730 5.64616   1
  -9   5   9 118.242 6.22136  -2
   9   5   1 118.242 6.22136   1
 -11   5  11 147.259 8.29811  -2
  11   5   1 147.259 8.29811   1
 -13   5  13 20.3451 7.45694  -2
  13   5   1 20.3451 7.45694   1
 -14   6  12 120.189 9.95222  -2
 -14   6   1 120.189 9.95222   1
 -12   6  10 52.6423 6.91213  -2
 -12   6   1 52.6423 6.91213   1
 -10   6   8 145.308 7.11524  -2
 -10   6   1 145.308 7.11524   1
  -8   6   6 1073.33 15.9129  -2
  -8   6   1 1073.33 15.9129   1
  -6   6   1 806.752 7.37497   1
  -4   6   3 211.569 6.20043  -2
  -4   6   1 211.569 6.20043   1
  -2   6   1 9053.05 49.0778  -2
  -2   6   1 9053.05 49.0778   1
   0   6   1 1018.85 6.44546  -2
   0   6   1 1018.85 6.44546   1
  -2   6   3 105.069 1.88692  -2
   2   6   1 105.069 1.88692   1
  -4   6   5 4334.43 33.3454  -2
   4   6   1 4334.43 33.3454   1
  -6   6   7 670.133 46.3655  -2
   6   6   1 670.133 46.3655   1
  -8   6   8 355.307 7.37951  -2
   8   6   1 355.307 7.37951   1
 -10   6  10 303.351 8.39321  -2
  10   6   1 303.351 8.39321   1
 -12   6  12 28.8515 8.25224  -2
  12   6   1 28.8515 8.25224   1
 -14   6  14 54.3923 12.0017  -2
  14   6   1 54.3923 12.0017   1
 -15   7  13 51.0419 13.3910  -2
 -15   7   1 51.0419 13.3910   1
 -13   7  11 132.340 7.62955  -2
 -13   7   1 132.340 7.62955   1
 -11   7   9 368.541 9.17796  -2
 -11   7   1 368.541 9.17796   1
  -9   7   7 482.977 8.36063  -2
  -9   7   1 482.977 8.36063   1
  -7   7   1 51.8648 2.43860   1
  -5   7   4 1161.40 31.2978  -2
  -5   7   1 1161.40 31.2978   1
  -3   7   2 227.372 3.04670  -2
  -3   7   1 227.372 3.04670   1
   1   7   0 130.808 1.55192  -2
  -1   7   1 130.808 1.55192   1
  -1   7   2 1701.87 11.2327  -2
   1   7   1 1701.87 11.2327   1
  -3   7   4 507.366 4.89124  -2
   3   7   1 507.366 4.89124   1
  -5   7   6 373.837 10.3107  -2
   5   7   1 373.837 10.3107   1
  -7   7   7 581.980 28.9564  -2
   7   7   1 581.980 28.9564   1
  -9   7   9 228.265 6.84301  -2
   9   7   1 228.265 6.84301   1
 -11   7  11 244.137 9.33237  -2
  11   7   1 244.137 9.33237   1
 -13   7  13 110.792 7.96409  -2
  13   7   1 110.792 7.96409   1
 -14   8  12 8.45370 8.65037  -2
 -14   8   1 8.45370 8.65037   1
 -12   8  10 123.926 7.36096  -2
 -12   8   1 123.926 7.36096   1
 -10   8   8 167.219 6.90855  -2
 -10   8   1 167.219 6.90855   1
  -8   8   6 86.0391 6.72682  -2
  -8   8   1 86.0391 6.72682   1
  -6   8   1 4.95847 1.58921   1
  -4   8   3 125.636 4.18229  -2
  -4   8   1 125.636 4.18229   1
  -2   8   1 28.8632 1.59572  -2
  -2   8   1 28.8632 1.59572   1
   0   8   1 710.295 5.25592  -2
   0   8   1 710.295 5.25592   1
  -2   8   3 104.760 2.15152  -2
   2   8   1 104.760 2.15152   1
  -4   8   5 76.2820 3.19632  -2
   4   8   1 76.2820 3.19632   1
   6   8   1 61.1109 2.61574   1
  -8   8   8 265.730 8.10439  -2
   8   8   1 265.730 8.10439   1
 -10   8  10 43.6067 7.32373  -2
  10   8   1 43.6067 7.32373   1
 -12   8  12 65.6973 8.19904  -2
  12   8   1 65.6973 8.19904   1
 -14   8  14 39.8641 12.0989  -2
  14   8   1 39.8641 12.0989   1
 -15   9  13 48.1312 15.5435  -2
 -15   9   1 48.1312 15.5435   1
 -13   9  11 85.6762 7.71141  -2
 -13   9   1 85.6762 7.71141   1
 -11   9   9 270.464 8.30342  -2
 -11   9   1 270.464 8.30342   1
  -9   9   7 95.9763 6.64449  -2
  -9   9   1 95.9763 6.64449   1
  -7   9   5 383.820 42.1750  -2
  -7   9   1 383.820 42.1750   1
  -5   9   4 2058.88 36.4312  -2
  -5   9   1 2058.88 36.4312   1
  -3   9   2 112.819 2.59420  -2
  -3   9   1 112.819 2.59420   1
   1   9   0 710.771 5.32142  -2
  -1   9   1 710.771 5.32142   1
  -1   9   2 2372.50 17.2635  -2
   1   9   1 2372.50 17.2635   1
  -3   9   4 679.628 6.68010  -2
   3   9   1 679.628 6.68010   1
  -5   9   6 20.6105 5.17340  -2
   5   9   1 20.6105 5.17340   1
  -7   9   7 259.956 15.2816  -2
   7   9   1 259.956 15.2816   1
  -9   9   9 74.4617 7.05136  -2
   9   9   1 74.4617 7.05136   1
 -11   9  11 59.6092 8.67833  -2
  11   9   1 59.6092 8.67833   1
 -13   9  13 68.5404 7.77003  -2
  13   9   1 68.5404 7.77003   1
 -14  10  12 23.1295 8.72223  -2
 -14  10   1 23.1295 8.72223   1
 -12  10  10 34.7248 6.97715  -2
 -12  10   1 34.7248 6.97715   1
 -10  10   8 106.018 6.65282  -2
 -10  10   1 106.018 6.65282   1
  -8  10   6 535.580 10.3087  -2
  -8  10   1 535.580 10.3087   1
  -6  10   1 29.2145 1.90126   1
  -4  10   3 251.033 4.30863  -2
  -4  10   1 251.033 4.30863   1
  -2  10   1 6772.61 42.0616  -2
  -2  10   1 6772.61 42.0616   1
   0  10   1 1448.24 10.4177  -2
   0  10   1 1448.24 10.4177   1
  -2  10   3 338.292 3.43431  -2
   2  10   1 338.292 3.43431   1
  -4  10   5 2892.95 23.4755  -2
   4  10   1 2892.95 23.4755   1
  -6  10   7 752.269 20.0500  -2
   6  10   1 752.269 20.0500   1
  -8  10   8 25.7298 6.84902  -2
   8  10   1 25.7298 6.84902   1
 -10  10  10 221.396 9.28403  -2
  10  10   1 221.396 9.28403   1
 -12  10  12 72.8653 9.27606  -2
  12  10   1 72.8653 9.27606   1
 -14  10  14 25.1682 13.1369  -2
  14  10   1 25.1682 13.1369   1
 -15  11  13 -68.172 82.7694  -2
 -15  11   1 -68.172 82.7694   1
 -13  11  11 117.760 8.01471  -2
 -13  11   1 117.760 8.01471   1
 -11  11   9 105.461 8.07809  -2
 -11  11   1 105.461 8.07809   1
  -9  11   7 238.746 7.46288  -2
  -9  11   1 238.746 7.46288   1
  -7  11   5 825.190 56.1291  -2
  -7  11   1 825.190 56.1291   1
  -5  11   4 1352.03 19.9295  -2
  -5  11   1 1352.03 19.9295   1
  -3  11   2 362.603 3.59586  -2
  -3  11   1 362.603 3.59586   1
   1  11   0 460.839 4.03214  -2
  -1  11   1 460.839 4.03214   1
  -1  11   2 877.520 7.29352  -2
   1  11   1 877.520 7.29352   1
  -3  11   4 174.723 3.41883  -2
   3  11   1 174.723 3.41883   1
  -5  11   6 174.988 6.46245  -2
   5  11   1 174.988 6.46245   1
   7  11   1 146.354 4.40073   1
  -9  11   9 272.844 8.61938  -2
   9  11   1 272.844 8.61938   1
 -11  11  11 104.035 9.09410  -2
  11  11   1 104.035 9.09410   1
 -13  11  13 70.6826 7.93141  -2
  13  11   1 70.6826 7.93141   1
 -14  12  12 22.0966 8.70640  -2
 -14  12   1 22.0966 8.70640   1
 -12  12  10 281.275 9.29594  -2
 -12  12   1 281.275 9.29594   1
 -10  12   8 368.539 8.13188  -2
 -10  12   1 368.539 8.13188   1
  -8  12   6 93.7380 6.41483  -2
  -8  12   1 93.7380 6.41483   1
  -6  12   5 242.059 16.9068  -2
  -6  12   1 242.059 16.9068   1
  -4  12   3 279.898 3.96774  -2
  -4  12   1 279.898 3.96774   1
  -2  12   1 125.685 2.16537  -2
  -2  12   1 125.685 2.16537   1
   0  12   1 654.321 5.20769  -2
   0  12   1 654.321 5.20769   1
  -2  12   3 295.748 3.48579  -2
   2  12   1 295.748 3.48579   1
  -4  12   5 126.565 3.77022  -2
   4  12   1 126.565 3.77022   1
  -6  12   7 192.397 19.9579  -2
   6  12   1 192.397 19.9579   1
  -8  12   8 264.055 8.77910  -2
   8  12   1 264.055 8.77910   1
 -10  12  10 51.1719 8.51978  -2
  10  12   1 51.1719 8.51978   1
 -12  12  12 122.495 10.0174  -2
  12  12   1 122.495 10.0174   1
 -14  12  14 246.297 24.5415  -2
  14  12   1 246.297 24.5415   1
 -15  13   1 63.0186 30.0889   1
 -13  13  11 30.2605 7.25803  -2
 -13  13   1 30.2605 7.25803   1
 -11  13   9 192.166 8.06813  -2
 -11  13   1 192.166 8.06813   1
  -9  13   7 80.7001 6.26354  -2
  -9  13   1 80.7001 6.26354   1
  -7  13   5 277.879 19.1475  -2
  -7  13   1 277.879 19.1475   1
  -5  13   4 597.853 8.63718  -2
  -5  13   1 597.853 8.63718   1
  -3  13   2 242.876 3.11597  -2
  -3  13   1 242.876 3.11597   1
   1  13   0 223.949 2.73772  -2
  -1  13   1 223.949 2.73772   1
  -1  13   2 787.307 6.93157  -2
   1  13   1 787.307 6.93157   1
  -3  13   4 172.413 2.92473  -2
   3  13   1 172.413 2.92473   1
  -5  13   6 206.175 5.57504  -2
   5  13   1 206.175 5.57504   1
  -7  13   7 260.806 27.5581  -2
   7  13   1 260.806 27.5581   1
  -9  13   9 69.4242 7.80804  -2
   9  13   1 69.4242 7.80804   1
 -11  13  11 127.685 9.70947  -2
  11  13   1 127.685 9.70947   1
 -13  13  13 69.6754 8.26953  -2
  13  13   1 69.6754 8.26953   1
 -14  14  12 58.4112 8.94067  -2
 -14  14   1 58.4112 8.94067   1
 -12  14  10 76.8949 8.04220  -2
 -12  14   1 76.8949 8.04220   1
 -10  14   8 19.0487 6.76227  -2
 -10  14   1 19.0487 6.76227   1
  -8  14   6 418.251 8.42649  -2
  -8  14   1 418.251 8.42649   1
  -6  14   5 192.620 10.0204  -2
  -6  14   1 192.620 10.0204   1
  -4  14   3 392.236 4.35920  -2
  -4  14   1 392.236 4.35920   1
  -2  14   1 3112.47 21.2983  -2
  -2  14   1 3112.47 21.2983   1
   0  14   1 472.299 4.17943  -2
   0  14   1 472.299 4.17943   1
  -2  14   3 191.517 2.75740  -2
   2  14   1 191.517 2.75740   1
  -4  14   5 1607.33 13.9612  -2
   4  14   1 1607.33 13.9612   1
   6  14   1 19.1954 2.34777   1
  -8  14   8 49.1625 9.38826  -2
   8  14   1 49.1625 9.38826   1
 -10  14  10 160.132 9.75949  -2
  10  14   1 160.132 9.75949   1
 -12  14  12 113.259 10.7194  -2
  12  14   1 113.259 10.7194   1
 -13  15  11 47.1121 7.65634  -2
 -13  15   1 47.1121 7.65634   1
 -11  15   9 5.19222 7.54252  -2
 -11  15   1 5.19222 7.54252   1
  -9  15   7 195.961 7.97218  -2
  -9  15   1 195.961 7.97218   1
  -7  15   5 657.513 16.9780  -2
  -7  15   1 657.513 16.9780   1
  -5  15   4 845.070 12.3865  -2
  -5  15   1 845.070 12.3865   1
  -3  15   2 452.771 4.32502  -2
  -3  15   1 452.771 4.32502   1
   1  15   0 331.667 3.95687  -2
  -1  15   1 331.667 3.95687   1
  -1  15   2 1757.64 13.3754  -2
   1  15   1 1757.64 13.3754   1
  -3  15   4 911.394 8.66914  -2
   3  15   1 911.394 8.66914   1
  -5  15   6 372.369 7.62065  -2
   5  15   1 372.369 7.62065   1
  -7  15   7 197.092 21.4273  -2
   7  15   1 197.092 21.4273   1
  -9  15   9 194.859 9.13855  -2
   9  15   1 194.859 9.13855   1
 -11  15  11 77.1075 10.1521  -2
  11  15   1 77.1075 10.1521   1
 -13  15  13 16.6079 9.42351  -2
  13  15   1 16.6079 9.42351   1
 -14  16  12 92.0973 29.4167  -2
 -14  16   1 92.0973 29.4167   1
 -12  16  10 137.830 8.70704  -2
 -12  16   1 137.830 8.70704   1
 -10  16   8 239.318 9.05782  -2
 -10  16   1 239.318 9.05782   1
  -8  16   6 12.3465 7.22192  -2
  -8  16   1 12.3465 7.22192   1
  -6  16   5 329.287 12.2995  -2
  -6  16   1 329.287 12.2995   1
  -4  16   3 262.118 4.13025  -2
  -4  16   1 262.118 4.13025   1
  -2  16   1 157.450 2.53546  -2
  -2  16   1 157.450 2.53546   1
   0  16   1 869.356 6.80202  -2
   0  16   1 869.356 6.80202   1
  -2  16   3 666.273 6.16689  -2
   2  16   1 666.273 6.16689   1
  -4  16   5 165.302 4.40494  -2
   4  16   1 165.302 4.40494   1
  -6  16   7 138.100 16.1295  -2
   6  16   1 138.100 16.1295   1
  -8  16   8 378.936 9.18496  -2
   8  16   1 378.936 9.18496   1
 -10  16  10 2.41723 8.85244  -2
  10  16   1 2.41723 8.85244   1
 -12  16  12 61.1304 9.63595  -2
  12  16   1 61.1304 9.63595   1
 -13  17  11 65.3154 7.68721  -2
 -13  17   1 65.3154 7.68721   1
 -11  17   9 48.6784 9.15411  -2
 -11  17   1 48.6784 9.15411   1
  -9  17   7 252.563 9.64714  -2
  -9  17   1 252.563 9.64714   1
  -7  17   5 175.713 13.3006  -2
  -7  17   1 175.713 13.3006   1
  -5  17   4 374.192 7.22372  -2
  -5  17   1 374.192 7.22372   1
  -3  17   2 366.676 3.75449  -2
  -3  17   1 366.676 3.75449   1
   1  17   0 227.731 2.92079  -2
  -1  17   1 227.731 2.92079   1
  -1  17   2 953.821 7.91639  -2
   1  17   1 953.821 7.91639   1
  -3  17   4 118.473 3.47359  -2
   3  17   1 118.473 3.47359   1
  -5  17   6 293.880 7.35961  -2
   5  17   1 293.880 7.35961   1
  -7  17   7 475.037 21.7334  -2
   7  17   1 475.037 21.7334   1
  -9  17   9 57.6537 8.31210  -2
   9  17   1 57.6537 8.31210   1
 -11  17  11 75.3294 10.0520  -2
  11  17   1 75.3294 10.0520   1
 -12  18  10 87.8612 8.31944  -2
 -12  18   1 87.8612 8.31944   1
 -10  18   8 64.9741 8.65986  -2
 -10  18   1 64.9741 8.65986   1
  -8  18   6 443.126 10.7213  -2
  -8  18   1 443.126 10.7213   1
  -6  18   5 179.362 12.8190  -2
  -6  18   1 179.362 12.8190   1
  -4  18   3 117.436 4.18711  -2
  -4  18   1 117.436 4.18711   1
  -2  18   1 1264.93 9.85896  -2
  -2  18   1 1264.93 9.85896   1
   0  18   1 1.66025 1.06372  -2
   0  18   1 1.66025 1.06372   1
  -2  18   3 115.563 3.06064  -2
   2  18   1 115.563 3.06064   1
  -4  18   5 810.139 9.25080  -2
   4  18   1 810.139 9.25080   1
  -6  18   7 226.979 15.9200  -2
   6  18   1 226.979 15.9200   1
  -8  18   8 100.552 8.34733  -2
   8  18   1 100.552 8.34733   1
 -10  18  10 204.035 10.0743  -2
  10  18   1 204.035 10.0743   1
 -12  18  12 39.1525 9.31620  -2
  12  18   1 39.1525 9.31620   1
 -13  19  11 90.2690 8.85362  -2
 -13  19   1 90.2690 8.85362   1
 -11  19   9 116.391 9.26247  -2
 -11  19   1 116.391 9.26247   1
  -9  19   7 56.0401 8.50465  -2
  -9  19   1 56.0401 8.50465   1
  -7  19   5 307.318 22.3230  -2
  -7  19   1 307.318 22.3230   1
  -5  19   4 531.672 9.71637  -2
  -5  19   1 531.672 9.71637   1
  -3  19   2 270.077 5.27613  -2
  -3  19   1 270.077 5.27613   1
   1  19   0 216.667 3.15719  -2
  -1  19   1 216.667 3.15719   1
  -1  19   2 1427.71 11.9608  -2
   1  19   1 1427.71 11.9608   1
  -3  19   4 293.876 5.71845  -2
   3  19   1 293.876 5.71845   1
  -5  19   6 161.954 6.32774  -2
   5  19   1 161.954 6.32774   1
  -7  19   7 239.101 26.0062  -2
   7  19   1 239.101 26.0062   1
  -9  19   9 150.362 9.61374  -2
   9  19   1 150.362 9.61374   1
 -11  19  11 74.2877 9.93036  -2
  11  19   1 74.2877 9.93036   1
 -12  20  10 116.938 8.60158  -2
 -12  20   1 116.938 8.60158   1
 -10  20   8 112.269 9.26947  -2
 -10  20   1 112.269 9.26947   1
  -8  20   6 31.1107 8.51912  -2
  -8  20   1 31.1107 8.51912   1
  -6  20   5 322.831 14.1618  -2
  -6  20   1 322.831 14.1618   1
  -4  20   3 587.612 8.31653  -2
  -4  20   1 587.612 8.31653   1
  -2  20   1 80.6335 3.55412  -2
  -2  20   1 80.6335 3.55412   1
   0  20   1 382.724 4.92141  -2
   0  20   1 382.724 4.92141   1
  -2  20   3 486.934 6.55008  -2
   2  20   1 486.934 6.55008   1
  -4  20   5 40.9693 4.77200  -2
   4  20   1 40.9693 4.77200   1
  -6  20   7 203.414 24.3336  -2
   6  20   1 203.414 24.3336   1
  -8  20   8 187.870 10.0341  -2
   8  20   1 187.870 10.0341   1
 -10  20  10 37.3435 9.10818  -2
  10  20   1 37.3435 9.10818   1
 -12  20  12 3.46207 11.9001  -2
  12  20   1 3.46207 11.9001   1
 -13  21  11 28.3901 9.85505  -2
 -13  21   1 28.3901 9.85505   1
 -11  21   9 112.816 9.39388  -2
 -11  21   1 112.816 9.39388   1
  -9  21   7 370.711 10.8550  -2
  -9  21   1 370.711 10.8550   1
  -7  21   5 120.975 16.3506  -2
  -7  21   1 120.975 16.3506   1
  -5  21   4 383.253 9.50064  -2
  -5  21   1 383.253 9.50064   1
  -3  21   2 303.085 5.68430  -2
  -3  21   1 303.085 5.68430   1
   1  21   0 376.105 5.55893  -2
  -1  21   1 376.105 5.55893   1
  -1  21   2 307.699 5.31412  -2
   1  21   1 307.699 5.31412   1
  -3  21   4 317.195 6.54016  -2
   3  21   1 317.195 6.54016   1
  -5  21   6 220.105 8.65153  -2
   5  21   1 220.105 8.65153   1
  -7  21   7 227.198 26.6410  -2
   7  21   1 227.198 26.6410   1
  -9  21   9 63.5632 9.21006  -2
   9  21   1 63.5632 9.21006   1
 -11  21  11 50.6703 9.82127  -2
  11  21   1 50.6703 9.82127   1
 -12  22  10 40.4692 8.15360  -2
 -12  22   1 40.4692 8.15360   1
 -10  22   8 54.4740 9.03920  -2
 -10  22   1 54.4740 9.03920   1
  -8  22   6 296.705 10.5003  -2
  -8  22   1 296.705 10.5003   1
  -6  22   5 120.999 15.3636  -2
  -6  22   1 120.999 15.3636   1
  -4  22   3 79.9973 5.33519  -2
  -4  22   1 79.9973 5.33519   1
  -2  22   1 383.991 5.72461  -2
  -2  22   1 383.991 5.72461   1
   0  22   1 179.709 3.84108  -2
   0  22   1 179.709 3.84108   1
  -2  22   3 77.0427 4.14845  -2
   2  22   1 77.0427 4.14845   1
  -4  22   5 352.072 7.97439  -2
   4  22   1 352.072 7.97439   1
  -6  22   7 107.024 17.2738  -2
   6  22   1 107.024 17.2738   1
  -8  22   8 42.3161 9.15710  -2
   8  22   1 42.3161 9.15710   1
 -10  22  10 241.022 10.7487  -2
  10  22   1 241.022 10.7487   1
 -11  23   9 117.949 9.08736  -2
 -11  23   1 117.949 9.08736   1
  -9  23   7 51.6313 8.73803  -2
  -9  23   1 51.6313 8.73803   1
  -7  23   5 202.564 16.5000  -2
  -7  23   1 202.564 16.5000   1
  -5  23   4 362.120 9.54986  -2
  -5  23   1 362.120 9.54986   1
  -3  23   2 63.3818 4.50188  -2
  -3  23   1 63.3818 4.50188   1
   1  23   0 170.281 4.18844  -2
  -1  23   1 170.281 4.18844   1
  -1  23   2 267.155 5.16036  -2
   1  23   1 267.155 5.16036   1
  -3  23   4 163.692 5.76036  -2
   3  23   1 163.692 5.76036   1
  -5  23   6 39.2197 6.25247  -2
   5  23   1 39.2197 6.25247   1
  -7  23   7 206.832 17.0665  -2
   7  23   1 206.832 17.0665   1
  -9  23   9 134.369 9.84832  -2
   9  23   1 134.369 9.84832   1
 -11  23  11 13.0778 14.3954  -2
  11  23   1 13.0778 14.3954   1
 -12  24  10 97.1542 11.4018  -2
 -12  24   1 97.1542 11.4018   1
 -10  24   8 141.980 9.81537  -2
 -10  24   1 141.980 9.81537   1
  -8  24   6 141.820 10.7366  -2
  -8  24   1 141.820 10.7366   1
  -6  24   5 167.971 14.2673  -2
  -6  24   1 167.971 14.2673   1
  -4  24   3 307.285 7.16403  -2
  -4  24   1 307.285 7.16403   1
  -2  24   1 4.89967 3.65439  -2
  -2  24   1 4.89967 3.65439   1
   0  24   1 106.161 3.53249  -2
   0  24   1 106.161 3.53249   1
  -2  24   3 246.869 5.68683  -2
   2  24   1 246.869 5.68683   1
  -4  24   5 9.73930 6.26405  -2
   4  24   1 9.73930 6.26405   1
  -6  24   7 226.783 14.9268  -2
   6  24   1 226.783 14.9268   1
  -8  24   8 47.1234 9.18022  -2
   8  24   1 47.1234 9.18022   1
 -10  24  10 22.4613 10.7499  -2
  10  24   1 22.4613 10.7499   1
 -11  25   9 81.2997 9.25383  -2
 -11  25   1 81.2997 9.25383   1
  -9  25   7 110.346 9.34608  -2
  -9  25   1 110.346 9.34608   1
  -7  25   5 171.469 20.8740  -2
  -7  25   1 171.469 20.8740   1
  -5  25   4 318.870 11.0800  -2
  -5  25   1 318.870 11.0800   1
  -3  25   2 142.990 5.25754  -2
  -3  25   1 142.990 5.25754   1
   1  25   0 399.192 6.56364  -2
  -1  25   1 399.192 6.56364   1
  -1  25   2 145.511 4.38796  -2
   1  25   1 145.511 4.38796   1
  -3  25   4 183.376 8.16848  -2
   3  25   1 183.376 8.16848   1
  -5  25   6 111.588 10.5745  -2
   5  25   1 111.588 10.5745   1
  -7  25   7 130.249 16.8395  -2
   7  25   1 130.249 16.8395   1
  -9  25   9 5.73352 10.6007  -2
   9  25   1 5.73352 10.6007   1
 -10  26   8 40.6212 8.33634  -2
 -10  26   1 40.6212 8.33634   1
  -8  26   6 135.036 9.43691  -2
  -8  26   1 135.036 9.43691   1
  -6  26   5 59.8103 12.4488  -2
  -6  26   1 59.8103 12.4488   1
  -4  26   3 192.794 9.01735  -2
  -4  26   1 192.794 9.01735   1
  -2  26   1 120.750 5.96836  -2
  -2  26   1 120.750 5.96836   1
   0  26   1 5.15268 2.32411  -2
   0  26   1 5.15268 2.32411   1
  -2  26   3 33.9886 5.92726  -2
   2  26   1 33.9886 5.92726   1
  -4  26   5 197.023 10.3304  -2
   4  26   1 197.023 10.3304   1
  -6  26   7 6.14667 18.3330  -2
   6  26   1 6.14667 18.3330   1
  -8  26   8 47.0522 14.9253  -2
   8  26   1 47.0522 14.9253   1
 -10  26  10 166.570 26.9743  -2
  10  26   1 166.570 26.9743   1
  -9  27   7 32.4871 10.9582  -2
  -9  27   1 32.4871 10.9582   1
  -7  27   5 193.314 20.5184  -2
  -7  27   1 193.314 20.5184   1
  -5  27   4 55.6844 10.1928  -2
  -5  27   1 55.6844 10.1928   1
  -3  27   2 143.179 6.46977  -2
  -3  27   1 143.179 6.46977   1
   1  27   0 119.848 5.17911  -2
  -1  27   1 119.848 5.17911   1
  -1  27   2 54.5892 5.18090  -2
   1  27   1 54.5892 5.18090   1
  -3  27   4 161.706 8.56528  -2
   3  27   1 161.706 8.56528   1
  -5  27   6 127.018 11.6564  -2
   5  27   1 127.018 11.6564   1
  -7  27   7 149.752 19.4983  -2
   7  27   1 149.752 19.4983   1
  -9  27   9 137.972 15.3530  -2
   9  27   1 137.972 15.3530   1
 -10  28   8 42.1521 23.1486  -2
 -10  28   1 42.1521 23.1486   1
  -8  28   6 47.7305 13.3159  -2
  -8  28   1 47.7305 13.3159   1
  -6  28   5 118.927 12.8445  -2
  -6  28   1 118.927 12.8445   1
  -4  28   3 152.581 9.62625  -2
  -4  28   1 152.581 9.62625   1
  -2  28   1 7.84606 5.48977  -2
  -2  28   1 7.84606 5.48977   1
   0  28   1 115.013 4.94649  -2
   0  28   1 115.013 4.94649   1
  -2  28   3 148.681 7.40622  -2
   2  28   1 148.681 7.40622   1
  -4  28   5 29.0612 9.44556  -2
   4  28   1 29.0612 9.44556   1
  -6  28   7 140.983 19.0779  -2
   6  28   1 140.983 19.0779   1
  -8  28   8 50.9858 16.5120  -2
   8  28   1 50.9858 16.5120   1
  -9  29   7 26.5308 14.4306  -2
  -9  29   1 26.5308 14.4306   1
  -7  29   5 142.748 18.4375  -2
  -7  29   1 142.748 18.4375   1
  -5  29   4 172.702 12.1020  -2
  -5  29   1 172.702 12.1020   1
  -3  29   2 64.9941 9.68637  -2
  -3  29   1 64.9941 9.68637   1
   1  29   0 115.985 6.83782  -2
  -1  29   1 115.985 6.83782   1
  -1  29   2 273.848 7.39841  -2
   1  29   1 273.848 7.39841   1
  -3  29   4 77.8296 8.84600  -2
   3  29   1 77.8296 8.84600   1
  -5  29   6 56.3473 11.5683  -2
   5  29   1 56.3473 11.5683   1
  -7  29   7 131.822 21.3095  -2
   7  29   1 131.822 21.3095   1
  -8  30   6 125.913 14.4602  -2
  -8  30   1 125.913 14.4602   1
  -6  30   5 20.5069 14.3237  -2
  -6  30   1 20.5069 14.3237   1
  -4  30   3 -2.8787 10.6490  -2
  -4  30   1 -2.8787 10.6490   1
  -2  30   1 226.749 13.6358  -2
  -2  30   1 226.749 13.6358   1
   0  30   1 36.1851 4.78233  -2
   0  30   1 36.1851 4.78233   1
  -2  30   3 46.5747 7.26217  -2
   2  30   1 46.5747 7.26217   1
  -4  30   5 158.436 11.4653  -2
   4  30   1 158.436 11.4653   1
  -6  30   7 71.0527 15.3289  -2
   6  30   1 71.0527 15.3289   1
  -8  30   8 30.3744 36.3158  -2
   8  30   1 30.3744 36.3158   1
  -7  31   5 86.8602 22.8200  -2
  -7  31   1 86.8602 22.8200   1
  -5  31   4 18.0327 13.8275  -2
  -5  31   1 18.0327 13.8275   1
  -3  31   2 75.7767 12.7839  -2
  -3  31   1 75.7767 12.7839   1
   1  31   0 130.097 10.2384  -2
  -1  31   1 130.097 10.2384   1
  -1  31   2 32.5080 7.78509  -2
   1  31   1 32.5080 7.78509   1
  -3  31   4 151.411 11.5262  -2
   3  31   1 151.411 11.5262   1
  -5  31   6 70.1900 12.7748  -2
   5  31   1 70.1900 12.7748   1
  -7  31   7 13.8676 18.5041  -2
   7  31   1 13.8676 18.5041   1
  -6  32   5 62.5877 21.8541  -2
  -6  32   1 62.5877 21.8541   1
  -4  32   3 109.227 18.3361  -2
  -4  32   1 109.227 18.3361   1
  -2  32   1 20.1944 13.0813  -2
  -2  32   1 20.1944 13.0813   1
   0  32   1 110.492 8.78904  -2
   0  32   1 110.492 8.78904   1
  -2  32   3 85.2429 10.7517  -2
   2  32   1 85.2429 10.7517   1
  -4  32   5 18.0100 13.4759  -2
   4  32   1 18.0100 13.4759   1
  -6  32   7 103.082 19.2653  -2
   6  32   1 103.082 19.2653   1
  -5  33   4 8.12150 25.7540  -2
  -5  33   1 8.12150 25.7540   1
  -3  33   2 41.9525 14.6575  -2
  -3  33   1 41.9525 14.6575   1
   1  33   0 47.9041 9.65401  -2
  -1  33   1 47.9041 9.65401   1
  -1  33   2 57.2653 10.8519  -2
   1  33   1 57.2653 10.8519   1
  -3  33   4 73.7298 18.6993  -2
   3  33   1 73.7298 18.6993   1
  -5  33   6 -9.9751 20.3684  -2
   5  33   1 -9.9751 20.3684   1
  -4  34   3 68.4524 31.1143  -2
  -4  34   1 68.4524 31.1143   1
  -2  34   1 228.749 14.6754  -2
  -2  34   1 228.749 14.6754   1
   0  34   1 -2.0190 9.25870  -2
   0  34   1 -2.0190 9.25870   1
  -2  34   3 24.6563 15.5525  -2
   2  34   1 24.6563 15.5525   1
  -4  34   5 8.83306 49.9240  -2
   4  34   1 8.83306 49.9240   1
  -3  35   2 5.61664 31.2956  -2
  -3  35   1 5.61664 31.2956   1
   1  35   0 115.425 15.3941  -2
  -1  35   1 115.425 15.3941   1
  -1  35   2 43.8984 19.8589  -2
   1  35   1 43.8984 19.8589   1
  -3  35   4 -9.8008 46.7521  -2
   3  35   1 -9.8008 46.7521   1
 -16   0  13 52.5174 30.3613  -2
 -16   0   2 52.5174 30.3613   1
 -14   0  11 46.9263 10.4008  -2
 -14   0   2 46.9263 10.4008   1
 -12   0   9 94.3842 8.40321  -2
 -12   0   2 94.3842 8.40321   1
 -10   0   7 428.621 12.7983  -2
 -10   0   2 428.621 12.7983   1
  -8   0   5 112.457 14.2020  -2
  -8   0   2 112.457 14.2020   1
  -6   0   2 448.197 6.76806   1
  -4   0   2 2260.86 21.2638   1
   2   0   0 1788.12 22.0557  -2
  -2   0   2 1788.12 22.0557   1
   0   0   2 1782.46 13.5345  -2
   0   0   2 1782.46 13.5345   1
  -2   0   4 6039.62 53.1229  -2
   2   0   2 6039.62 53.1229   1
  -4   0   6 1939.09 21.4892  -2
   4   0   2 1939.09 21.4892   1
  -6   0   8 280.078 32.3449  -2
   6   0   2 280.078 32.3449   1
  -8   0   9 494.977 14.7406  -2
   8   0   2 494.977 14.7406   1
 -10   0  11 56.6365 9.93433  -2
  10   0   2 56.6365 9.93433   1
 -12   0  13 63.9964 9.76388  -2
  12   0   2 63.9964 9.76388   1
 -15   1  12 69.2905 13.0747  -2
 -15   1   2 69.2905 13.0747   1
 -13   1  10 82.1157 5.99393  -2
 -13   1   2 82.1157 5.99393   1
 -11   1   8 134.138 6.98990  -2
 -11   1   2 134.138 6.98990   1
  -9   1   6 460.396 8.83876  -2
  -9   1   2 460.396 8.83876   1
  -7   1   4 1319.86 51.3617  -2
  -7   1   2 1319.86 51.3617   1
  -5   1   2 300.137 3.36348   1
  -3   1   1 1531.83 29.1997  -2
  -3   1   2 1531.83 29.1997   1
   1   1   1 3188.74 16.9275  -2
  -1   1   2 3188.74 16.9275   1
  -1   1   3 1240.66 7.00514  -2
   1   1   2 1240.66 7.00514   1
  -3   1   5 146.104 3.22818  -2
   3   1   2 146.104 3.22818   1
  -5   1   7 1302.18 14.9050  -2
   5   1   2 1302.18 14.9050   1
  -7   1   8 462.497 27.2714  -2
   7   1   2 462.497 27.2714   1
  -9   1  10 301.058 8.01049  -2
   9   1   2 301.058 8.01049   1
 -11   1  12 63.7169 7.37680  -2
  11   1   2 63.7169 7.37680   1
 -13   1  14 12.6278 6.52964  -2
  13   1   2 12.6278 6.52964   1
 -16   2  13 11.0150 21.9372  -2
 -16   2   2 11.0150 21.9372   1
 -14   2  11 154.338 8.91909  -2
 -14   2   2 154.338 8.91909   1
 -12   2   9 124.236 6.35012  -2
 -12   2   2 124.236 6.35012   1
 -10   2   7 155.486 6.84937  -2
 -10   2   2 155.486 6.84937   1
  -8   2   5 689.959 14.2153  -2
  -8   2   2 689.959 14.2153   1
  -6   2   2 77.8610 2.16641   1
  -4   2   2 110.686 11.5813  -2
  -4   2   2 110.686 11.5813   1
   2   2   0 301.121 3.42335  -2
  -2   2   2 301.121 3.42335   1
   0   2   2 225.486 1.64744  -2
   0   2   2 225.486 1.64744   1
  -2   2   4 139.026 2.54387  -2
   2   2   2 139.026 2.54387   1
  -4   2   6 29.0922 3.32088  -2
   4   2   2 29.0922 3.32088   1
  -6   2   8 103.238 28.9040  -2
   6   2   2 103.238 28.9040   1
  -8   2   9 9.63890 6.68640  -2
   8   2   2 9.63890 6.68640   1
 -10   2  11 180.454 7.65940  -2
  10   2   2 180.454 7.65940   1
 -12   2  13 156.893 7.57152  -2
  12   2   2 156.893 7.57152   1
 -14   2  15 8.73130 25.0790  -2
  14   2   2 8.73130 25.0790   1
 -15   3  12 61.6981 11.2325  -2
 -15   3   2 61.6981 11.2325   1
 -13   3  10 153.641 7.18529  -2
 -13   3   2 153.641 7.18529   1
 -11   3   8 296.743 8.67114  -2
 -11   3   2 296.743 8.67114   1
  -9   3   6 277.987 7.51523  -2
  -9   3   2 277.987 7.51523   1
  -7   3   4 785.141 34.0145  -2
  -7   3   2 785.141 34.0145   1
  -5   3   3 192.608 16.7495  -2
  -5   3   2 192.608 16.7495   1
  -3   3   1 261.519 5.96471  -2
  -3   3   2 261.519 5.96471   1
   1   3   1 1645.88 8.74892  -2
  -1   3   2 1645.88 8.74892   1
  -1   3   3 73.5984 1.38225  -2
   1   3   2 73.5984 1.38225   1
  -3   3   5 221.688 3.73774  -2
   3   3   2 221.688 3.73774   1
  -5   3   7 778.053 13.8872  -2
   5   3   2 778.053 13.8872   1
  -7   3   8 163.689 22.7819  -2
   7   3   2 163.689 22.7819   1
  -9   3  10 255.531 7.74850  -2
   9   3   2 255.531 7.74850   1
 -11   3  12 125.172 7.97653  -2
  11   3   2 125.172 7.97653   1
 -13   3  14 42.6188 8.07565  -2
  13   3   2 42.6188 8.07565   1
 -16   4  13 69.6144 17.0874  -2
 -16   4   2 69.6144 17.0874   1
 -14   4  11 90.9912 7.52804  -2
 -14   4   2 90.9912 7.52804   1
 -12   4   9 36.6909 6.33230  -2
 -12   4   2 36.6909 6.33230   1
 -10   4   7 641.781 10.4556  -2
 -10   4   2 641.781 10.4556   1
  -8   4   5 137.970 9.70309  -2
  -8   4   2 137.970 9.70309   1
  -6   4   2 6.28270 1.42312   1
  -4   4   2 6539.38 130.891  -2
  -4   4   2 6539.38 130.891   1
   2   4   0 913.374 6.32434  -2
  -2   4   2 913.374 6.32434   1
   0   4   2 208.439 1.57324  -2
   0   4   2 208.439 1.57324   1
  -2   4   4 5191.58 34.0725  -2
   2   4   2 5191.58 34.0725   1
  -4   4   6 1089.23 10.2529  -2
   4   4   2 1089.23 10.2529   1
   6   4   2 124.124 3.67784   1
  -8   4   9 305.676 8.03174  -2
   8   4   2 305.676 8.03174   1
 -10   4  11 55.7521 7.03391  -2
  10   4   2 55.7521 7.03391   1
 -12   4  13 100.471 8.57766  -2
  12   4   2 100.471 8.57766   1
 -14   4  15 74.3197 18.9481  -2
  14   4   2 74.3197 18.9481   1
 -15   5  12 44.9590 12.2557  -2
 -15   5   2 44.9590 12.2557   1
 -13   5  10 69.3645 5.77566  -2
 -13   5   2 69.3645 5.77566   1
 -11   5   8 172.796 7.70171  -2
 -11   5   2 172.796 7.70171   1
  -9   5   6 528.890 8.99167  -2
  -9   5   2 528.890 8.99167   1
  -7   5   2 638.787 6.38012   1
  -5   5   2 166.250 2.86100   1
  -3   5   1 1078.20 11.5784  -2
  -3   5   2 1078.20 11.5784   1
   1   5   1 9999.99 51.6731  -2
  -1   5   2 9999.99 51.6731   1
  -1   5   3 1505.90 8.93135  -2
   1   5   2 1505.90 8.93135   1
  -3   5   5 179.312 3.34320  -2
   3   5   2 179.312 3.34320   1
  -5   5   7 1103.44 16.4211  -2
   5   5   2 1103.44 16.4211   1
   7   5   2 55.5608 2.83835   1
  -9   5  10 228.840 7.54702  -2
   9   5   2 228.840 7.54702   1
 -11   5  12 22.6369 7.80645  -2
  11   5   2 22.6369 7.80645   1
 -13   5  14 37.4815 8.23902  -2
  13   5   2 37.4815 8.23902   1
 -16   6  13 4.83328 24.8567  -2
 -16   6   2 4.83328 24.8567   1
 -14   6  11 107.224 7.95125  -2
 -14   6   2 107.224 7.95125   1
 -12   6   9 91.9702 6.58115  -2
 -12   6   2 91.9702 6.58115   1
 -10   6   7 197.420 7.68685  -2
 -10   6   2 197.420 7.68685   1
  -8   6   5 648.051 10.1074  -2
  -8   6   2 648.051 10.1074   1
  -6   6   2 114.900 2.59712   1
  -4   6   2 22.9759 4.39324  -2
  -4   6   2 22.9759 4.39324   1
   2   6   0 664.250 4.85591  -2
  -2   6   2 664.250 4.85591   1
   0   6   2 515.241 3.79273  -2
   0   6   2 515.241 3.79273   1
  -2   6   4 246.261 3.01439  -2
   2   6   2 246.261 3.01439   1
  -4   6   6 212.188 4.19966  -2
   4   6   2 212.188 4.19966   1
   6   6   2 176.548 3.94123   1
  -8   6   9 45.3935 7.33686  -2
   8   6   2 45.3935 7.33686   1
 -10   6  11 95.2476 7.56806  -2
  10   6   2 95.2476 7.56806   1
 -12   6  13 187.906 9.68059  -2
  12   6   2 187.906 9.68059   1
 -14   6  15 19.7925 18.6061  -2
  14   6   2 19.7925 18.6061   1
 -15   7  12 15.0035 12.3538  -2
 -15   7   2 15.0035 12.3538   1
 -13   7  10 119.195 6.20504  -2
 -13   7   2 119.195 6.20504   1
 -11   7   8 456.255 10.2028  -2
 -11   7   2 456.255 10.2028   1
  -9   7   6 363.387 7.21433  -2
  -9   7   2 363.387 7.21433   1
  -7   7   4 538.572 32.5847  -2
  -7   7   2 538.572 32.5847   1
  -5   7   3 217.179 10.7731  -2
  -5   7   2 217.179 10.7731   1
  -3   7   1 219.813 3.90254  -2
  -3   7   2 219.813 3.90254   1
   1   7   1 1641.17 11.0373  -2
  -1   7   2 1641.17 11.0373   1
  -1   7   3 83.1677 1.41156  -2
   1   7   2 83.1677 1.41156   1
  -3   7   5 266.637 3.59810  -2
   3   7   2 266.637 3.59810   1
  -5   7   7 1058.64 16.0069  -2
   5   7   2 1058.64 16.0069   1
   7   7   2 6.65883 2.19827   1
  -9   7  10 254.857 7.89737  -2
   9   7   2 254.857 7.89737   1
 -11   7  12 135.910 9.73037  -2
  11   7   2 135.910 9.73037   1
 -13   7  14 32.4548 7.95427  -2
  13   7   2 32.4548 7.95427   1
 -16   8  13 121.663 34.4377  -2
 -16   8   2 121.663 34.4377   1
 -14   8  11 149.672 8.93777  -2
 -14   8   2 149.672 8.93777   1
 -12   8   9 70.1477 6.38440  -2
 -12   8   2 70.1477 6.38440   1
 -10   8   7 647.379 10.9536  -2
 -10   8   2 647.379 10.9536   1
  -8   8   5 676.979 10.2110  -2
  -8   8   2 676.979 10.2110   1
  -6   8   2 140.956 2.91981   1
  -4   8   2 3808.52 46.8797  -2
  -4   8   2 3808.52 46.8797   1
   2   8   0 390.857 3.26571  -2
  -2   8   2 390.857 3.26571   1
   0   8   2 327.225 3.22348  -2
   0   8   2 327.225 3.22348   1
  -2   8   4 3246.42 22.5427  -2
   2   8   2 3246.42 22.5427   1
  -4   8   6 261.695 4.57316  -2
   4   8   2 261.695 4.57316   1
  -6   8   8 506.132 22.2584  -2
   6   8   2 506.132 22.2584   1
  -8   8   9 718.685 12.5321  -2
   8   8   2 718.685 12.5321   1
 -10   8  11 25.2009 8.19129  -2
  10   8   2 25.2009 8.19129   1
 -12   8  13 71.7946 9.09967  -2
  12   8   2 71.7946 9.09967   1
  14   8   2 69.8458 9.41725   1
 -15   9  12 48.1767 11.4934  -2
 -15   9   2 48.1767 11.4934   1
 -13   9  10 170.980 7.69781  -2
 -13   9   2 170.980 7.69781   1
 -11   9   8 135.873 7.81457  -2
 -11   9   2 135.873 7.81457   1
  -9   9   6 343.516 7.47208  -2
  -9   9   2 343.516 7.47208   1
  -7   9   4 444.735 41.2904  -2
  -7   9   2 444.735 41.2904   1
  -5   9   3 334.901 10.3241  -2
  -5   9   2 334.901 10.3241   1
  -3   9   1 121.308 2.90634  -2
  -3   9   2 121.308 2.90634   1
   1   9   1 2291.98 16.6186  -2
  -1   9   2 2291.98 16.6186   1
  -1   9   3 540.974 4.62751  -2
   1   9   2 540.974 4.62751   1
  -3   9   5 404.828 4.31989  -2
   3   9   2 404.828 4.31989   1
  -5   9   7 667.281 11.2285  -2
   5   9   2 667.281 11.2285   1
  -7   9   8 104.644 39.2378  -2
   7   9   2 104.644 39.2378   1
  -9   9  10 103.050 7.01445  -2
   9   9   2 103.050 7.01445   1
 -11   9  12 146.844 10.0688  -2
  11   9   2 146.844 10.0688   1
 -13   9  14 59.3377 7.86667  -2
  13   9   2 59.3377 7.86667   1
 -14  10  11 86.3337 8.27694  -2
 -14  10   2 86.3337 8.27694   1
 -12  10   9 164.293 7.09943  -2
 -12  10   2 164.293 7.09943   1
 -10  10   7 125.625 6.82558  -2
 -10  10   2 125.625 6.82558   1
  -8  10   5 258.223 7.60302  -2
  -8  10   2 258.223 7.60302   1
  -6  10   4 320.666 20.1611  -2
  -6  10   2 320.666 20.1611   1
  -4  10   2 113.592 4.19664  -2
  -4  10   2 113.592 4.19664   1
   2  10   0 635.587 4.98165  -2
  -2  10   2 635.587 4.98165   1
   0  10   2 42.4942 1.78105  -2
   0  10   2 42.4942 1.78105   1
  -2  10   4 198.849 2.92691  -2
   2  10   2 198.849 2.92691   1
  -4  10   6 502.211 5.74807  -2
   4  10   2 502.211 5.74807   1
   6  10   2 84.2503 3.12429   1
  -8  10   9 105.336 8.81652  -2
   8  10   2 105.336 8.81652   1
 -10  10  11 67.2279 8.68725  -2
  10  10   2 67.2279 8.68725   1
 -12  10  13 166.776 10.5027  -2
  12  10   2 166.776 10.5027   1
 -15  11  12 34.4893 11.4387  -2
 -15  11   2 34.4893 11.4387   1
 -13  11  10 196.595 8.15811  -2
 -13  11   2 196.595 8.15811   1
 -11  11   8 214.830 7.97234  -2
 -11  11   2 214.830 7.97234   1
  -9  11   6 232.445 6.74576  -2
  -9  11   2 232.445 6.74576   1
  -7  11   4 617.321 24.0127  -2
  -7  11   2 617.321 24.0127   1
  -5  11   3 377.797 10.8093  -2
  -5  11   2 377.797 10.8093   1
  -3  11   1 377.348 4.01286  -2
  -3  11   2 377.348 4.01286   1
   1  11   1 866.125 6.77362  -2
  -1  11   2 866.125 6.77362   1
  -1  11   3 585.876 5.90664  -2
   1  11   2 585.876 5.90664   1
  -3  11   5 282.144 4.06520  -2
   3  11   2 282.144 4.06520   1
  -5  11   7 855.740 17.2126  -2
   5  11   2 855.740 17.2126   1
  -7  11   8 147.968 40.3767  -2
   7  11   2 147.968 40.3767   1
  -9  11  10 389.836 9.94421  -2
   9  11   2 389.836 9.94421   1
 -11  11  12 141.482 10.0458  -2
  11  11   2 141.482 10.0458   1
 -13  11  14 -3.6315 7.44066  -2
  13  11   2 -3.6315 7.44066   1
 -14  12  11 73.4246 8.90051  -2
 -14  12   2 73.4246 8.90051   1
 -12  12   9 98.9739 7.39554  -2
 -12  12   2 98.9739 7.39554   1
 -10  12   7 451.759 8.97115  -2
 -10  12   2 451.759 8.97115   1
  -8  12   5 397.101 8.68110  -2
  -8  12   2 397.101 8.68110   1
  -6  12   4 196.054 29.1708  -2
  -6  12   2 196.054 29.1708   1
  -4  12   2 1290.81 11.4608  -2
  -4  12   2 1290.81 11.4608   1
   2  12   0 74.1909 2.14088  -2
  -2  12   2 74.1909 2.14088   1
   0  12   2 285.932 3.59308  -2
   0  12   2 285.932 3.59308   1
  -2  12   4 1684.22 13.9235  -2
   2  12   2 1684.22 13.9235   1
  -4  12   6 192.192 4.56433  -2
   4  12   2 192.192 4.56433   1
   6  12   2 204.138 4.66419   1
  -8  12   9 793.757 14.5519  -2
   8  12   2 793.757 14.5519   1
 -10  12  11 39.2336 8.76942  -2
  10  12   2 39.2336 8.76942   1
 -12  12  13 42.3134 9.43475  -2
  12  12   2 42.3134 9.43475   1
 -15  13  12 101.488 22.3660  -2
 -15  13   2 101.488 22.3660   1
 -13  13  10 160.391 7.78331  -2
 -13  13   2 160.391 7.78331   1
 -11  13   8 203.868 8.11647  -2
 -11  13   2 203.868 8.11647   1
  -9  13   6 162.057 7.00138  -2
  -9  13   2 162.057 7.00138   1
  -7  13   4 460.501 18.6319  -2
  -7  13   2 460.501 18.6319   1
  -5  13   3 211.827 7.10709  -2
  -5  13   2 211.827 7.10709   1
  -3  13   1 243.447 3.13805  -2
  -3  13   2 243.447 3.13805   1
   1  13   1 797.249 6.70252  -2
  -1  13   2 797.249 6.70252   1
  -1  13   3 285.310 3.58196  -2
   1  13   2 285.310 3.58196   1
  -3  13   5 110.791 2.74515  -2
   3  13   2 110.791 2.74515   1
  -5  13   7 681.056 14.1935  -2
   5  13   2 681.056 14.1935   1
  -7  13   8 480.843 51.6058  -2
   7  13   2 480.843 51.6058   1
  -9  13  10 154.583 8.61873  -2
   9  13   2 154.583 8.61873   1
 -11  13  12 167.564 10.8228  -2
  11  13   2 167.564 10.8228   1
 -13  13  14 76.0657 14.4743  -2
  13  13   2 76.0657 14.4743   1
 -14  14  11 107.579 9.27891  -2
 -14  14   2 107.579 9.27891   1
 -12  14   9 123.949 8.38426  -2
 -12  14   2 123.949 8.38426   1
 -10  14   7 211.678 8.21927  -2
 -10  14   2 211.678 8.21927   1
  -8  14   5 175.502 7.09726  -2
  -8  14   2 175.502 7.09726   1
  -6  14   4 237.101 25.7194  -2
  -6  14   2 237.101 25.7194   1
  -4  14   2 91.4822 3.10303  -2
  -4  14   2 91.4822 3.10303   1
   2  14   0 344.639 3.72741  -2
  -2  14   2 344.639 3.72741   1
   0  14   2 161.217 2.84060  -2
   0  14   2 161.217 2.84060   1
  -2  14   4 185.117 3.08405  -2
   2  14   2 185.117 3.08405   1
  -4  14   6 117.027 4.96121  -2
   4  14   2 117.027 4.96121   1
   6  14   2 18.9788 2.86824   1
  -8  14   9 216.338 9.33664  -2
   8  14   2 216.338 9.33664   1
 -10  14  11 109.849 9.60462  -2
  10  14   2 109.849 9.60462   1
 -12  14  13 65.5283 10.2064  -2
  12  14   2 65.5283 10.2064   1
 -15  15  12 17.0092 35.9834  -2
 -15  15   2 17.0092 35.9834   1
 -13  15  10 104.184 7.65032  -2
 -13  15   2 104.184 7.65032   1
 -11  15   8 163.987 8.61419  -2
 -11  15   2 163.987 8.61419   1
  -9  15   6 194.991 8.20882  -2
  -9  15   2 194.991 8.20882   1
  -7  15   4 600.256 21.1602  -2
  -7  15   2 600.256 21.1602   1
  -5  15   3 424.874 7.61395  -2
  -5  15   2 424.874 7.61395   1
  -3  15   1 448.563 4.62288  -2
  -3  15   2 448.563 4.62288   1
   1  15   1 1755.34 13.0925  -2
  -1  15   2 1755.34 13.0925   1
  -1  15   3 252.384 3.41776  -2
   1  15   2 252.384 3.41776   1
  -3  15   5 487.439 6.54949  -2
   3  15   2 487.439 6.54949   1
  -5  15   7 477.266 10.2902  -2
   5  15   2 477.266 10.2902   1
  -7  15   8 36.4962 26.8315  -2
   7  15   2 36.4962 26.8315   1
  -9  15  10 115.936 8.52761  -2
   9  15   2 115.936 8.52761   1
 -11  15  12 53.5198 10.7582  -2
  11  15   2 53.5198 10.7582   1
 -14  16  11 29.0149 9.14886  -2
 -14  16   2 29.0149 9.14886   1
 -12  16   9 40.4321 7.66583  -2
 -12  16   2 40.4321 7.66583   1
 -10  16   7 388.125 10.2105  -2
 -10  16   2 388.125 10.2105   1
  -8  16   5 326.215 8.07398  -2
  -8  16   2 326.215 8.07398   1
  -6  16   4 385.606 18.7709  -2
  -6  16   2 385.606 18.7709   1
  -4  16   2 1204.53 10.7966  -2
  -4  16   2 1204.53 10.7966   1
   2  16   0 42.5031 2.07622  -2
  -2  16   2 42.5031 2.07622   1
   0  16   2 280.876 3.76419  -2
   0  16   2 280.876 3.76419   1
  -2  16   4 1099.47 10.2184  -2
   2  16   2 1099.47 10.2184   1
  -4  16   6 107.977 5.24561  -2
   4  16   2 107.977 5.24561   1
  -6  16   8 251.446 21.7359  -2
   6  16   2 251.446 21.7359   1
  -8  16   9 258.424 10.8426  -2
   8  16   2 258.424 10.8426   1
 -10  16  11 17.4871 9.92763  -2
  10  16   2 17.4871 9.92763   1
 -12  16  13 6.71280 10.7132  -2
  12  16   2 6.71280 10.7132   1
 -13  17  10 128.813 8.23319  -2
 -13  17   2 128.813 8.23319   1
 -11  17   8 228.132 9.24973  -2
 -11  17   2 228.132 9.24973   1
  -9  17   6 169.669 8.86997  -2
  -9  17   2 169.669 8.86997   1
  -7  17   4 276.322 16.9402  -2
  -7  17   2 276.322 16.9402   1
  -5  17   3 299.864 6.78910  -2
  -5  17   2 299.864 6.78910   1
  -3  17   1 382.527 4.26218  -2
  -3  17   2 382.527 4.26218   1
   1  17   1 960.077 7.86744  -2
  -1  17   2 960.077 7.86744   1
  -1  17   3 372.942 5.10780  -2
   1  17   2 372.942 5.10780   1
  -3  17   5 203.625 3.96538  -2
   3  17   2 203.625 3.96538   1
  -5  17   7 343.764 9.49850  -2
   5  17   2 343.764 9.49850   1
  -7  17   8 518.127 35.4380  -2
   7  17   2 518.127 35.4380   1
  -9  17  10 70.4571 9.46129  -2
   9  17   2 70.4571 9.46129   1
 -11  17  12 122.647 12.8126  -2
  11  17   2 122.647 12.8126   1
 -14  18  11 55.6395 19.2601  -2
 -14  18   2 55.6395 19.2601   1
 -12  18   9 65.9736 8.06303  -2
 -12  18   2 65.9736 8.06303   1
 -10  18   7 100.860 8.72417  -2
 -10  18   2 100.860 8.72417   1
  -8  18   5 58.9369 8.01380  -2
  -8  18   2 58.9369 8.01380   1
  -6  18   4 131.492 16.5177  -2
  -6  18   2 131.492 16.5177   1
  -4  18   2 23.1957 4.04548  -2
  -4  18   2 23.1957 4.04548   1
   2  18   0 323.444 3.84749  -2
  -2  18   2 323.444 3.84749   1
   0  18   2 252.890 3.71158  -2
   0  18   2 252.890 3.71158   1
  -2  18   4 59.7997 2.87309  -2
   2  18   2 59.7997 2.87309   1
  -4  18   6 244.696 5.71311  -2
   4  18   2 244.696 5.71311   1
  -6  18   8 109.608 14.5178  -2
   6  18   2 109.608 14.5178   1
  -8  18   9 81.9907 9.42342  -2
   8  18   2 81.9907 9.42342   1
 -10  18  11 140.790 10.7731  -2
  10  18   2 140.790 10.7731   1
 -12  18  13 31.9426 19.5679  -2
  12  18   2 31.9426 19.5679   1
 -13  19  10 30.8973 7.17138  -2
 -13  19   2 30.8973 7.17138   1
 -11  19   8 23.3831 8.00329  -2
 -11  19   2 23.3831 8.00329   1
  -9  19   6 129.375 8.83844  -2
  -9  19   2 129.375 8.83844   1
  -7  19   4 392.375 25.7148  -2
  -7  19   2 392.375 25.7148   1
  -5  19   3 119.513 6.82679  -2
  -5  19   2 119.513 6.82679   1
  -3  19   1 286.202 4.68552  -2
  -3  19   2 286.202 4.68552   1
   1  19   1 1486.67 11.9365  -2
  -1  19   2 1486.67 11.9365   1
  -1  19   3 281.081 5.01561  -2
   1  19   2 281.081 5.01561   1
  -3  19   5 112.786 4.80711  -2
   3  19   2 112.786 4.80711   1
  -5  19   7 227.445 7.89665  -2
   5  19   2 227.445 7.89665   1
  -7  19   8 91.1806 34.4134  -2
   7  19   2 91.1806 34.4134   1
  -9  19  10 61.2338 9.48963  -2
   9  19   2 61.2338 9.48963   1
 -11  19  12 37.9497 10.5229  -2
  11  19   2 37.9497 10.5229   1
 -12  20   9 30.0066 7.70976  -2
 -12  20   2 30.0066 7.70976   1
 -10  20   7 144.443 9.34357  -2
 -10  20   2 144.443 9.34357   1
  -8  20   5 59.1750 8.59863  -2
  -8  20   2 59.1750 8.59863   1
  -6  20   4 98.5789 11.6873  -2
  -6  20   2 98.5789 11.6873   1
  -4  20   2 1193.89 13.1711  -2
  -4  20   2 1193.89 13.1711   1
   2  20   0 169.553 4.12344  -2
  -2  20   2 169.553 4.12344   1
   0  20   2 364.442 5.48488  -2
   0  20   2 364.442 5.48488   1
  -2  20   4 934.545 9.61060  -2
   2  20   2 934.545 9.61060   1
  -4  20   6 255.642 6.24933  -2
   4  20   2 255.642 6.24933   1
  -6  20   8 95.3891 22.3531  -2
   6  20   2 95.3891 22.3531   1
  -8  20   9 160.656 10.3718  -2
   8  20   2 160.656 10.3718   1
 -10  20  11 36.7675 10.3249  -2
  10  20   2 36.7675 10.3249   1
 -13  21  10 60.0314 8.81005  -2
 -13  21   2 60.0314 8.81005   1
 -11  21   8 47.5269 8.53048  -2
 -11  21   2 47.5269 8.53048   1
  -9  21   6 174.906 9.38654  -2
  -9  21   2 174.906 9.38654   1
  -7  21   4 177.398 14.2443  -2
  -7  21   2 177.398 14.2443   1
  -5  21   3 90.9939 7.01101  -2
  -5  21   2 90.9939 7.01101   1
  -3  21   1 323.694 6.10085  -2
  -3  21   2 323.694 6.10085   1
   1  21   1 337.765 4.83098  -2
  -1  21   2 337.765 4.83098   1
  -1  21   3 256.410 5.72213  -2
   1  21   2 256.410 5.72213   1
  -3  21   5 254.522 6.63287  -2
   3  21   2 254.522 6.63287   1
  -5  21   7 44.3470 7.39890  -2
   5  21   2 44.3470 7.39890   1
  -7  21   8 144.517 46.0767  -2
   7  21   2 144.517 46.0767   1
  -9  21  10 48.4025 9.49036  -2
   9  21   2 48.4025 9.49036   1
 -11  21  12 59.7639 15.5083  -2
  11  21   2 59.7639 15.5083   1
 -12  22   9 97.0295 8.38630  -2
 -12  22   2 97.0295 8.38630   1
 -10  22   7 48.6319 8.97342  -2
 -10  22   2 48.6319 8.97342   1
  -8  22   5 65.4943 8.89586  -2
  -8  22   2 65.4943 8.89586   1
  -6  22   4 297.120 12.9644  -2
  -6  22   2 297.120 12.9644   1
  -4  22   2 58.5917 5.36754  -2
  -4  22   2 58.5917 5.36754   1
   2  22   0 227.988 5.31632  -2
  -2  22   2 227.988 5.31632   1
   0  22   2 437.434 6.86856  -2
   0  22   2 437.434 6.86856   1
  -2  22   4 14.8701 5.46057  -2
   2  22   2 14.8701 5.46057   1
  -4  22   6 226.093 7.35703  -2
   4  22   2 226.093 7.35703   1
   6  22   2 72.5899 4.55336   1
  -8  22   9 38.6039 9.49902  -2
   8  22   2 38.6039 9.49902   1
 -10  22  11 125.579 11.1868  -2
  10  22   2 125.579 11.1868   1
 -11  23   8 9.15619 8.19632  -2
 -11  23   2 9.15619 8.19632   1
  -9  23   6 88.6150 9.01970  -2
  -9  23   2 88.6150 9.01970   1
  -7  23   4 114.175 15.4970  -2
  -7  23   2 114.175 15.4970   1
  -5  23   3 99.2835 7.48697  -2
  -5  23   2 99.2835 7.48697   1
  -3  23   1 66.1659 4.43763  -2
  -3  23   2 66.1659 4.43763   1
   1  23   1 269.581 5.14804  -2
  -1  23   2 269.581 5.14804   1
  -1  23   3 89.0275 4.59128  -2
   1  23   2 89.0275 4.59128   1
  -3  23   5 107.652 5.25729  -2
   3  23   2 107.652 5.25729   1
  -5  23   7 128.941 8.81730  -2
   5  23   2 128.941 8.81730   1
  -7  23   8 139.087 27.9715  -2
   7  23   2 139.087 27.9715   1
  -9  23  10 75.8659 9.87154  -2
   9  23   2 75.8659 9.87154   1
 -12  24   9 59.7108 10.1310  -2
 -12  24   2 59.7108 10.1310   1
 -10  24   7 109.681 9.48294  -2
 -10  24   2 109.681 9.48294   1
  -8  24   5 93.8290 9.13305  -2
  -8  24   2 93.8290 9.13305   1
  -6  24   4 55.9437 12.2143  -2
  -6  24   2 55.9437 12.2143   1
  -4  24   2 893.035 13.4434  -2
  -4  24   2 893.035 13.4434   1
   2  24   0 111.275 4.60532  -2
  -2  24   2 111.275 4.60532   1
   0  24   2 46.8682 3.39550  -2
   0  24   2 46.8682 3.39550   1
  -2  24   4 679.129 11.3086  -2
   2  24   2 679.129 11.3086   1
  -4  24   6 172.267 9.74665  -2
   4  24   2 172.267 9.74665   1
   6  24   2 15.4053 4.17236   1
  -8  24   9 63.7160 12.3995  -2
   8  24   2 63.7160 12.3995   1
 -10  24  11 44.9413 22.1604  -2
  10  24   2 44.9413 22.1604   1
 -11  25   8 36.7298 8.47997  -2
 -11  25   2 36.7298 8.47997   1
  -9  25   6 145.915 9.77663  -2
  -9  25   2 145.915 9.77663   1
  -7  25   4 105.321 18.9766  -2
  -7  25   2 105.321 18.9766   1
  -5  25   3 146.832 9.94409  -2
  -5  25   2 146.832 9.94409   1
  -3  25   1 138.421 5.21461  -2
  -3  25   2 138.421 5.21461   1
   1  25   1 152.748 5.16467  -2
  -1  25   2 152.748 5.16467   1
  -1  25   3 297.211 6.62318  -2
   1  25   2 297.211 6.62318   1
  -3  25   5 272.023 9.68397  -2
   3  25   2 272.023 9.68397   1
  -5  25   7 153.861 11.2985  -2
   5  25   2 153.861 11.2985   1
  -7  25   8 223.969 30.9823  -2
   7  25   2 223.969 30.9823   1
  -9  25  10 58.6898 13.1594  -2
   9  25   2 58.6898 13.1594   1
 -10  26   7 8.17027 9.09095  -2
 -10  26   2 8.17027 9.09095   1
  -8  26   5 117.472 10.1883  -2
  -8  26   2 117.472 10.1883   1
  -6  26   4 195.164 13.4402  -2
  -6  26   2 195.164 13.4402   1
  -4  26   2 104.559 6.19603  -2
  -4  26   2 104.559 6.19603   1
   2  26   0 333.420 6.95482  -2
  -2  26   2 333.420 6.95482   1
   0  26   2 420.991 7.77483  -2
   0  26   2 420.991 7.77483   1
  -2  26   4 78.0876 6.96681  -2
   2  26   2 78.0876 6.96681   1
  -4  26   6 140.504 10.2265  -2
   4  26   2 140.504 10.2265   1
  -6  26   8 94.1827 20.4008  -2
   6  26   2 94.1827 20.4008   1
  -8  26   9 -13.509 15.1031  -2
   8  26   2 -13.509 15.1031   1
 -11  27   8 -1.2935 16.0635  -2
 -11  27   2 -1.2935 16.0635   1
  -9  27   6 39.0408 9.24118  -2
  -9  27   2 39.0408 9.24118   1
  -7  27   4 112.226 17.8634  -2
  -7  27   2 112.226 17.8634   1
  -5  27   3 122.034 10.6757  -2
  -5  27   2 122.034 10.6757   1
  -3  27   1 123.611 6.16914  -2
  -3  27   2 123.611 6.16914   1
   1  27   1 58.9865 4.97242  -2
  -1  27   2 58.9865 4.97242   1
  -1  27   3 142.309 6.01594  -2
   1  27   2 142.309 6.01594   1
  -3  27   5 124.470 9.18397  -2
   3  27   2 124.470 9.18397   1
  -5  27   7 194.209 12.8076  -2
   5  27   2 194.209 12.8076   1
  -7  27   8 125.637 19.5728  -2
   7  27   2 125.637 19.5728   1
  -9  27  10 109.622 28.2567  -2
   9  27   2 109.622 28.2567   1
 -10  28   7 95.8544 11.8234  -2
 -10  28   2 95.8544 11.8234   1
  -8  28   5 43.1675 11.8513  -2
  -8  28   2 43.1675 11.8513   1
  -6  28   4 20.3878 15.4386  -2
  -6  28   2 20.3878 15.4386   1
  -4  28   2 416.916 11.4446  -2
  -4  28   2 416.916 11.4446   1
   2  28   0 23.1809 5.71078  -2
  -2  28   2 23.1809 5.71078   1
   0  28   2 3.50569 3.28061  -2
   0  28   2 3.50569 3.28061   1
  -2  28   4 248.210 8.99329  -2
   2  28   2 248.210 8.99329   1
  -4  28   6 60.5678 10.1922  -2
   4  28   2 60.5678 10.1922   1
  -6  28   8 43.8295 19.8153  -2
   6  28   2 43.8295 19.8153   1
  -8  28   9 68.7940 30.4560  -2
   8  28   2 68.7940 30.4560   1
  -9  29   6 112.180 14.0773  -2
  -9  29   2 112.180 14.0773   1
  -7  29   4 138.631 19.1653  -2
  -7  29   2 138.631 19.1653   1
  -5  29   3 220.242 14.6240  -2
  -5  29   2 220.242 14.6240   1
  -3  29   1 61.2049 8.84146  -2
  -3  29   2 61.2049 8.84146   1
   1  29   1 274.002 7.79205  -2
  -1  29   2 274.002 7.79205   1
  -1  29   3 96.4702 6.59076  -2
   1  29   2 96.4702 6.59076   1
  -3  29   5 205.973 10.4677  -2
   3  29   2 205.973 10.4677   1
  -5  29   7 55.0554 12.0261  -2
   5  29   2 55.0554 12.0261   1
  -7  29   8 179.305 25.7721  -2
   7  29   2 179.305 25.7721   1
  -8  30   5 99.2347 16.7505  -2
  -8  30   2 99.2347 16.7505   1
  -6  30   4 64.7038 18.4686  -2
  -6  30   2 64.7038 18.4686   1
  -4  30   2 -8.0378 14.2644  -2
  -4  30   2 -8.0378 14.2644   1
   2  30   0 359.637 11.5020  -2
  -2  30   2 359.637 11.5020   1
   0  30   2 260.193 7.60704  -2
   0  30   2 260.193 7.60704   1
  -2  30   4 28.4707 8.19762  -2
   2  30   2 28.4707 8.19762   1
  -4  30   6 138.948 11.7458  -2
   4  30   2 138.948 11.7458   1
  -6  30   8 59.6956 25.5985  -2
   6  30   2 59.6956 25.5985   1
  -7  31   4 76.5570 19.1479  -2
  -7  31   2 76.5570 19.1479   1
  -5  31   3 152.428 22.2902  -2
  -5  31   2 152.428 22.2902   1
  -3  31   1 52.0457 14.1534  -2
  -3  31   2 52.0457 14.1534   1
   1  31   1 25.5661 6.95777  -2
  -1  31   2 25.5661 6.95777   1
  -1  31   3 107.835 7.55131  -2
   1  31   2 107.835 7.55131   1
  -3  31   5 153.969 11.1613  -2
   3  31   2 153.969 11.1613   1
  -5  31   7 107.217 14.0855  -2
   5  31   2 107.217 14.0855   1
  -6  32   4 -18.839 31.7597  -2
  -6  32   2 -18.839 31.7597   1
  -4  32   2 -0.2938 15.8829  -2
  -4  32   2 -0.2938 15.8829   1
   2  32   0 44.8609 12.7458  -2
  -2  32   2 44.8609 12.7458   1
   0  32   2 5.12583 5.04313  -2
   0  32   2 5.12583 5.04313   1
  -2  32   4 47.1791 11.2133  -2
   2  32   2 47.1791 11.2133   1
  -4  32   6 14.0747 12.0766  -2
   4  32   2 14.0747 12.0766   1
   6  32   2 16.0242 8.09349   1
  -7  33   2 50.1214 18.3310   1
  -5  33   3 44.7822 29.5891  -2
  -5  33   2 44.7822 29.5891   1
  -3  33   1 46.8964 15.9062  -2
  -3  33   2 46.8964 15.9062   1
   1  33   1 56.4638 10.2838  -2
  -1  33   2 56.4638 10.2838   1
  -1  33   3 44.9927 10.6135  -2
   1  33   2 44.9927 10.6135   1
  -3  33   5 46.0403 14.4882  -2
   3  33   2 46.0403 14.4882   1
   5  33   2 6.19744 7.34576   1
  -6  34   2 38.4453 17.1394   1
  -4  34   2 9.28784 30.0777  -2
  -4  34   2 9.28784 30.0777   1
   2  34   0 89.9288 15.8834  -2
  -2  34   2 89.9288 15.8834   1
   0  34   2 88.4622 10.6041  -2
   0  34   2 88.4622 10.6041   1
  -2  34   4 61.4352 25.1539  -2
   2  34   2 61.4352 25.1539   1
   4  34   2 53.7385 10.6356   1
  -3  35   1 68.3215 29.4632  -2
  -3  35   2 68.3215 29.4632   1
   1  35   1 55.5007 20.7424  -2
  -1  35   2 55.5007 20.7424   1
  -1  35   3 118.079 21.9718  -2
   1  35   2 118.079 21.9718   1
 -16   0  12 19.0591 17.4508  -2
 -16   0   3 19.0591 17.4508   1
 -14   0  10 123.679 12.6757  -2
 -14   0   3 123.679 12.6757   1
 -12   0   8 28.3598 9.80795  -2
 -12   0   3 28.3598 9.80795   1
 -10   0   6 286.158 11.4925  -2
 -10   0   3 286.158 11.4925   1
  -8   0   4 727.019 20.5704  -2
  -8   0   3 727.019 20.5704   1
  -6   0   3 1.32068 2.05433   1
  -4   0   1 5.42154 15.6479  -2
  -4   0   3 5.42154 15.6479   1
   2   0   1 1.72541 2.33222  -2
  -2   0   3 1.72541 2.33222   1
   0   0   3 -0.0911 1.53146  -2
   0   0   3 -0.0911 1.53146   1
  -2   0   5 -1.6826 3.23597  -2
   2   0   3 -1.6826 3.23597   1
  -4   0   7 -0.0008 5.02475  -2
   4   0   3 -0.0008 5.02475   1
  -6   0   9 -9.2695 27.5732  -2
   6   0   3 -9.2695 27.5732   1
  -8   0  10 87.9350 11.7646  -2
   8   0   3 87.9350 11.7646   1
 -10   0  12 255.244 12.0700  -2
  10   0   3 255.244 12.0700   1
 -12   0  14 24.8798 11.2013  -2
  12   0   3 24.8798 11.2013   1
 -15   1  11 81.9408 11.0945  -2
 -15   1   3 81.9408 11.0945   1
 -13   1   9 171.240 7.40025  -2
 -13   1   3 171.240 7.40025   1
 -11   1   7 127.995 6.75186  -2
 -11   1   3 127.995 6.75186   1
  -9   1   5 1031.58 13.1280  -2
  -9   1   3 1031.58 13.1280   1
  -7   1   3 1010.04 43.4910  -2
  -7   1   3 1010.04 43.4910   1
  -5   1   3 45.4787 1.81064   1
   3   1   0 6137.06 56.5159  -2
  -3   1   3 6137.06 56.5159   1
   1   1   2 1296.30 7.26404  -2
  -1   1   3 1296.30 7.26404   1
  -1   1   4 163.098 2.49973  -2
   1   1   3 163.098 2.49973   1
  -3   1   6 1039.10 9.24937  -2
   3   1   3 1039.10 9.24937   1
  -5   1   8 338.590 13.3728  -2
   5   1   3 338.590 13.3728   1
  -7   1   9 282.647 26.2750  -2
   7   1   3 282.647 26.2750   1
  -9   1  11 248.846 8.25093  -2
   9   1   3 248.846 8.25093   1
 -11   1  13 50.7802 7.88833  -2
  11   1   3 50.7802 7.88833   1
 -13   1  15 15.4003 9.01886  -2
  13   1   3 15.4003 9.01886   1
 -16   2  12 31.7061 13.5158  -2
 -16   2   3 31.7061 13.5158   1
 -14   2  10 119.303 7.86467  -2
 -14   2   3 119.303 7.86467   1
 -12   2   8 281.149 8.44662  -2
 -12   2   3 281.149 8.44662   1
 -10   2   6 840.378 11.9521  -2
 -10   2   3 840.378 11.9521   1
  -8   2   4 392.769 11.3565  -2
  -8   2   3 392.769 11.3565   1
  -6   2   3 950.823 8.60078   1
  -4   2   1 678.414 24.0474  -2
  -4   2   3 678.414 24.0474   1
   2   2   1 389.385 3.02722  -2
  -2   2   3 389.385 3.02722   1
   0   2   3 3789.65 21.8670  -2
   0   2   3 3789.65 21.8670   1
  -2   2   5 82.4935 2.38259  -2
   2   2   3 82.4935 2.38259   1
  -4   2   7 830.456 8.16503  -2
   4   2   3 830.456 8.16503   1
  -6   2   9 1437.64 49.4018  -2
   6   2   3 1437.64 49.4018   1
  -8   2  10 37.0012 7.62253  -2
   8   2   3 37.0012 7.62253   1
 -10   2  12 110.124 8.08928  -2
  10   2   3 110.124 8.08928   1
 -12   2  14 176.300 9.23830  -2
  12   2   3 176.300 9.23830   1
 -15   3  11 169.076 11.8294  -2
 -15   3   3 169.076 11.8294   1
 -13   3   9 293.819 7.69843  -2
 -13   3   3 293.819 7.69843   1
 -11   3   7 178.120 7.07822  -2
 -11   3   3 178.120 7.07822   1
  -9   3   5 776.678 10.8512  -2
  -9   3   3 776.678 10.8512   1
  -7   3   3 620.916 32.0707  -2
  -7   3   3 620.916 32.0707   1
  -5   3   2 208.335 18.6206  -2
  -5   3   3 208.335 18.6206   1
   3   3   0 911.941 9.88938  -2
  -3   3   3 911.941 9.88938   1
   1   3   2 82.0229 1.50258  -2
  -1   3   3 82.0229 1.50258   1
  -1   3   4 980.121 7.38542  -2
   1   3   3 980.121 7.38542   1
  -3   3   6 1380.10 11.4649  -2
   3   3   3 1380.10 11.4649   1
  -5   3   8 67.7133 6.45686  -2
   5   3   3 67.7133 6.45686   1
  -7   3   9 432.475 28.9870  -2
   7   3   3 432.475 28.9870   1
  -9   3  11 297.724 8.34735  -2
   9   3   3 297.724 8.34735   1
 -11   3  13 43.1824 8.26337  -2
  11   3   3 43.1824 8.26337   1
 -13   3  15 11.8074 8.58503  -2
  13   3   3 11.8074 8.58503   1
 -16   4  12 157.211 14.2103  -2
 -16   4   3 157.211 14.2103   1
 -14   4  10 46.8382 6.89083  -2
 -14   4   3 46.8382 6.89083   1
 -12   4   8 175.027 7.30722  -2
 -12   4   3 175.027 7.30722   1
 -10   4   6 260.659 7.08745  -2
 -10   4   3 260.659 7.08745   1
  -8   4   4 1003.02 18.1234  -2
  -8   4   3 1003.02 18.1234   1
  -6   4   3 186.218 18.6389  -2
  -6   4   3 186.218 18.6389   1
  -4   4   1 609.253 12.5770  -2
  -4   4   3 609.253 12.5770   1
   2   4   1 473.885 3.69884  -2
  -2   4   3 473.885 3.69884   1
   0   4   3 65.1680 1.35272  -2
   0   4   3 65.1680 1.35272   1
  -2   4   5 125.495 2.55609  -2
   2   4   3 125.495 2.55609   1
  -4   4   7 198.616 4.21414  -2
   4   4   3 198.616 4.21414   1
  -6   4   9 125.510 21.9826  -2
   6   4   3 125.510 21.9826   1
  -8   4  10 200.409 8.66257  -2
   8   4   3 200.409 8.66257   1
 -10   4  12 305.451 8.95411  -2
  10   4   3 305.451 8.95411   1
 -12   4  14 65.4890 8.65865  -2
  12   4   3 65.4890 8.65865   1
 -15   5  11 31.3037 9.00808  -2
 -15   5   3 31.3037 9.00808   1
 -13   5   9 146.809 6.27245  -2
 -13   5   3 146.809 6.27245   1
 -11   5   7 251.326 8.12713  -2
 -11   5   3 251.326 8.12713   1
  -9   5   5 594.643 9.04299  -2
  -9   5   3 594.643 9.04299   1
  -7   5   3 274.085 21.6228  -2
  -7   5   3 274.085 21.6228   1
  -5   5   2 321.113 20.8254  -2
  -5   5   3 321.113 20.8254   1
   3   5   0 3425.25 34.1461  -2
  -3   5   3 3425.25 34.1461   1
   1   5   2 1582.74 9.41294  -2
  -1   5   3 1582.74 9.41294   1
  -1   5   4 262.394 2.79598  -2
   1   5   3 262.394 2.79598   1
  -3   5   6 1279.75 10.1274  -2
   3   5   3 1279.75 10.1274   1
  -5   5   8 797.187 13.7102  -2
   5   5   3 797.187 13.7102   1
  -7   5   9 307.868 27.3462  -2
   7   5   3 307.868 27.3462   1
  -9   5  11 285.161 8.27905  -2
   9   5   3 285.161 8.27905   1
 -11   5  13 28.4426 9.01234  -2
  11   5   3 28.4426 9.01234   1
 -13   5  15 47.3165 10.0609  -2
  13   5   3 47.3165 10.0609   1
 -16   6  12 52.6738 17.9170  -2
 -16   6   3 52.6738 17.9170   1
 -14   6  10 16.3888 6.39935  -2
 -14   6   3 16.3888 6.39935   1
 -12   6   8 287.541 8.06936  -2
 -12   6   3 287.541 8.06936   1
 -10   6   6 159.359 6.02099  -2
 -10   6   3 159.359 6.02099   1
  -8   6   4 34.8138 7.24431  -2
  -8   6   3 34.8138 7.24431   1
  -6   6   3 1930.79 14.2672   1
  -4   6   1 231.038 7.57183  -2
  -4   6   3 231.038 7.57183   1
   2   6   1 113.231 1.90376  -2
  -2   6   3 113.231 1.90376   1
   0   6   3 1507.11 9.54604  -2
   0   6   3 1507.11 9.54604   1
  -2   6   5 665.906 5.53904  -2
   2   6   3 665.906 5.53904   1
  -4   6   7 191.368 4.55961  -2
   4   6   3 191.368 4.55961   1
  -6   6   9 761.722 20.2154  -2
   6   6   3 761.722 20.2154   1
  -8   6  10 81.7428 8.62408  -2
   8   6   3 81.7428 8.62408   1
 -10   6  12 105.060 8.61063  -2
  10   6   3 105.060 8.61063   1
 -12   6  14 114.056 8.99121  -2
  12   6   3 114.056 8.99121   1
 -15   7  11 50.9350 10.4995  -2
 -15   7   3 50.9350 10.4995   1
 -13   7   9 246.261 7.07082  -2
 -13   7   3 246.261 7.07082   1
 -11   7   7 251.103 7.69012  -2
 -11   7   3 251.103 7.69012   1
  -9   7   5 383.663 7.66353  -2
  -9   7   3 383.663 7.66353   1
  -7   7   3 222.049 3.72420   1
  -5   7   2 218.032 7.92470  -2
  -5   7   3 218.032 7.92470   1
   3   7   0 1292.87 11.8037  -2
  -3   7   3 1292.87 11.8037   1
   1   7   2 86.1764 1.58627  -2
  -1   7   3 86.1764 1.58627   1
  -1   7   4 474.296 4.20514  -2
   1   7   3 474.296 4.20514   1
  -3   7   6 682.261 6.28304  -2
   3   7   3 682.261 6.28304   1
  -5   7   8 127.782 7.23323  -2
   5   7   3 127.782 7.23323   1
  -7   7   9 143.094 24.4798  -2
   7   7   3 143.094 24.4798   1
  -9   7  11 279.589 8.86367  -2
   9   7   3 279.589 8.86367   1
 -11   7  13 71.2270 9.05087  -2
  11   7   3 71.2270 9.05087   1
 -13   7  15 70.1313 9.95821  -2
  13   7   3 70.1313 9.95821   1
 -16   8  12 104.225 19.7782  -2
 -16   8   3 104.225 19.7782   1
 -14   8  10 45.3500 7.71949  -2
 -14   8   3 45.3500 7.71949   1
 -12   8   8 118.210 6.83952  -2
 -12   8   3 118.210 6.83952   1
 -10   8   6 243.888 6.97461  -2
 -10   8   3 243.888 6.97461   1
  -8   8   4 522.631 12.6136  -2
  -8   8   3 522.631 12.6136   1
  -6   8   3 101.025 2.35311   1
  -4   8   1 116.618 5.06412  -2
  -4   8   3 116.618 5.06412   1
   2   8   1 113.480 1.91141  -2
  -2   8   3 113.480 1.91141   1
   0   8   3 142.836 2.06631  -2
   0   8   3 142.836 2.06631   1
  -2   8   5 335.590 3.78556  -2
   2   8   3 335.590 3.78556   1
  -4   8   7 105.619 3.64658  -2
   4   8   3 105.619 3.64658   1
  -6   8   9 205.864 15.3751  -2
   6   8   3 205.864 15.3751   1
  -8   8  10 223.183 9.82362  -2
   8   8   3 223.183 9.82362   1
 -10   8  12 194.848 9.92171  -2
  10   8   3 194.848 9.92171   1
 -12   8  14 18.0708 9.48737  -2
  12   8   3 18.0708 9.48737   1
 -15   9  11 8.66792 10.2089  -2
 -15   9   3 8.66792 10.2089   1
 -13   9   9 37.1966 5.49152  -2
 -13   9   3 37.1966 5.49152   1
 -11   9   7 104.140 6.99081  -2
 -11   9   3 104.140 6.99081   1
  -9   9   5 215.231 6.33978  -2
  -9   9   3 215.231 6.33978   1
  -7   9   3 266.562 21.2671  -2
  -7   9   3 266.562 21.2671   1
  -5   9   2 346.529 12.7969  -2
  -5   9   3 346.529 12.7969   1
   3   9   0 2627.19 18.9537  -2
  -3   9   3 2627.19 18.9537   1
   1   9   2 561.422 4.92486  -2
  -1   9   3 561.422 4.92486   1
  -1   9   4 347.677 3.46047  -2
   1   9   3 347.677 3.46047   1
  -3   9   6 1419.52 10.8784  -2
   3   9   3 1419.52 10.8784   1
  -5   9   8 235.698 8.94966  -2
   5   9   3 235.698 8.94966   1
  -7   9   9 280.400 27.5514  -2
   7   9   3 280.400 27.5514   1
  -9   9  11 119.200 8.72443  -2
   9   9   3 119.200 8.72443   1
 -11   9  13 28.0980 9.51523  -2
  11   9   3 28.0980 9.51523   1
 -13   9  15 69.3709 10.7617  -2
  13   9   3 69.3709 10.7617   1
 -16  10  12 71.0688 37.5260  -2
 -16  10   3 71.0688 37.5260   1
 -14  10  10 64.9588 7.83205  -2
 -14  10   3 64.9588 7.83205   1
 -12  10   8 255.196 7.38547  -2
 -12  10   3 255.196 7.38547   1
 -10  10   6 53.4666 6.35273  -2
 -10  10   3 53.4666 6.35273   1
  -8  10   4 200.557 7.75253  -2
  -8  10   3 200.557 7.75253   1
  -6  10   3 2809.15 76.8464  -2
  -6  10   3 2809.15 76.8464   1
  -4  10   1 263.213 4.44064  -2
  -4  10   3 263.213 4.44064   1
   2  10   1 360.017 4.15404  -2
  -2  10   3 360.017 4.15404   1
   0  10   3 5336.09 39.0757  -2
   0  10   3 5336.09 39.0757   1
  -2  10   5 1102.75 8.91653  -2
   2  10   3 1102.75 8.91653   1
  -4  10   7 122.055 3.68303  -2
   4  10   3 122.055 3.68303   1
  -6  10   9 633.819 24.0934  -2
   6  10   3 633.819 24.0934   1
  -8  10  10 84.3200 9.59459  -2
   8  10   3 84.3200 9.59459   1
 -10  10  12 39.2185 8.70604  -2
  10  10   3 39.2185 8.70604   1
 -12  10  14 16.3726 9.34109  -2
  12  10   3 16.3726 9.34109   1
 -15  11  11 35.8164 11.1110  -2
 -15  11   3 35.8164 11.1110   1
 -13  11   9 58.2445 6.01626  -2
 -13  11   3 58.2445 6.01626   1
 -11  11   7 188.176 7.24186  -2
 -11  11   3 188.176 7.24186   1
  -9  11   5 332.405 7.95936  -2
  -9  11   3 332.405 7.95936   1
  -7  11   3 733.565 51.1601  -2
  -7  11   3 733.565 51.1601   1
  -5  11   2 366.775 10.6150  -2
  -5  11   3 366.775 10.6150   1
   3  11   0 2061.88 15.2147  -2
  -3  11   3 2061.88 15.2147   1
   1  11   2 584.193 5.47549  -2
  -1  11   3 584.193 5.47549   1
  -1  11   4 433.437 5.39391  -2
   1  11   3 433.437 5.39391   1
  -3  11   6 1004.71 8.45835  -2
   3  11   3 1004.71 8.45835   1
  -5  11   8 185.106 8.54886  -2
   5  11   3 185.106 8.54886   1
  -7  11   9 127.078 18.6425  -2
   7  11   3 127.078 18.6425   1
  -9  11  11 48.4254 8.67722  -2
   9  11   3 48.4254 8.67722   1
 -11  11  13 47.5936 9.68407  -2
  11  11   3 47.5936 9.68407   1
  13  11   3 139.417 19.8854   1
 -16  12   3 6.44022 17.2402   1
 -14  12  10 70.0813 8.67771  -2
 -14  12   3 70.0813 8.67771   1
 -12  12   8 119.451 7.45508  -2
 -12  12   3 119.451 7.45508   1
 -10  12   6 552.285 9.86038  -2
 -10  12   3 552.285 9.86038   1
  -8  12   4 366.789 7.56380  -2
  -8  12   3 366.789 7.56380   1
  -6  12   3 40.9476 2.15436   1
  -4  12   1 262.894 4.36195  -2
  -4  12   3 262.894 4.36195   1
   2  12   1 309.460 3.48523  -2
  -2  12   3 309.460 3.48523   1
   0  12   3 4.33410 1.36793  -2
   0  12   3 4.33410 1.36793   1
  -2  12   5 406.953 4.70551  -2
   2  12   3 406.953 4.70551   1
  -4  12   7 254.661 5.13191  -2
   4  12   3 254.661 5.13191   1
  -6  12   9 60.2498 20.4936  -2
   6  12   3 60.2498 20.4936   1
  -8  12  10 193.949 10.8612  -2
   8  12   3 193.949 10.8612   1
 -10  12  12 91.5633 9.86086  -2
  10  12   3 91.5633 9.86086   1
 -12  12  14 22.6749 9.87287  -2
  12  12   3 22.6749 9.87287   1
 -15  13  11 47.6223 11.1758  -2
 -15  13   3 47.6223 11.1758   1
 -13  13   9 37.9576 6.31261  -2
 -13  13   3 37.9576 6.31261   1
 -11  13   7 99.3740 8.03736  -2
 -11  13   3 99.3740 8.03736   1
  -9  13   5 257.404 7.19745  -2
  -9  13   3 257.404 7.19745   1
  -7  13   3 242.692 37.0433  -2
  -7  13   3 242.692 37.0433   1
  -5  13   2 206.387 6.22053  -2
  -5  13   3 206.387 6.22053   1
   3  13   0 1520.75 11.5570  -2
  -3  13   3 1520.75 11.5570   1
   1  13   2 283.808 3.94023  -2
  -1  13   3 283.808 3.94023   1
  -1  13   4 147.918 3.03888  -2
   1  13   3 147.918 3.03888   1
  -3  13   6 577.035 6.19870  -2
   3  13   3 577.035 6.19870   1
  -5  13   8 247.598 12.0909  -2
   5  13   3 247.598 12.0909   1
  -7  13   9 298.867 28.4322  -2
   7  13   3 298.867 28.4322   1
  -9  13  11 63.8277 8.76366  -2
   9  13   3 63.8277 8.76366   1
 -11  13  13 29.0687 9.93717  -2
  11  13   3 29.0687 9.93717   1
 -14  14  10 105.037 9.30622  -2
 -14  14   3 105.037 9.30622   1
 -12  14   8 228.935 8.90692  -2
 -12  14   3 228.935 8.90692   1
 -10  14   6 69.7467 7.15085  -2
 -10  14   3 69.7467 7.15085   1
  -8  14   4 109.506 5.79063  -2
  -8  14   3 109.506 5.79063   1
  -6  14   3 1808.69 40.2400  -2
  -6  14   3 1808.69 40.2400   1
  -4  14   1 417.062 6.21090  -2
  -4  14   3 417.062 6.21090   1
   2  14   1 185.668 2.99548  -2
  -2  14   3 185.668 2.99548   1
   0  14   3 4207.84 34.0220  -2
   0  14   3 4207.84 34.0220   1
  -2  14   5 773.105 7.91155  -2
   2  14   3 773.105 7.91155   1
  -4  14   7 107.625 4.78152  -2
   4  14   3 107.625 4.78152   1
  -6  14   9 344.812 37.7592  -2
   6  14   3 344.812 37.7592   1
  -8  14  10 63.7411 11.5192  -2
   8  14   3 63.7411 11.5192   1
 -10  14  12 54.6733 10.0318  -2
  10  14   3 54.6733 10.0318   1
 -12  14  14 114.300 24.1292  -2
  12  14   3 114.300 24.1292   1
 -15  15  11 110.186 21.1211  -2
 -15  15   3 110.186 21.1211   1
 -13  15   9 1.63501 5.77144  -2
 -13  15   3 1.63501 5.77144   1
 -11  15   7 178.869 9.15900  -2
 -11  15   3 178.869 9.15900   1
  -9  15   5 345.919 8.62769  -2
  -9  15   3 345.919 8.62769   1
  -7  15   3 78.2077 25.4568  -2
  -7  15   3 78.2077 25.4568   1
  -5  15   2 414.847 8.29004  -2
  -5  15   3 414.847 8.29004   1
   3  15   0 1225.05 9.84689  -2
  -3  15   3 1225.05 9.84689   1
   1  15   2 268.168 4.14261  -2
  -1  15   3 268.168 4.14261   1
  -1  15   4 224.982 3.60300  -2
   1  15   3 224.982 3.60300   1
  -3  15   6 967.058 10.1187  -2
   3  15   3 967.058 10.1187   1
  -5  15   8 647.620 13.9152  -2
   5  15   3 647.620 13.9152   1
  -7  15   9 321.245 32.1457  -2
   7  15   3 321.245 32.1457   1
  -9  15  11 33.6041 9.16961  -2
   9  15   3 33.6041 9.16961   1
 -11  15  13 7.95299 13.1768  -2
  11  15   3 7.95299 13.1768   1
 -14  16  10 86.6610 8.64699  -2
 -14  16   3 86.6610 8.64699   1
 -12  16   8 77.4342 7.85109  -2
 -12  16   3 77.4342 7.85109   1
 -10  16   6 232.764 9.47992  -2
 -10  16   3 232.764 9.47992   1
  -8  16   4 730.820 10.5217  -2
  -8  16   3 730.820 10.5217   1
  -6  16   3 12.2836 2.01464   1
  -4  16   1 250.303 4.59742  -2
  -4  16   3 250.303 4.59742   1
   2  16   1 689.215 6.69777  -2
  -2  16   3 689.215 6.69777   1
   0  16   3 50.4027 2.56276  -2
   0  16   3 50.4027 2.56276   1
  -2  16   5 557.438 6.64909  -2
   2  16   3 557.438 6.64909   1
  -4  16   7 277.974 6.54227  -2
   4  16   3 277.974 6.54227   1
  -6  16   9 77.7266 34.1686  -2
   6  16   3 77.7266 34.1686   1
  -8  16  10 98.6051 10.6703  -2
   8  16   3 98.6051 10.6703   1
 -10  16  12 131.476 11.4803  -2
  10  16   3 131.476 11.4803   1
 -15  17  11 42.3466 36.3856  -2
 -15  17   3 42.3466 36.3856   1
 -13  17   9 127.735 7.79672  -2
 -13  17   3 127.735 7.79672   1
 -11  17   7 129.490 8.92931  -2
 -11  17   3 129.490 8.92931   1
  -9  17   5 186.373 8.53151  -2
  -9  17   3 186.373 8.53151   1
  -7  17   3 23.3031 43.8552  -2
  -7  17   3 23.3031 43.8552   1
  -5  17   2 320.283 7.40075  -2
  -5  17   3 320.283 7.40075   1
   3  17   0 180.491 3.56238  -2
  -3  17   3 180.491 3.56238   1
   1  17   2 344.648 5.02118  -2
  -1  17   3 344.648 5.02118   1
  -1  17   4 281.200 5.14747  -2
   1  17   3 281.200 5.14747   1
  -3  17   6 387.600 6.79011  -2
   3  17   3 387.600 6.79011   1
  -5  17   8 138.149 9.39942  -2
   5  17   3 138.149 9.39942   1
  -7  17   9 171.760 22.4990  -2
   7  17   3 171.760 22.4990   1
  -9  17  11 150.185 10.9146  -2
   9  17   3 150.185 10.9146   1
 -11  17  13 28.4616 11.9570  -2
  11  17   3 28.4616 11.9570   1
 -14  18  10 35.4076 10.2143  -2
 -14  18   3 35.4076 10.2143   1
 -12  18   8 157.318 8.51860  -2
 -12  18   3 157.318 8.51860   1
 -10  18   6 58.3411 8.10978  -2
 -10  18   3 58.3411 8.10978   1
  -8  18   4 154.132 7.90448  -2
  -8  18   3 154.132 7.90448   1
  -6  18   3 826.725 17.5964  -2
  -6  18   3 826.725 17.5964   1
  -4  18   1 131.113 5.22197  -2
  -4  18   3 131.113 5.22197   1
   2  18   1 103.523 2.92760  -2
  -2  18   3 103.523 2.92760   1
   0  18   3 1052.70 10.7547  -2
   0  18   3 1052.70 10.7547   1
  -2  18   5 110.268 3.49062  -2
   2  18   3 110.268 3.49062   1
  -4  18   7 58.2027 5.81669  -2
   4  18   3 58.2027 5.81669   1
  -6  18   9 290.645 25.8480  -2
   6  18   3 290.645 25.8480   1
  -8  18  10 63.1278 14.9103  -2
   8  18   3 63.1278 14.9103   1
 -10  18  12 67.1810 12.5797  -2
  10  18   3 67.1810 12.5797   1
 -13  19   9 53.5327 6.66236  -2
 -13  19   3 53.5327 6.66236   1
 -11  19   7 157.299 9.33075  -2
 -11  19   3 157.299 9.33075   1
  -9  19   5 336.240 9.78051  -2
  -9  19   3 336.240 9.78051   1
  -7  19   3 71.4016 13.6128  -2
  -7  19   3 71.4016 13.6128   1
  -5  19   2 118.542 6.18489  -2
  -5  19   3 118.542 6.18489   1
   3  19   0 697.203 7.81154  -2
  -3  19   3 697.203 7.81154   1
   1  19   2 305.664 5.29057  -2
  -1  19   3 305.664 5.29057   1
  -1  19   4 200.031 4.71284  -2
   1  19   3 200.031 4.71284   1
  -3  19   6 311.592 6.47485  -2
   3  19   3 311.592 6.47485   1
  -5  19   8 334.628 10.6613  -2
   5  19   3 334.628 10.6613   1
  -7  19   9 117.705 39.3061  -2
   7  19   3 117.705 39.3061   1
  -9  19  11 22.0467 11.4895  -2
   9  19   3 22.0467 11.4895   1
 -11  19  13 72.5420 15.7831  -2
  11  19   3 72.5420 15.7831   1
 -14  20  10 70.8862 17.0340  -2
 -14  20   3 70.8862 17.0340   1
 -12  20   8 87.0764 8.18934  -2
 -12  20   3 87.0764 8.18934   1
 -10  20   6 126.387 8.84035  -2
 -10  20   3 126.387 8.84035   1
  -8  20   4 597.547 11.2370  -2
  -8  20   3 597.547 11.2370   1
  -6  20   3 31.0090 13.2322  -2
  -6  20   3 31.0090 13.2322   1
  -4  20   1 604.031 8.70545  -2
  -4  20   3 604.031 8.70545   1
   2  20   1 468.463 6.37440  -2
  -2  20   3 468.463 6.37440   1
   0  20   3 16.7496 2.67373  -2
   0  20   3 16.7496 2.67373   1
  -2  20   5 539.752 7.54438  -2
   2  20   3 539.752 7.54438   1
  -4  20   7 268.427 6.82921  -2
   4  20   3 268.427 6.82921   1
  -6  20   9 42.3041 23.3807  -2
   6  20   3 42.3041 23.3807   1
  -8  20  10 117.165 15.1455  -2
   8  20   3 117.165 15.1455   1
 -10  20  12 87.7371 11.2598  -2
  10  20   3 87.7371 11.2598   1
 -13  21   9 33.8481 6.66955  -2
 -13  21   3 33.8481 6.66955   1
 -11  21   7 68.8513 8.99408  -2
 -11  21   3 68.8513 8.99408   1
  -9  21   5 228.673 9.39368  -2
  -9  21   3 228.673 9.39368   1
  -7  21   3 262.807 28.6825  -2
  -7  21   3 262.807 28.6825   1
  -5  21   2 96.2868 6.33323  -2
  -5  21   3 96.2868 6.33323   1
   3  21   0 125.935 4.74176  -2
  -3  21   3 125.935 4.74176   1
   1  21   2 253.040 6.09146  -2
  -1  21   3 253.040 6.09146   1
  -1  21   4 247.683 6.27455  -2
   1  21   3 247.683 6.27455   1
  -3  21   6 602.219 9.66299  -2
   3  21   3 602.219 9.66299   1
  -5  21   8 45.2397 7.95214  -2
   5  21   3 45.2397 7.95214   1
   7  21   3 147.578 6.87072   1
  -9  21  11 49.9353 10.3148  -2
   9  21   3 49.9353 10.3148   1
 -12  22   8 137.798 8.59935  -2
 -12  22   3 137.798 8.59935   1
 -10  22   6 65.6965 8.66937  -2
 -10  22   3 65.6965 8.66937   1
  -8  22   4 112.427 9.17043  -2
  -8  22   3 112.427 9.17043   1
  -6  22   3 91.7467 18.5405  -2
  -6  22   3 91.7467 18.5405   1
  -4  22   1 84.1642 5.31420  -2
  -4  22   3 84.1642 5.31420   1
   2  22   1 66.9225 5.20652  -2
  -2  22   3 66.9225 5.20652   1
   0  22   3 415.729 6.58661  -2
   0  22   3 415.729 6.58661   1
  -2  22   5 82.2431 5.85128  -2
   2  22   3 82.2431 5.85128   1
  -4  22   7 104.713 7.06553  -2
   4  22   3 104.713 7.06553   1
   6  22   3 261.126 8.13443   1
  -8  22  10 89.8323 11.0864  -2
   8  22   3 89.8323 11.0864   1
 -10  22  12 29.8850 23.1571  -2
  10  22   3 29.8850 23.1571   1
 -13  23   9 37.0490 9.06275  -2
 -13  23   3 37.0490 9.06275   1
 -11  23   7 106.401 9.47506  -2
 -11  23   3 106.401 9.47506   1
  -9  23   5 143.803 9.07746  -2
  -9  23   3 143.803 9.07746   1
  -7  23   3 90.2825 16.1747  -2
  -7  23   3 90.2825 16.1747   1
  -5  23   2 97.4409 7.66514  -2
  -5  23   3 97.4409 7.66514   1
   3  23   0 339.013 7.20502  -2
  -3  23   3 339.013 7.20502   1
   1  23   2 85.9761 4.75822  -2
  -1  23   3 85.9761 4.75822   1
  -1  23   4 62.1649 5.11059  -2
   1  23   3 62.1649 5.11059   1
  -3  23   6 196.870 8.22909  -2
   3  23   3 196.870 8.22909   1
  -5  23   8 118.597 12.0218  -2
   5  23   3 118.597 12.0218   1
   7  23   3 2.28459 4.57080   1
  -9  23  11 21.8088 11.8812  -2
   9  23   3 21.8088 11.8812   1
 -12  24   8 9.16177 7.96029  -2
 -12  24   3 9.16177 7.96029   1
 -10  24   6 20.4928 8.99908  -2
 -10  24   3 20.4928 8.99908   1
  -8  24   4 348.898 11.3503  -2
  -8  24   3 348.898 11.3503   1
  -6  24   3 75.4089 11.1803  -2
  -6  24   3 75.4089 11.1803   1
  -4  24   1 305.638 7.57298  -2
  -4  24   3 305.638 7.57298   1
   2  24   1 247.573 7.12559  -2
  -2  24   3 247.573 7.12559   1
   0  24   3 68.9481 3.84911  -2
   0  24   3 68.9481 3.84911   1
  -2  24   5 147.818 7.16954  -2
   2  24   3 147.818 7.16954   1
  -4  24   7 135.928 9.92089  -2
   4  24   3 135.928 9.92089   1
   6  24   3 13.2598 4.43064   1
  -8  24  10 173.835 17.3455  -2
   8  24   3 173.835 17.3455   1
 -11  25   7 54.1817 8.58027  -2
 -11  25   3 54.1817 8.58027   1
  -9  25   5 114.028 9.28026  -2
  -9  25   3 114.028 9.28026   1
  -7  25   3 310.502 21.7380  -2
  -7  25   3 310.502 21.7380   1
  -5  25   2 145.252 8.20202  -2
  -5  25   3 145.252 8.20202   1
   3  25   0 385.870 8.00522  -2
  -3  25   3 385.870 8.00522   1
   1  25   2 302.313 7.11620  -2
  -1  25   3 302.313 7.11620   1
  -1  25   4 138.171 5.68546  -2
   1  25   3 138.171 5.68546   1
  -3  25   6 163.084 9.12530  -2
   3  25   3 163.084 9.12530   1
  -5  25   8 102.611 11.9570  -2
   5  25   3 102.611 11.9570   1
  -7  25   9 262.299 64.2813  -2
   7  25   3 262.299 64.2813   1
  -9  25  11 111.787 36.5622  -2
   9  25   3 111.787 36.5622   1
 -12  26   8 91.4565 13.1568  -2
 -12  26   3 91.4565 13.1568   1
 -10  26   6 83.1155 9.89541  -2
 -10  26   3 83.1155 9.89541   1
  -8  26   4 29.1436 9.96663  -2
  -8  26   3 29.1436 9.96663   1
  -6  26   3 118.836 11.8959  -2
  -6  26   3 118.836 11.8959   1
  -4  26   1 172.318 7.41299  -2
  -4  26   3 172.318 7.41299   1
   2  26   1 29.9703 5.37242  -2
  -2  26   3 29.9703 5.37242   1
   0  26   3 138.800 5.10588  -2
   0  26   3 138.800 5.10588   1
  -2  26   5 47.5777 6.57558  -2
   2  26   3 47.5777 6.57558   1
  -4  26   7 122.277 10.2728  -2
   4  26   3 122.277 10.2728   1
   6  26   3 39.0194 6.30010   1
  -8  26  10 -21.711 18.4978  -2
   8  26   3 -21.711 18.4978   1
 -11  27   7 74.3293 10.1406  -2
 -11  27   3 74.3293 10.1406   1
  -9  27   5 116.133 9.50702  -2
  -9  27   3 116.133 9.50702   1
  -7  27   3 48.4135 17.6486  -2
  -7  27   3 48.4135 17.6486   1
  -5  27   2 134.026 12.4699  -2
  -5  27   3 134.026 12.4699   1
   3  27   0 62.6060 7.01848  -2
  -3  27   3 62.6060 7.01848   1
   1  27   2 137.875 6.01461  -2
  -1  27   3 137.875 6.01461   1
  -1  27   4 56.8902 5.41813  -2
   1  27   3 56.8902 5.41813   1
  -3  27   6 102.160 9.82196  -2
   3  27   3 102.160 9.82196   1
  -5  27   8 133.243 12.7587  -2
   5  27   3 133.243 12.7587   1
  -7  27   9 116.811 32.8974  -2
   7  27   3 116.811 32.8974   1
 -10  28   6 34.7932 8.85485  -2
 -10  28   3 34.7932 8.85485   1
  -8  28   4 156.120 12.3375  -2
  -8  28   3 156.120 12.3375   1
  -6  28   3 33.0066 14.0174  -2
  -6  28   3 33.0066 14.0174   1
  -4  28   1 136.428 8.62853  -2
  -4  28   3 136.428 8.62853   1
   2  28   1 144.158 7.60562  -2
  -2  28   3 144.158 7.60562   1
   0  28   3 12.5121 3.77290  -2
   0  28   3 12.5121 3.77290   1
  -2  28   5 145.547 8.52517  -2
   2  28   3 145.547 8.52517   1
  -4  28   7 89.5807 11.4638  -2
   4  28   3 89.5807 11.4638   1
  -6  28   9 46.7624 20.8135  -2
   6  28   3 46.7624 20.8135   1
  -9  29   5 19.2932 12.1665  -2
  -9  29   3 19.2932 12.1665   1
  -7  29   3 133.375 17.9182  -2
  -7  29   3 133.375 17.9182   1
  -5  29   2 214.638 20.4342  -2
  -5  29   3 214.638 20.4342   1
   3  29   0 195.396 8.87001  -2
  -3  29   3 195.396 8.87001   1
   1  29   2 99.5261 6.67043  -2
  -1  29   3 99.5261 6.67043   1
  -1  29   4 84.3106 6.55558  -2
   1  29   3 84.3106 6.55558   1
  -3  29   6 53.6413 10.3749  -2
   3  29   3 53.6413 10.3749   1
  -5  29   8 86.4587 13.8230  -2
   5  29   3 86.4587 13.8230   1
  -7  29   9 -41.303 49.7386  -2
   7  29   3 -41.303 49.7386   1
  -8  30   4 64.4459 16.4942  -2
  -8  30   3 64.4459 16.4942   1
  -6  30   3 209.117 28.1904  -2
  -6  30   3 209.117 28.1904   1
  -4  30   1 -5.7613 10.3561  -2
  -4  30   3 -5.7613 10.3561   1
   2  30   1 39.6160 7.35572  -2
  -2  30   3 39.6160 7.35572   1
   0  30   3 60.6853 5.09441  -2
   0  30   3 60.6853 5.09441   1
  -2  30   5 50.5612 9.28337  -2
   2  30   3 50.5612 9.28337   1
  -4  30   7 37.7226 11.9498  -2
   4  30   3 37.7226 11.9498   1
   6  30   3 30.2614 9.98660   1
  -9  31   5 41.4649 23.4876  -2
  -9  31   3 41.4649 23.4876   1
  -7  31   3 36.0069 28.4264  -2
  -7  31   3 36.0069 28.4264   1
  -5  31   2 174.351 22.7438  -2
  -5  31   3 174.351 22.7438   1
   3  31   0 106.553 11.3073  -2
  -3  31   3 106.553 11.3073   1
   1  31   2 122.156 7.58469  -2
  -1  31   3 122.156 7.58469   1
  -1  31   4 49.8240 7.74733  -2
   1  31   3 49.8240 7.74733   1
  -3  31   6 29.7548 10.6336  -2
   3  31   3 29.7548 10.6336   1
  -5  31   8 54.9936 15.9404  -2
   5  31   3 54.9936 15.9404   1
  -8  32   3 19.8181 25.6189   1
  -6  32   3 10.2854 39.6794  -2
  -6  32   3 10.2854 39.6794   1
  -4  32   1 128.609 18.6192  -2
  -4  32   3 128.609 18.6192   1
   2  32   1 62.0675 9.67718  -2
  -2  32   3 62.0675 9.67718   1
   0  32   3 28.5743 4.94080  -2
   0  32   3 28.5743 4.94080   1
  -2  32   5 107.092 10.2331  -2
   2  32   3 107.092 10.2331   1
  -4  32   7 101.489 15.0571  -2
   4  32   3 101.489 15.0571   1
  -5  33   2 99.1892 33.3582  -2
  -5  33   3 99.1892 33.3582   1
   3  33   0 37.0410 17.1272  -2
  -3  33   3 37.0410 17.1272   1
   1  33   2 34.9340 9.41613  -2
  -1  33   3 34.9340 9.41613   1
  -1  33   4 46.9359 8.83677  -2
   1  33   3 46.9359 8.83677   1
  -3  33   6 48.5831 13.1144  -2
   3  33   3 48.5831 13.1144   1
  -6  34   3 50.1408 16.8625   1
  -4  34   1 27.8855 30.3571  -2
  -4  34   3 27.8855 30.3571   1
   2  34   1 56.7615 14.3584  -2
  -2  34   3 56.7615 14.3584   1
   0  34   3 143.751 8.91802  -2
   0  34   3 143.751 8.91802   1
  -2  34   5 64.1780 13.7286  -2
   2  34   3 64.1780 13.7286   1
   3  35   0 27.4266 29.3559  -2
  -3  35   3 27.4266 29.3559   1
   1  35   2 124.165 18.8820  -2
  -1  35   3 124.165 18.8820   1
  -1  35   4 112.408 28.7272  -2
   1  35   3 112.408 28.7272   1
 -16   0  11 68.0242 16.6127  -2
 -16   0   4 68.0242 16.6127   1
 -14   0   9 159.962 12.4413  -2
 -14   0   4 159.962 12.4413   1
 -12   0   7 224.375 10.6277  -2
 -12   0   4 224.375 10.6277   1
 -10   0   5 36.4813 8.31318  -2
 -10   0   4 36.4813 8.31318   1
  -8   0   3 785.530 19.6948  -2
  -8   0   4 785.530 19.6948   1
  -6   0   4 606.470 9.57437   1
   4   0   0 582.726 23.6933  -2
  -4   0   4 582.726 23.6933   1
   2   0   2 6354.50 56.6811  -2
  -2   0   4 6354.50 56.6811   1
   0   0   4 2303.73 25.6892  -2
   0   0   4 2303.73 25.6892   1
  -2   0   6 115.058 4.53460  -2
   2   0   4 115.058 4.53460   1
  -4   0   8 1180.07 15.9796  -2
   4   0   4 1180.07 15.9796   1
  -6   0  10 1357.43 70.4496  -2
   6   0   4 1357.43 70.4496   1
  -8   0  11 19.7680 16.7239  -2
   8   0   4 19.7680 16.7239   1
 -10   0  13 159.134 12.4098  -2
  10   0   4 159.134 12.4098   1
 -12   0  15 57.6432 14.9577  -2
  12   0   4 57.6432 14.9577   1
 -17   1  12 21.2057 32.6034  -2
 -17   1   4 21.2057 32.6034   1
 -15   1  10 21.1107 8.61318  -2
 -15   1   4 21.1107 8.61318   1
 -13   1   8 18.9499 4.87477  -2
 -13   1   4 18.9499 4.87477   1
 -11   1   6 76.9761 6.47273  -2
 -11   1   4 76.9761 6.47273   1
  -9   1   4 100.441 6.07623  -2
  -9   1   4 100.441 6.07623   1
  -7   1   2 1113.21 49.1226  -2
  -7   1   4 1113.21 49.1226   1
  -5   1   4 817.174 7.04278   1
   3   1   1 229.084 4.30015  -2
  -3   1   4 229.084 4.30015   1
   1   1   3 169.709 2.52726  -2
  -1   1   4 169.709 2.52726   1
  -1   1   5 1620.32 13.8899  -2
   1   1   4 1620.32 13.8899   1
  -3   1   7 779.000 8.02037  -2
   3   1   4 779.000 8.02037   1
  -5   1   9 50.8223 12.6593  -2
   5   1   4 50.8223 12.6593   1
  -7   1  10 115.615 26.2840  -2
   7   1   4 115.615 26.2840   1
  -9   1  12 36.9359 7.58083  -2
   9   1   4 36.9359 7.58083   1
 -11   1  14 55.7214 8.84829  -2
  11   1   4 55.7214 8.84829   1
 -13   1  16 -60.482 35.8065  -2
  13   1   4 -60.482 35.8065   1
 -16   2  11 7.79489 11.6404  -2
 -16   2   4 7.79489 11.6404   1
 -14   2   9 112.835 8.07277  -2
 -14   2   4 112.835 8.07277   1
 -12   2   7 442.256 8.81453  -2
 -12   2   4 442.256 8.81453   1
 -10   2   5 559.570 9.75497  -2
 -10   2   4 559.570 9.75497   1
  -8   2   3 384.410 9.96600  -2
  -8   2   4 384.410 9.96600   1
  -6   2   4 93.5890 2.58629   1
   4   2   0 126.886 7.92639  -2
  -4   2   4 126.886 7.92639   1
   2   2   2 151.421 2.55750  -2
  -2   2   4 151.421 2.55750   1
   0   2   4 17.7866 1.35284  -2
   0   2   4 17.7866 1.35284   1
  -2   2   6 127.909 3.39579  -2
   2   2   4 127.909 3.39579   1
  -4   2   8 75.9582 3.84714  -2
   4   2   4 75.9582 3.84714   1
  -6   2  10 42.5479 10.4605  -2
   6   2   4 42.5479 10.4605   1
  -8   2  11 183.795 13.1622  -2
   8   2   4 183.795 13.1622   1
 -10   2  13 9.39632 8.31201  -2
  10   2   4 9.39632 8.31201   1
 -12   2  15 15.4266 9.19624  -2
  12   2   4 15.4266 9.19624   1
 -17   3  12 -49.350 56.7615  -2
 -17   3   4 -49.350 56.7615   1
 -15   3  10 46.7355 9.41278  -2
 -15   3   4 46.7355 9.41278   1
 -13   3   8 108.057 5.58181  -2
 -13   3   4 108.057 5.58181   1
 -11   3   6 232.967 7.19634  -2
 -11   3   4 232.967 7.19634   1
  -9   3   4 818.326 10.3915  -2
  -9   3   4 818.326 10.3915   1
  -7   3   2 773.145 38.9269  -2
  -7   3   4 773.145 38.9269   1
  -5   3   1 1480.96 57.4530  -2
  -5   3   4 1480.96 57.4530   1
   3   3   1 784.877 7.91999  -2
  -3   3   4 784.877 7.91999   1
   1   3   3 989.315 7.85625  -2
  -1   3   4 989.315 7.85625   1
  -1   3   5 1800.00 14.2011  -2
   1   3   4 1800.00 14.2011   1
  -3   3   7 33.6499 2.74343  -2
   3   3   4 33.6499 2.74343   1
  -5   3   9 443.702 11.4702  -2
   5   3   4 443.702 11.4702   1
  -7   3  10 329.979 29.8321  -2
   7   3   4 329.979 29.8321   1
  -9   3  12 7.68932 7.51095  -2
   9   3   4 7.68932 7.51095   1
 -11   3  14 118.175 9.91079  -2
  11   3   4 118.175 9.91079   1
 -16   4  11 70.8898 11.6276  -2
 -16   4   4 70.8898 11.6276   1
 -14   4   9 106.829 7.96679  -2
 -14   4   4 106.829 7.96679   1
 -12   4   7 130.039 7.23018  -2
 -12   4   4 130.039 7.23018   1
 -10   4   5 223.209 6.84546  -2
 -10   4   4 223.209 6.84546   1
  -8   4   3 1065.56 15.6054  -2
  -8   4   4 1065.56 15.6054   1
  -6   4   2 884.245 40.2291  -2
  -6   4   4 884.245 40.2291   1
   4   4   0 290.438 6.91484  -2
  -4   4   4 290.438 6.91484   1
   2   4   2 5482.50 36.6879  -2
  -2   4   4 5482.50 36.6879   1
   0   4   4 1546.36 10.9349  -2
   0   4   4 1546.36 10.9349   1
  -2   4   6 210.174 3.55549  -2
   2   4   4 210.174 3.55549   1
  -4   4   8 1320.85 11.3705  -2
   4   4   4 1320.85 11.3705   1
  -6   4  10 417.912 15.0540  -2
   6   4   4 417.912 15.0540   1
  -8   4  11 62.9801 11.7473  -2
   8   4   4 62.9801 11.7473   1
 -10   4  13 67.4590 9.26147  -2
  10   4   4 67.4590 9.26147   1
 -12   4  15 5.87282 9.20088  -2
  12   4   4 5.87282 9.20088   1
 -17   5  12 59.0031 32.6977  -2
 -17   5   4 59.0031 32.6977   1
 -15   5  10 37.7423 9.32839  -2
 -15   5   4 37.7423 9.32839   1
 -13   5   8 173.379 6.38748  -2
 -13   5   4 173.379 6.38748   1
 -11   5   6 235.012 7.10035  -2
 -11   5   4 235.012 7.10035   1
  -9   5   4 172.260 6.15782  -2
  -9   5   4 172.260 6.15782   1
  -7   5   2 710.629 36.2733  -2
  -7   5   4 710.629 36.2733   1
  -5   5   1 2332.89 51.1654  -2
  -5   5   4 2332.89 51.1654   1
   3   5   1 323.600 4.34831  -2
  -3   5   4 323.600 4.34831   1
   1   5   3 249.717 2.79274  -2
  -1   5   4 249.717 2.79274   1
  -1   5   5 1706.74 12.7479  -2
   1   5   4 1706.74 12.7479   1
  -3   5   7 1271.10 10.7242  -2
   3   5   4 1271.10 10.7242   1
  -5   5   9 63.2988 7.34483  -2
   5   5   4 63.2988 7.34483   1
  -7   5  10 145.699 26.3288  -2
   7   5   4 145.699 26.3288   1
  -9   5  12 47.0013 8.18280  -2
   9   5   4 47.0013 8.18280   1
 -11   5  14 60.4714 9.57181  -2
  11   5   4 60.4714 9.57181   1
 -16   6  11 37.6997 13.5357  -2
 -16   6   4 37.6997 13.5357   1
 -14   6   9 44.7142 7.29381  -2
 -14   6   4 44.7142 7.29381   1
 -12   6   7 138.335 6.70959  -2
 -12   6   4 138.335 6.70959   1
 -10   6   5 416.322 8.11012  -2
 -10   6   4 416.322 8.11012   1
  -8   6   3 32.2430 6.53410  -2
  -8   6   4 32.2430 6.53410   1
  -6   6   4 151.830 3.30581   1
   4   6   0 277.615 6.67173  -2
  -4   6   4 277.615 6.67173   1
   2   6   2 261.958 3.03916  -2
  -2   6   4 261.958 3.03916   1
   0   6   4 20.1762 1.41984  -2
   0   6   4 20.1762 1.41984   1
  -2   6   6 225.408 3.32447  -2
   2   6   4 225.408 3.32447   1
  -4   6   8 38.0773 3.62666  -2
   4   6   4 38.0773 3.62666   1
  -6   6  10 74.9343 11.7920  -2
   6   6   4 74.9343 11.7920   1
  -8   6  11 307.273 11.5617  -2
   8   6   4 307.273 11.5617   1
 -10   6  13 10.1738 8.81250  -2
  10   6   4 10.1738 8.81250   1
 -12   6  15 28.4242 9.33220  -2
  12   6   4 28.4242 9.33220   1
 -17   7   4 14.3998 24.3039   1
 -15   7  10 93.8651 9.74381  -2
 -15   7   4 93.8651 9.74381   1
 -13   7   8 195.756 6.42458  -2
 -13   7   4 195.756 6.42458   1
 -11   7   6 357.882 7.86730  -2
 -11   7   4 357.882 7.86730   1
  -9   7   4 1162.38 12.5838  -2
  -9   7   4 1162.38 12.5838   1
  -7   7   2 576.535 32.0189  -2
  -7   7   4 576.535 32.0189   1
  -5   7   1 1183.08 37.1572  -2
  -5   7   4 1183.08 37.1572   1
   3   7   1 480.442 4.80818  -2
  -3   7   4 480.442 4.80818   1
   1   7   3 500.847 4.42928  -2
  -1   7   4 500.847 4.42928   1
  -1   7   5 1257.17 9.55384  -2
   1   7   4 1257.17 9.55384   1
  -3   7   7 127.283 3.59076  -2
   3   7   4 127.283 3.59076   1
  -5   7   9 502.094 11.0523  -2
   5   7   4 502.094 11.0523   1
  -7   7  10 356.277 31.3334  -2
   7   7   4 356.277 31.3334   1
  -9   7  12 35.4512 8.51705  -2
   9   7   4 35.4512 8.51705   1
 -11   7  14 37.6062 9.21540  -2
  11   7   4 37.6062 9.21540   1
 -16   8  11 49.3423 13.3473  -2
 -16   8   4 49.3423 13.3473   1
 -14   8   9 176.213 7.95613  -2
 -14   8   4 176.213 7.95613   1
 -12   8   7 208.545 7.11142  -2
 -12   8   4 208.545 7.11142   1
 -10   8   5 188.941 6.44207  -2
 -10   8   4 188.941 6.44207   1
  -8   8   3 555.677 9.78132  -2
  -8   8   4 555.677 9.78132   1
  -6   8   2 605.111 25.6789  -2
  -6   8   4 605.111 25.6789   1
   4   8   0 142.270 4.95369  -2
  -4   8   4 142.270 4.95369   1
   2   8   2 3298.53 22.5453  -2
  -2   8   4 3298.53 22.5453   1
   0   8   4 36.0721 1.53678  -2
   0   8   4 36.0721 1.53678   1
  -2   8   6 443.711 4.66097  -2
   2   8   4 443.711 4.66097   1
  -4   8   8 1372.62 12.2088  -2
   4   8   4 1372.62 12.2088   1
  -6   8  10 187.527 13.5108  -2
   6   8   4 187.527 13.5108   1
  -8   8  11 165.913 10.6046  -2
   8   8   4 165.913 10.6046   1
 -10   8  13 172.526 10.1241  -2
  10   8   4 172.526 10.1241   1
 -12   8  15 48.0773 11.1586  -2
  12   8   4 48.0773 11.1586   1
 -15   9  10 102.312 10.4295  -2
 -15   9   4 102.312 10.4295   1
 -13   9   8 80.5331 5.06694  -2
 -13   9   4 80.5331 5.06694   1
 -11   9   6 551.225 9.58154  -2
 -11   9   4 551.225 9.58154   1
  -9   9   4 274.847 6.85109  -2
  -9   9   4 274.847 6.85109   1
  -7   9   2 425.706 23.6923  -2
  -7   9   4 425.706 23.6923   1
  -5   9   1 2155.06 28.8364  -2
  -5   9   4 2155.06 28.8364   1
   3   9   1 739.317 6.77011  -2
  -3   9   4 739.317 6.77011   1
   1   9   3 331.790 3.68810  -2
  -1   9   4 331.790 3.68810   1
  -1   9   5 1712.48 12.7776  -2
   1   9   4 1712.48 12.7776   1
  -3   9   7 232.997 3.89895  -2
   3   9   4 232.997 3.89895   1
  -5   9   9 53.4100 7.79822  -2
   5   9   4 53.4100 7.79822   1
  -7   9  10 164.737 22.5829  -2
   7   9   4 164.737 22.5829   1
  -9   9  12 45.2193 8.89473  -2
   9   9   4 45.2193 8.89473   1
 -11   9  14 140.154 10.1635  -2
  11   9   4 140.154 10.1635   1
 -14  10   9 15.4454 6.65545  -2
 -14  10   4 15.4454 6.65545   1
 -12  10   7 154.870 6.78437  -2
 -12  10   4 154.870 6.78437   1
 -10  10   5 455.747 8.26233  -2
 -10  10   4 455.747 8.26233   1
  -8  10   3 194.194 6.30303  -2
  -8  10   4 194.194 6.30303   1
  -6  10   2 346.444 20.3871  -2
  -6  10   4 346.444 20.3871   1
   4  10   0 738.744 9.19227  -2
  -4  10   4 738.744 9.19227   1
   2  10   2 186.366 2.67797  -2
  -2  10   4 186.366 2.67797   1
   0  10   4 78.6156 2.06045  -2
   0  10   4 78.6156 2.06045   1
  -2  10   6 337.729 4.12580  -2
   2  10   4 337.729 4.12580   1
  -4  10   8 81.6690 4.26390  -2
   4  10   4 81.6690 4.26390   1
  -6  10  10 162.232 29.8912  -2
   6  10   4 162.232 29.8912   1
  -8  10  11 226.476 11.0603  -2
   8  10   4 226.476 11.0603   1
 -10  10  13 18.5623 9.50222  -2
  10  10   4 18.5623 9.50222   1
 -12  10  15 75.2900 12.1788  -2
  12  10   4 75.2900 12.1788   1
 -15  11  10 99.0334 10.4346  -2
 -15  11   4 99.0334 10.4346   1
 -13  11   8 60.1552 5.44080  -2
 -13  11   4 60.1552 5.44080   1
 -11  11   6 304.247 8.11167  -2
 -11  11   4 304.247 8.11167   1
  -9  11   4 453.906 8.63394  -2
  -9  11   4 453.906 8.63394   1
  -7  11   2 537.114 32.7645  -2
  -7  11   4 537.114 32.7645   1
  -5  11   1 1302.25 21.4920  -2
  -5  11   4 1302.25 21.4920   1
   3  11   1 173.140 3.00616  -2
  -3  11   4 173.140 3.00616   1
   1  11   3 441.678 5.13862  -2
  -1  11   4 441.678 5.13862   1
  -1  11   5 663.376 5.76951  -2
   1  11   4 663.376 5.76951   1
  -3  11   7 456.237 5.20978  -2
   3  11   4 456.237 5.20978   1
  -5  11   9 143.006 8.60744  -2
   5  11   4 143.006 8.60744   1
  -7  11  10 170.675 23.6723  -2
   7  11   4 170.675 23.6723   1
  -9  11  12 28.4072 8.95185  -2
   9  11   4 28.4072 8.95185   1
 -11  11  14 62.5136 10.3902  -2
  11  11   4 62.5136 10.3902   1
 -14  12   9 155.993 8.28766  -2
 -14  12   4 155.993 8.28766   1
 -12  12   7 226.918 7.68953  -2
 -12  12   4 226.918 7.68953   1
 -10  12   5 188.176 7.28415  -2
 -10  12   4 188.176 7.28415   1
  -8  12   3 379.658 8.27019  -2
  -8  12   4 379.658 8.27019   1
  -6  12   2 202.355 15.8575  -2
  -6  12   4 202.355 15.8575   1
   4  12   0 439.957 5.74455  -2
  -4  12   4 439.957 5.74455   1
   2  12   2 1643.08 13.2507  -2
  -2  12   4 1643.08 13.2507   1
   0  12   4 94.6688 2.31907  -2
   0  12   4 94.6688 2.31907   1
  -2  12   6 350.534 4.31360  -2
   2  12   4 350.534 4.31360   1
  -4  12   8 1031.26 12.2093  -2
   4  12   4 1031.26 12.2093   1
   6  12   4 24.2468 3.11853   1
  -8  12  11 158.826 12.4225  -2
   8  12   4 158.826 12.4225   1
 -10  12  13 251.467 11.9005  -2
  10  12   4 251.467 11.9005   1
 -12  12  15 44.9615 18.3989  -2
  12  12   4 44.9615 18.3989   1
 -15  13  10 130.511 11.3682  -2
 -15  13   4 130.511 11.3682   1
 -13  13   8 120.050 7.46763  -2
 -13  13   4 120.050 7.46763   1
 -11  13   6 249.701 8.32302  -2
 -11  13   4 249.701 8.32302   1
  -9  13   4 172.650 6.21814  -2
  -9  13   4 172.650 6.21814   1
  -7  13   2 411.332 21.3498  -2
  -7  13   4 411.332 21.3498   1
  -5  13   1 601.545 9.94023  -2
  -5  13   4 601.545 9.94023   1
   3  13   1 183.554 3.75141  -2
  -3  13   4 183.554 3.75141   1
   1  13   3 142.790 2.93875  -2
  -1  13   4 142.790 2.93875   1
  -1  13   5 771.011 7.89411  -2
   1  13   4 771.011 7.89411   1
  -3  13   7 89.0124 4.41516  -2
   3  13   4 89.0124 4.41516   1
  -5  13   9 197.477 10.0183  -2
   5  13   4 197.477 10.0183   1
  -7  13  10 306.808 24.2718  -2
   7  13   4 306.808 24.2718   1
  -9  13  12 176.579 10.9714  -2
   9  13   4 176.579 10.9714   1
 -11  13  14 22.5375 10.6080  -2
  11  13   4 22.5375 10.6080   1
 -16  14   4 36.7787 19.6377   1
 -14  14   9 38.7570 8.49286  -2
 -14  14   4 38.7570 8.49286   1
 -12  14   7 62.7701 7.54135  -2
 -12  14   4 62.7701 7.54135   1
 -10  14   5 433.979 10.0015  -2
 -10  14   4 433.979 10.0015   1
  -8  14   3 114.801 5.98294  -2
  -8  14   4 114.801 5.98294   1
  -6  14   2 230.378 18.1777  -2
  -6  14   4 230.378 18.1777   1
   4  14   0 293.876 4.75571  -2
  -4  14   4 293.876 4.75571   1
   2  14   2 200.529 3.46193  -2
  -2  14   4 200.529 3.46193   1
   0  14   4 173.179 3.02270  -2
   0  14   4 173.179 3.02270   1
  -2  14   6 303.696 4.35108  -2
   2  14   4 303.696 4.35108   1
  -4  14   8 17.2980 5.11204  -2
   4  14   4 17.2980 5.11204   1
  -6  14  10 133.289 36.9852  -2
   6  14   4 133.289 36.9852   1
  -8  14  11 229.990 12.8339  -2
   8  14   4 229.990 12.8339   1
 -10  14  13 7.89555 10.5009  -2
  10  14   4 7.89555 10.5009   1
 -15  15  10 35.5470 11.5129  -2
 -15  15   4 35.5470 11.5129   1
 -13  15   8 36.8230 6.65857  -2
 -13  15   4 36.8230 6.65857   1
 -11  15   6 173.655 9.00257  -2
 -11  15   4 173.655 9.00257   1
  -9  15   4 83.4880 6.19902  -2
  -9  15   4 83.4880 6.19902   1
  -7  15   2 611.044 16.5146  -2
  -7  15   4 611.044 16.5146   1
  -5  15   1 805.689 9.86413  -2
  -5  15   4 805.689 9.86413   1
   3  15   1 862.714 8.30040  -2
  -3  15   4 862.714 8.30040   1
   1  15   3 241.699 4.17338  -2
  -1  15   4 241.699 4.17338   1
  -1  15   5 529.685 6.47804  -2
   1  15   4 529.685 6.47804   1
  -3  15   7 172.692 5.18221  -2
   3  15   4 172.692 5.18221   1
  -5  15   9 58.9901 8.35243  -2
   5  15   4 58.9901 8.35243   1
  -7  15  10 329.003 56.4276  -2
   7  15   4 329.003 56.4276   1
  -9  15  12 18.9758 10.6775  -2
   9  15   4 18.9758 10.6775   1
 -11  15  14 55.7857 15.0182  -2
  11  15   4 55.7857 15.0182   1
 -14  16   9 87.7960 8.30215  -2
 -14  16   4 87.7960 8.30215   1
 -12  16   7 62.4364 7.20094  -2
 -12  16   4 62.4364 7.20094   1
 -10  16   5 86.3549 8.29127  -2
 -10  16   4 86.3549 8.29127   1
  -8  16   3 767.114 11.7066  -2
  -8  16   4 767.114 11.7066   1
  -6  16   2 393.650 10.5209  -2
  -6  16   4 393.650 10.5209   1
   4  16   0 189.567 4.42670  -2
  -4  16   4 189.567 4.42670   1
   2  16   2 1088.36 10.0511  -2
  -2  16   4 1088.36 10.0511   1
   0  16   4 211.469 4.15124  -2
   0  16   4 211.469 4.15124   1
  -2  16   6 31.7922 3.96385  -2
   2  16   4 31.7922 3.96385   1
  -4  16   8 470.138 7.87400  -2
   4  16   4 470.138 7.87400   1
  -6  16  10 31.1649 21.9941  -2
   6  16   4 31.1649 21.9941   1
  -8  16  11 106.556 12.4586  -2
   8  16   4 106.556 12.4586   1
 -10  16  13 48.8651 11.8439  -2
  10  16   4 48.8651 11.8439   1
 -15  17  10 102.548 20.6424  -2
 -15  17   4 102.548 20.6424   1
 -13  17   8 137.303 7.43141  -2
 -13  17   4 137.303 7.43141   1
 -11  17   6 167.137 9.07432  -2
 -11  17   4 167.137 9.07432   1
  -9  17   4 201.546 9.01247  -2
  -9  17   4 201.546 9.01247   1
  -7  17   2 278.585 18.4374  -2
  -7  17   4 278.585 18.4374   1
  -5  17   1 354.552 9.12221  -2
  -5  17   4 354.552 9.12221   1
   3  17   1 120.696 3.48274  -2
  -3  17   4 120.696 3.48274   1
   1  17   3 274.260 4.98681  -2
  -1  17   4 274.260 4.98681   1
  -1  17   5 211.421 3.91074  -2
   1  17   4 211.421 3.91074   1
  -3  17   7 167.277 5.64922  -2
   3  17   4 167.277 5.64922   1
  -5  17   9 131.077 10.7089  -2
   5  17   4 131.077 10.7089   1
  -7  17  10 144.715 39.9963  -2
   7  17   4 144.715 39.9963   1
  -9  17  12 190.751 12.9608  -2
   9  17   4 190.751 12.9608   1
 -14  18   9 48.6984 8.16049  -2
 -14  18   4 48.6984 8.16049   1
 -12  18   7 29.0429 7.04173  -2
 -12  18   4 29.0429 7.04173   1
 -10  18   5 199.928 9.29647  -2
 -10  18   4 199.928 9.29647   1
  -8  18   3 148.114 8.58484  -2
  -8  18   4 148.114 8.58484   1
  -6  18   2 112.443 12.5490  -2
  -6  18   4 112.443 12.5490   1
   4  18   0 190.809 5.59401  -2
  -4  18   4 190.809 5.59401   1
   2  18   2 59.7103 2.35485  -2
  -2  18   4 59.7103 2.35485   1
   0  18   4 180.161 4.13273  -2
   0  18   4 180.161 4.13273   1
  -2  18   6 100.030 4.51504  -2
   2  18   4 100.030 4.51504   1
  -4  18   8 81.9098 6.24803  -2
   4  18   4 81.9098 6.24803   1
  -6  18  10 312.223 51.7326  -2
   6  18   4 312.223 51.7326   1
  -8  18  11 206.454 17.5002  -2
   8  18   4 206.454 17.5002   1
 -10  18  13 64.3911 13.5752  -2
  10  18   4 64.3911 13.5752   1
 -13  19   8 86.5817 6.88109  -2
 -13  19   4 86.5817 6.88109   1
 -11  19   6 76.6317 8.72080  -2
 -11  19   4 76.6317 8.72080   1
  -9  19   4 38.4664 8.18053  -2
  -9  19   4 38.4664 8.18053   1
  -7  19   2 437.734 30.0206  -2
  -7  19   4 437.734 30.0206   1
  -5  19   1 528.492 10.6055  -2
  -5  19   4 528.492 10.6055   1
   3  19   1 299.744 5.43781  -2
  -3  19   4 299.744 5.43781   1
   1  19   3 211.039 4.90948  -2
  -1  19   4 211.039 4.90948   1
  -1  19   5 535.238 7.79783  -2
   1  19   4 535.238 7.79783   1
  -3  19   7 154.911 6.21611  -2
   3  19   4 154.911 6.21611   1
  -5  19   9 57.9565 11.2704  -2
   5  19   4 57.9565 11.2704   1
  -7  19  10 207.721 33.6214  -2
   7  19   4 207.721 33.6214   1
  -9  19  12 68.7084 13.2056  -2
   9  19   4 68.7084 13.2056   1
 -14  20   9 76.3466 12.3299  -2
 -14  20   4 76.3466 12.3299   1
 -12  20   7 35.6272 7.19643  -2
 -12  20   4 35.6272 7.19643   1
 -10  20   5 138.789 9.22985  -2
 -10  20   4 138.789 9.22985   1
  -8  20   3 622.462 12.9280  -2
  -8  20   4 622.462 12.9280   1
  -6  20   2 125.418 12.4781  -2
  -6  20   4 125.418 12.4781   1
   4  20   0 135.989 5.82308  -2
  -4  20   4 135.989 5.82308   1
   2  20   2 899.659 11.4157  -2
  -2  20   4 899.659 11.4157   1
   0  20   4 318.157 5.59946  -2
   0  20   4 318.157 5.59946   1
  -2  20   6 91.1823 4.75570  -2
   2  20   4 91.1823 4.75570   1
  -4  20   8 284.189 7.28207  -2
   4  20   4 284.189 7.28207   1
  -6  20  10 389.349 54.6776  -2
   6  20   4 389.349 54.6776   1
  -8  20  11 124.539 13.8741  -2
   8  20   4 124.539 13.8741   1
 -10  20  13 36.1295 23.7416  -2
  10  20   4 36.1295 23.7416   1
 -13  21   8 89.1124 6.99074  -2
 -13  21   4 89.1124 6.99074   1
 -11  21   6 131.879 9.31144  -2
 -11  21   4 131.879 9.31144   1
  -9  21   4 160.330 9.63395  -2
  -9  21   4 160.330 9.63395   1
  -7  21   2 182.208 22.1919  -2
  -7  21   4 182.208 22.1919   1
  -5  21   1 399.311 8.81867  -2
  -5  21   4 399.311 8.81867   1
   3  21   1 319.962 8.19957  -2
  -3  21   4 319.962 8.19957   1
   1  21   3 242.356 6.25040  -2
  -1  21   4 242.356 6.25040   1
  -1  21   5 141.834 5.88861  -2
   1  21   4 141.834 5.88861   1
  -3  21   7 135.862 6.68746  -2
   3  21   4 135.862 6.68746   1
  -5  21   9 134.308 10.7329  -2
   5  21   4 134.308 10.7329   1
  -7  21  10 255.098 59.4856  -2
   7  21   4 255.098 59.4856   1
  -9  21  12 51.4818 11.7867  -2
   9  21   4 51.4818 11.7867   1
 -12  22   7 128.341 8.21972  -2
 -12  22   4 128.341 8.21972   1
 -10  22   5 114.888 9.71153  -2
 -10  22   4 114.888 9.71153   1
  -8  22   3 124.320 10.2640  -2
  -8  22   4 124.320 10.2640   1
  -6  22   2 272.741 19.1660  -2
  -6  22   4 272.741 19.1660   1
   4  22   0 235.096 6.42848  -2
  -4  22   4 235.096 6.42848   1
   2  22   2 12.2755 4.85400  -2
  -2  22   4 12.2755 4.85400   1
   0  22   4 265.545 5.49404  -2
   0  22   4 265.545 5.49404   1
  -2  22   6 125.264 6.83019  -2
   2  22   4 125.264 6.83019   1
  -4  22   8 30.4952 7.30515  -2
   4  22   4 30.4952 7.30515   1
  -6  22  10 275.774 52.8568  -2
   6  22   4 275.774 52.8568   1
  -8  22  11 87.9419 16.7013  -2
   8  22   4 87.9419 16.7013   1
 -13  23   8 35.2144 7.42952  -2
 -13  23   4 35.2144 7.42952   1
 -11  23   6 105.209 9.42920  -2
 -11  23   4 105.209 9.42920   1
  -9  23   4 -6.8216 9.60536  -2
  -9  23   4 -6.8216 9.60536   1
  -7  23   2 78.7525 19.9647  -2
  -7  23   4 78.7525 19.9647   1
  -5  23   1 360.654 9.24050  -2
  -5  23   4 360.654 9.24050   1
   3  23   1 154.563 7.10989  -2
  -3  23   4 154.563 7.10989   1
   1  23   3 67.1773 4.50109  -2
  -1  23   4 67.1773 4.50109   1
  -1  23   5 178.201 6.57294  -2
   1  23   4 178.201 6.57294   1
  -3  23   7 161.376 8.66540  -2
   3  23   4 161.376 8.66540   1
  -5  23   9 52.6045 12.8028  -2
   5  23   4 52.6045 12.8028   1
  -7  23  10 246.792 61.5181  -2
   7  23   4 246.792 61.5181   1
 -12  24   7 16.2812 7.38796  -2
 -12  24   4 16.2812 7.38796   1
 -10  24   5 25.8544 9.50154  -2
 -10  24   4 25.8544 9.50154   1
  -8  24   3 356.408 12.7809  -2
  -8  24   4 356.408 12.7809   1
  -6  24   2 50.2648 13.7233  -2
  -6  24   4 50.2648 13.7233   1
   4  24   0 82.3933 8.04116  -2
  -4  24   4 82.3933 8.04116   1
   2  24   2 666.617 11.2854  -2
  -2  24   4 666.617 11.2854   1
   0  24   4 319.197 6.36504  -2
   0  24   4 319.197 6.36504   1
  -2  24   6 52.5204 6.93772  -2
   2  24   4 52.5204 6.93772   1
  -4  24   8 66.9893 10.4109  -2
   4  24   4 66.9893 10.4109   1
  -6  24  10 318.907 59.1965  -2
   6  24   4 318.907 59.1965   1
  -8  24  11 13.2980 19.2161  -2
   8  24   4 13.2980 19.2161   1
 -11  25   6 69.2178 8.86034  -2
 -11  25   4 69.2178 8.86034   1
  -9  25   4 6.18295 11.7954  -2
  -9  25   4 6.18295 11.7954   1
  -7  25   2 138.892 31.9340  -2
  -7  25   4 138.892 31.9340   1
  -5  25   1 330.894 12.1411  -2
  -5  25   4 330.894 12.1411   1
   3  25   1 175.577 7.88435  -2
  -3  25   4 175.577 7.88435   1
   1  25   3 119.975 5.59268  -2
  -1  25   4 119.975 5.59268   1
  -1  25   5 92.6030 5.81905  -2
   1  25   4 92.6030 5.81905   1
  -3  25   7 276.037 10.0620  -2
   3  25   4 276.037 10.0620   1
  -5  25   9 91.8750 14.2749  -2
   5  25   4 91.8750 14.2749   1
   7  25   4 2.71679 5.74642   1
 -12  26   7 17.5869 10.0051  -2
 -12  26   4 17.5869 10.0051   1
 -10  26   5 140.116 10.2367  -2
 -10  26   4 140.116 10.2367   1
  -8  26   3 44.1824 12.1326  -2
  -8  26   4 44.1824 12.1326   1
  -6  26   2 183.226 12.7345  -2
  -6  26   4 183.226 12.7345   1
   4  26   0 195.419 10.1847  -2
  -4  26   4 195.419 10.1847   1
   2  26   2 86.8638 6.26365  -2
  -2  26   4 86.8638 6.26365   1
   0  26   4 374.096 7.52275  -2
   0  26   4 374.096 7.52275   1
  -2  26   6 217.455 9.11915  -2
   2  26   4 217.455 9.11915   1
  -4  26   8 116.701 11.7359  -2
   4  26   4 116.701 11.7359   1
  -6  26  10 211.208 56.7206  -2
   6  26   4 211.208 56.7206   1
 -11  27   6 33.5416 9.70858  -2
 -11  27   4 33.5416 9.70858   1
  -9  27   4 -7.0060 10.2279  -2
  -9  27   4 -7.0060 10.2279   1
  -7  27   2 83.8557 19.7180  -2
  -7  27   4 83.8557 19.7180   1
  -5  27   1 17.5684 18.6761  -2
  -5  27   4 17.5684 18.6761   1
   3  27   1 146.433 8.26026  -2
  -3  27   4 146.433 8.26026   1
   1  27   3 45.1337 5.21475  -2
  -1  27   4 45.1337 5.21475   1
  -1  27   5 83.0150 6.20164  -2
   1  27   4 83.0150 6.20164   1
  -3  27   7 96.4297 10.7483  -2
   3  27   4 96.4297 10.7483   1
  -5  27   9 76.0582 15.3752  -2
   5  27   4 76.0582 15.3752   1
  -7  27  10 76.9519 39.2363  -2
   7  27   4 76.9519 39.2363   1
 -10  28   5 53.4666 8.72145  -2
 -10  28   4 53.4666 8.72145   1
  -8  28   3 158.139 16.5655  -2
  -8  28   4 158.139 16.5655   1
  -6  28   2 36.4845 39.4079  -2
  -6  28   4 36.4845 39.4079   1
   4  28   0 9.87912 8.87765  -2
  -4  28   4 9.87912 8.87765   1
   2  28   2 220.954 9.10100  -2
  -2  28   4 220.954 9.10100   1
   0  28   4 47.8914 4.61995  -2
   0  28   4 47.8914 4.61995   1
  -2  28   6 11.1219 8.73755  -2
   2  28   4 11.1219 8.73755   1
  -4  28   8 95.6497 12.3134  -2
   4  28   4 95.6497 12.3134   1
   6  28   4 0.40782 5.90605   1
  -9  29   4 12.2771 10.0570  -2
  -9  29   4 12.2771 10.0570   1
  -7  29   2 137.985 32.4018  -2
  -7  29   4 137.985 32.4018   1
  -5  29   1 167.663 19.9893  -2
  -5  29   4 167.663 19.9893   1
   3  29   1 62.9670 8.29957  -2
  -3  29   4 62.9670 8.29957   1
   1  29   3 69.8812 6.34392  -2
  -1  29   4 69.8812 6.34392   1
  -1  29   5 96.2171 7.03180  -2
   1  29   4 96.2171 7.03180   1
  -3  29   7 160.235 11.8605  -2
   3  29   4 160.235 11.8605   1
  -5  29   9 219.182 38.6704  -2
   5  29   4 219.182 38.6704   1
 -10  30   5 70.6810 15.0970  -2
 -10  30   4 70.6810 15.0970   1
  -8  30   3 114.451 26.0084  -2
  -8  30   4 114.451 26.0084   1
  -6  30   2 69.1955 27.9949  -2
  -6  30   4 69.1955 27.9949   1
   4  30   0 168.598 10.4255  -2
  -4  30   4 168.598 10.4255   1
   2  30   2 24.1097 7.69151  -2
  -2  30   4 24.1097 7.69151   1
   0  30   4 287.096 8.60400  -2
   0  30   4 287.096 8.60400   1
  -2  30   6 148.795 9.89668  -2
   2  30   4 148.795 9.89668   1
  -4  30   8 70.8830 12.5918  -2
   4  30   4 70.8830 12.5918   1
  -9  31   4 26.0287 19.8050  -2
  -9  31   4 26.0287 19.8050   1
  -7  31   2 74.8030 29.1452  -2
  -7  31   4 74.8030 29.1452   1
  -5  31   1 43.9534 21.2068  -2
  -5  31   4 43.9534 21.2068   1
   3  31   1 128.773 9.49078  -2
  -3  31   4 128.773 9.49078   1
   1  31   3 39.1650 7.10891  -2
  -1  31   4 39.1650 7.10891   1
  -1  31   5 77.2074 8.20780  -2
   1  31   4 77.2074 8.20780   1
  -3  31   7 64.3127 11.2431  -2
   3  31   4 64.3127 11.2431   1
   5  31   4 53.7626 16.1403   1
  -6  32   2 -45.026 30.4234  -2
  -6  32   4 -45.026 30.4234   1
   4  32   0 17.0549 12.3201  -2
  -4  32   4 17.0549 12.3201   1
   2  32   2 20.6611 9.63899  -2
  -2  32   4 20.6611 9.63899   1
   0  32   4 62.2335 6.35901  -2
   0  32   4 62.2335 6.35901   1
  -2  32   6 71.4866 9.64416  -2
   2  32   4 71.4866 9.64416   1
   4  32   4 40.7613 6.97125   1
  -5  33   1 39.7181 26.4950  -2
  -5  33   4 39.7181 26.4950   1
   3  33   1 48.7966 11.3044  -2
  -3  33   4 48.7966 11.3044   1
   1  33   3 36.8590 8.64419  -2
  -1  33   4 36.8590 8.64419   1
  -1  33   5 50.0543 9.94435  -2
   1  33   4 50.0543 9.94435   1
   3  33   4 41.8719 6.72244   1
   4  34   0 130.543 28.7073  -2
  -4  34   4 130.543 28.7073   1
   2  34   2 9.86248 17.0661  -2
  -2  34   4 9.86248 17.0661   1
   0  34   4 73.2229 10.5620  -2
   0  34   4 73.2229 10.5620   1
   3  35   1 -54.189 46.5740  -2
  -3  35   4 -54.189 46.5740   1
 -16   0  10 8.63942 15.6291  -2
 -16   0   5 8.63942 15.6291   1
 -14   0   8 148.037 10.6626  -2
 -14   0   5 148.037 10.6626   1
 -12   0   6 577.401 13.8627  -2
 -12   0   5 577.401 13.8627   1
 -10   0   4 36.8008 8.65420  -2
 -10   0   5 36.8008 8.65420   1
  -8   0   2 75.6460 11.7766  -2
  -8   0   5 75.6460 11.7766   1
  -6   0   5 -1.1125 1.84582   1
   4   0   1 -2.7753 8.35875  -2
  -4   0   5 -2.7753 8.35875   1
   2   0   3 0.39301 3.51949  -2
  -2   0   5 0.39301 3.51949   1
   0   0   5 1.43141 2.74127  -2
   0   0   5 1.43141 2.74127   1
  -2   0   7 0.69304 4.28055  -2
   2   0   5 0.69304 4.28055   1
  -4   0   9 -1.3343 5.97786  -2
   4   0   5 -1.3343 5.97786   1
  -6   0  11 10.5174 19.2971  -2
   6   0   5 10.5174 19.2971   1
  -8   0  12 16.3925 24.4293  -2
   8   0   5 16.3925 24.4293   1
 -10   0  14 -2.3375 13.3622  -2
  10   0   5 -2.3375 13.3622   1
 -17   1  11 122.609 13.2161  -2
 -17   1   5 122.609 13.2161   1
 -15   1   9 82.8777 9.95261  -2
 -15   1   5 82.8777 9.95261   1
 -13   1   7 196.795 6.23175  -2
 -13   1   5 196.795 6.23175   1
 -11   1   5 286.884 7.22569  -2
 -11   1   5 286.884 7.22569   1
  -9   1   3 973.764 11.5920  -2
  -9   1   5 973.764 11.5920   1
  -7   1   1 839.919 42.4472  -2
  -7   1   5 839.919 42.4472   1
  -5   1   5 444.750 4.83186   1
   3   1   2 136.713 3.30987  -2
  -3   1   5 136.713 3.30987   1
   1   1   4 1660.75 13.4010  -2
  -1   1   5 1660.75 13.4010   1
  -1   1   6 542.458 6.21982  -2
   1   1   5 542.458 6.21982   1
  -3   1   8 147.471 4.30612  -2
   3   1   5 147.471 4.30612   1
  -5   1  10 286.676 11.6171  -2
   5   1   5 286.676 11.6171   1
  -7   1  11 69.8941 28.4893  -2
   7   1   5 69.8941 28.4893   1
  -9   1  13 234.323 9.23860  -2
   9   1   5 234.323 9.23860   1
 -11   1  15 1.14218 11.7055  -2
  11   1   5 1.14218 11.7055   1
 -16   2  10 152.786 12.0435  -2
 -16   2   5 152.786 12.0435   1
 -14   2   8 179.671 8.26999  -2
 -14   2   5 179.671 8.26999   1
 -12   2   6 244.092 7.25338  -2
 -12   2   5 244.092 7.25338   1
 -10   2   4 586.374 9.18469  -2
 -10   2   5 586.374 9.18469   1
  -8   2   2 702.261 15.0988  -2
  -8   2   5 702.261 15.0988   1
  -6   2   5 82.7248 2.36325   1
   4   2   1 2198.62 26.5144  -2
  -4   2   5 2198.62 26.5144   1
   2   2   3 86.5398 2.72014  -2
  -2   2   5 86.5398 2.72014   1
   0   2   5 819.011 7.38270  -2
   0   2   5 819.011 7.38270   1
  -2   2   7 2104.51 18.1485  -2
   2   2   5 2104.51 18.1485   1
  -4   2   9 346.009 6.23554  -2
   4   2   5 346.009 6.23554   1
  -6   2  11 484.545 18.4289  -2
   6   2   5 484.545 18.4289   1
  -8   2  12 354.355 20.7620  -2
   8   2   5 354.355 20.7620   1
 -10   2  14 40.3459 9.62793  -2
  10   2   5 40.3459 9.62793   1
 -17   3  11 116.725 16.1604  -2
 -17   3   5 116.725 16.1604   1
 -15   3   9 74.6306 9.54245  -2
 -15   3   5 74.6306 9.54245   1
 -13   3   7 255.062 6.82112  -2
 -13   3   5 255.062 6.82112   1
 -11   3   5 661.537 9.80039  -2
 -11   3   5 661.537 9.80039   1
  -9   3   3 785.144 9.84167  -2
  -9   3   5 785.144 9.84167   1
  -7   3   5 438.917 5.22014   1
   5   3   0 598.000 19.5955  -2
  -5   3   5 598.000 19.5955   1
   3   3   2 221.587 3.65089  -2
  -3   3   5 221.587 3.65089   1
   1   3   4 1804.59 13.5442  -2
  -1   3   5 1804.59 13.5442   1
  -1   3   6 200.281 3.79969  -2
   1   3   5 200.281 3.79969   1
  -3   3   8 489.147 6.44983  -2
   3   3   5 489.147 6.44983   1
  -5   3  10 705.038 16.4494  -2
   5   3   5 705.038 16.4494   1
  -7   3  11 193.272 28.9836  -2
   7   3   5 193.272 28.9836   1
  -9   3  13 160.132 9.74297  -2
   9   3   5 160.132 9.74297   1
 -11   3  15 40.4013 11.0231  -2
  11   3   5 40.4013 11.0231   1
 -16   4  10 30.7786 11.3197  -2
 -16   4   5 30.7786 11.3197   1
 -14   4   8 81.7371 7.64983  -2
 -14   4   5 81.7371 7.64983   1
 -12   4   6 203.156 6.97408  -2
 -12   4   5 203.156 6.97408   1
 -10   4   4 237.125 6.49401  -2
 -10   4   5 237.125 6.49401   1
  -8   4   2 117.153 9.42543  -2
  -8   4   5 117.153 9.42543   1
  -6   4   1 24.8274 15.2284  -2
  -6   4   5 24.8274 15.2284   1
   4   4   1 361.124 5.98966  -2
  -4   4   5 361.124 5.98966   1
   2   4   3 121.373 2.80446  -2
  -2   4   5 121.373 2.80446   1
   0   4   5 83.5515 2.01330  -2
   0   4   5 83.5515 2.01330   1
  -2   4   7 91.4904 3.52928  -2
   2   4   5 91.4904 3.52928   1
  -4   4   9 25.7396 4.47287  -2
   4   4   5 25.7396 4.47287   1
  -6   4  11 43.3634 16.7775  -2
   6   4   5 43.3634 16.7775   1
  -8   4  12 -18.753 14.6387  -2
   8   4   5 -18.753 14.6387   1
 -10   4  14 6.24993 9.88399  -2
  10   4   5 6.24993 9.88399   1
 -12   4  16 84.8674 28.1228  -2
  12   4   5 84.8674 28.1228   1
 -17   5  11 51.9369 21.2065  -2
 -17   5   5 51.9369 21.2065   1
 -15   5   9 64.1484 9.38097  -2
 -15   5   5 64.1484 9.38097   1
 -13   5   7 171.725 6.06857  -2
 -13   5   5 171.725 6.06857   1
 -11   5   5 174.687 6.52706  -2
 -11   5   5 174.687 6.52706   1
  -9   5   3 585.655 8.31462  -2
  -9   5   5 585.655 8.31462   1
  -7   5   1 388.349 18.2198  -2
  -7   5   5 388.349 18.2198   1
   5   5   0 720.032 16.8975  -2
  -5   5   5 720.032 16.8975   1
   3   5   2 184.332 3.23174  -2
  -3   5   5 184.332 3.23174   1
   1   5   4 1738.36 12.2569  -2
  -1   5   5 1738.36 12.2569   1
  -1   5   6 622.595 6.56843  -2
   1   5   5 622.595 6.56843   1
  -3   5   8 154.921 4.36478  -2
   3   5   5 154.921 4.36478   1
  -5   5  10 229.573 10.6887  -2
   5   5   5 229.573 10.6887   1
  -7   5  11 29.1144 27.1688  -2
   7   5   5 29.1144 27.1688   1
  -9   5  13 56.7672 9.19512  -2
   9   5   5 56.7672 9.19512   1
 -11   5  15 16.1772 10.0098  -2
  11   5   5 16.1772 10.0098   1
 -16   6  10 41.2483 11.1196  -2
 -16   6   5 41.2483 11.1196   1
 -14   6   8 51.8035 6.49887  -2
 -14   6   5 51.8035 6.49887   1
 -12   6   6 139.850 6.23096  -2
 -12   6   5 139.850 6.23096   1
 -10   6   4 444.644 7.96225  -2
 -10   6   5 444.644 7.96225   1
  -8   6   2 704.195 12.1070  -2
  -8   6   5 704.195 12.1070   1
  -6   6   1 806.814 29.8482  -2
  -6   6   5 806.814 29.8482   1
   4   6   1 4359.90 41.3366  -2
  -4   6   5 4359.90 41.3366   1
   2   6   3 715.939 6.33157  -2
  -2   6   5 715.939 6.33157   1
   0   6   5 77.9858 1.95436  -2
   0   6   5 77.9858 1.95436   1
  -2   6   7 1568.33 14.0689  -2
   2   6   5 1568.33 14.0689   1
  -4   6   9 595.548 7.77462  -2
   4   6   5 595.548 7.77462   1
  -6   6  11 138.014 18.0591  -2
   6   6   5 138.014 18.0591   1
  -8   6  12 37.9247 19.6871  -2
   8   6   5 37.9247 19.6871   1
 -10   6  14 -4.7100 9.36713  -2
  10   6   5 -4.7100 9.36713   1
 -12   6  16 30.5893 22.3567  -2
  12   6   5 30.5893 22.3567   1
 -17   7  11 63.2797 27.0675  -2
 -17   7   5 63.2797 27.0675   1
 -15   7   9 35.9803 8.45640  -2
 -15   7   5 35.9803 8.45640   1
 -13   7   7 180.210 6.38637  -2
 -13   7   5 180.210 6.38637   1
 -11   7   5 376.298 7.70297  -2
 -11   7   5 376.298 7.70297   1
  -9   7   3 387.458 7.53944  -2
  -9   7   5 387.458 7.53944   1
  -7   7   1 274.111 26.5372  -2
  -7   7   5 274.111 26.5372   1
   5   7   0 123.275 10.7896  -2
  -5   7   5 123.275 10.7896   1
   3   7   2 268.126 3.44613  -2
  -3   7   5 268.126 3.44613   1
   1   7   4 1296.91 9.74665  -2
  -1   7   5 1296.91 9.74665   1
  -1   7   6 100.493 2.61215  -2
   1   7   5 100.493 2.61215   1
  -3   7   8 324.631 5.00727  -2
   3   7   5 324.631 5.00727   1
  -5   7  10 369.336 11.4147  -2
   5   7   5 369.336 11.4147   1
  -7   7  11 119.453 28.6232  -2
   7   7   5 119.453 28.6232   1
  -9   7  13 58.2622 9.33546  -2
   9   7   5 58.2622 9.33546   1
 -11   7  15 50.2298 9.65264  -2
  11   7   5 50.2298 9.65264   1
 -16   8  10 92.1133 13.8520  -2
 -16   8   5 92.1133 13.8520   1
 -14   8   8 125.440 7.15072  -2
 -14   8   5 125.440 7.15072   1
 -12   8   6 181.474 6.83499  -2
 -12   8   5 181.474 6.83499   1
 -10   8   4 188.225 6.60298  -2
 -10   8   5 188.225 6.60298   1
  -8   8   2 671.930 10.3651  -2
  -8   8   5 671.930 10.3651   1
  -6   8   1 161.841 14.1395  -2
  -6   8   5 161.841 14.1395   1
   4   8   1 79.4343 3.43103  -2
  -4   8   5 79.4343 3.43103   1
   2   8   3 359.930 3.96372  -2
  -2   8   5 359.930 3.96372   1
   0   8   5 34.6136 1.66628  -2
   0   8   5 34.6136 1.66628   1
  -2   8   7 115.305 3.33102  -2
   2   8   5 115.305 3.33102   1
  -4   8   9 121.523 4.55644  -2
   4   8   5 121.523 4.55644   1
  -6   8  11 95.0508 18.2808  -2
   6   8   5 95.0508 18.2808   1
  -8   8  12 -7.5385 11.9681  -2
   8   8   5 -7.5385 11.9681   1
 -10   8  14 116.571 10.1460  -2
  10   8   5 116.571 10.1460   1
 -17   9   5 43.2779 24.0360   1
 -15   9   9 56.3690 10.5458  -2
 -15   9   5 56.3690 10.5458   1
 -13   9   7 52.7970 4.96172  -2
 -13   9   5 52.7970 4.96172   1
 -11   9   5 24.7027 5.65373  -2
 -11   9   5 24.7027 5.65373   1
  -9   9   3 220.300 6.03040  -2
  -9   9   5 220.300 6.03040   1
  -7   9   1 394.660 29.7237  -2
  -7   9   5 394.660 29.7237   1
   5   9   0 483.349 17.9695  -2
  -5   9   5 483.349 17.9695   1
   3   9   2 415.596 4.30133  -2
  -3   9   5 415.596 4.30133   1
   1   9   4 1751.82 13.1956  -2
  -1   9   5 1751.82 13.1956   1
  -1   9   6 834.370 7.27446  -2
   1   9   5 834.370 7.27446   1
  -3   9   8 69.5755 3.85289  -2
   3   9   5 69.5755 3.85289   1
  -5   9  10 225.962 11.7775  -2
   5   9   5 225.962 11.7775   1
  -7   9  11 52.1855 22.1320  -2
   7   9   5 52.1855 22.1320   1
  -9   9  13 107.079 9.66344  -2
   9   9   5 107.079 9.66344   1
 -11   9  15 25.5697 10.0105  -2
  11   9   5 25.5697 10.0105   1
 -16  10  10 72.8553 15.0017  -2
 -16  10   5 72.8553 15.0017   1
 -14  10   8 60.6167 6.83759  -2
 -14  10   5 60.6167 6.83759   1
 -12  10   6 65.2165 6.06761  -2
 -12  10   5 65.2165 6.06761   1
 -10  10   4 482.231 8.53303  -2
 -10  10   5 482.231 8.53303   1
  -8  10   2 279.793 7.16979  -2
  -8  10   5 279.793 7.16979   1
  -6  10   1 296.023 12.7347  -2
  -6  10   5 296.023 12.7347   1
   4  10   1 2849.39 24.0533  -2
  -4  10   5 2849.39 24.0533   1
   2  10   3 1153.32 9.46149  -2
  -2  10   5 1153.32 9.46149   1
   0  10   5 184.057 2.71989  -2
   0  10   5 184.057 2.71989   1
  -2  10   7 911.408 8.02381  -2
   2  10   5 911.408 8.02381   1
  -4  10   9 922.815 10.4681  -2
   4  10   5 922.815 10.4681   1
  -6  10  11 10.8763 29.0748  -2
   6  10   5 10.8763 29.0748   1
  -8  10  12 128.073 11.1996  -2
   8  10   5 128.073 11.1996   1
 -10  10  14 26.7316 9.90368  -2
  10  10   5 26.7316 9.90368   1
 -15  11   9 62.8798 11.3857  -2
 -15  11   5 62.8798 11.3857   1
 -13  11   7 46.6703 5.01766  -2
 -13  11   5 46.6703 5.01766   1
 -11  11   5 21.3449 5.82513  -2
 -11  11   5 21.3449 5.82513   1
  -9  11   3 302.577 6.61553  -2
  -9  11   5 302.577 6.61553   1
  -7  11   1 871.353 20.5095  -2
  -7  11   5 871.353 20.5095   1
   5  11   0 157.319 6.51519  -2
  -5  11   5 157.319 6.51519   1
   3  11   2 273.228 3.45153  -2
  -3  11   5 273.228 3.45153   1
   1  11   4 696.040 6.50837  -2
  -1  11   5 696.040 6.50837   1
  -1  11   6 377.318 4.55188  -2
   1  11   5 377.318 4.55188   1
  -3  11   8 417.622 6.12752  -2
   3  11   5 417.622 6.12752   1
  -5  11  10 118.976 9.92146  -2
   5  11   5 118.976 9.92146   1
  -7  11  11 21.0730 22.2682  -2
   7  11   5 21.0730 22.2682   1
  -9  11  13 74.2521 9.55152  -2
   9  11   5 74.2521 9.55152   1
 -11  11  15 35.5906 13.5973  -2
  11  11   5 35.5906 13.5973   1
 -14  12   8 183.653 9.73146  -2
 -14  12   5 183.653 9.73146   1
 -12  12   6 283.244 7.58544  -2
 -12  12   5 283.244 7.58544   1
 -10  12   4 177.807 7.03924  -2
 -10  12   5 177.807 7.03924   1
  -8  12   2 382.189 7.73131  -2
  -8  12   5 382.189 7.73131   1
  -6  12   1 265.170 12.5727  -2
  -6  12   5 265.170 12.5727   1
   4  12   1 126.488 3.98687  -2
  -4  12   5 126.488 3.98687   1
   2  12   3 426.827 4.83635  -2
  -2  12   5 426.827 4.83635   1
   0  12   5 239.695 3.35598  -2
   0  12   5 239.695 3.35598   1
  -2  12   7 3.59297 3.14000  -2
   2  12   5 3.59297 3.14000   1
  -4  12   9 100.200 5.93674  -2
   4  12   5 100.200 5.93674   1
  -6  12  11 31.5878 26.2894  -2
   6  12   5 31.5878 26.2894   1
  -8  12  12 8.69851 9.69121  -2
   8  12   5 8.69851 9.69121   1
 -10  12  14 27.9301 10.0293  -2
  10  12   5 27.9301 10.0293   1
 -15  13   9 106.695 11.3744  -2
 -15  13   5 106.695 11.3744   1
 -13  13   7 63.7057 6.24290  -2
 -13  13   5 63.7057 6.24290   1
 -11  13   5 34.3998 6.25533  -2
 -11  13   5 34.3998 6.25533   1
  -9  13   3 240.898 6.86596  -2
  -9  13   5 240.898 6.86596   1
  -7  13   1 313.681 20.2255  -2
  -7  13   5 313.681 20.2255   1
   5  13   0 350.871 8.21730  -2
  -5  13   5 350.871 8.21730   1
   3  13   2 105.750 3.44092  -2
  -3  13   5 105.750 3.44092   1
   1  13   4 769.097 8.08876  -2
  -1  13   5 769.097 8.08876   1
  -1  13   6 176.190 3.38628  -2
   1  13   5 176.190 3.38628   1
  -3  13   8 85.6185 4.80620  -2
   3  13   5 85.6185 4.80620   1
  -5  13  10 326.142 11.7554  -2
   5  13   5 326.142 11.7554   1
  -7  13  11 26.8972 32.0331  -2
   7  13   5 26.8972 32.0331   1
  -9  13  13 180.965 10.6601  -2
   9  13   5 180.965 10.6601   1
 -11  13  15 23.8859 19.0881  -2
  11  13   5 23.8859 19.0881   1
 -14  14   8 9.35662 7.74025  -2
 -14  14   5 9.35662 7.74025   1
 -12  14   6 33.0386 7.14637  -2
 -12  14   5 33.0386 7.14637   1
 -10  14   4 467.991 9.09978  -2
 -10  14   5 467.991 9.09978   1
  -8  14   2 176.975 6.64483  -2
  -8  14   5 176.975 6.64483   1
  -6  14   1 180.371 32.1284  -2
  -6  14   5 180.371 32.1284   1
   4  14   1 1680.59 15.9688  -2
  -4  14   5 1680.59 15.9688   1
   2  14   3 835.939 8.50553  -2
  -2  14   5 835.939 8.50553   1
   0  14   5 109.194 2.88132  -2
   0  14   5 109.194 2.88132   1
  -2  14   7 785.900 9.30072  -2
   2  14   5 785.900 9.30072   1
  -4  14   9 418.151 8.82505  -2
   4  14   5 418.151 8.82505   1
  -6  14  11 -57.441 51.1586  -2
   6  14   5 -57.441 51.1586   1
  -8  14  12 71.7015 12.8784  -2
   8  14   5 71.7015 12.8784   1
 -10  14  14 -8.5409 11.8671  -2
  10  14   5 -8.5409 11.8671   1
 -15  15   9 12.7129 10.3954  -2
 -15  15   5 12.7129 10.3954   1
 -13  15   7 78.6183 6.82265  -2
 -13  15   5 78.6183 6.82265   1
 -11  15   5 27.3165 7.99327  -2
 -11  15   5 27.3165 7.99327   1
  -9  15   3 340.077 8.50774  -2
  -9  15   5 340.077 8.50774   1
  -7  15   1 749.761 61.4083  -2
  -7  15   5 749.761 61.4083   1
   5  15   0 274.904 8.81796  -2
  -5  15   5 274.904 8.81796   1
   3  15   2 458.458 5.36470  -2
  -3  15   5 458.458 5.36470   1
   1  15   4 512.179 6.17146  -2
  -1  15   5 512.179 6.17146   1
  -1  15   6 423.738 6.46322  -2
   1  15   5 423.738 6.46322   1
  -3  15   8 123.203 5.35064  -2
   3  15   5 123.203 5.35064   1
  -5  15  10 98.0577 10.7067  -2
   5  15   5 98.0577 10.7067   1
  -7  15  11 127.297 42.7898  -2
   7  15   5 127.297 42.7898   1
  -9  15  13 117.367 11.1478  -2
   9  15   5 117.367 11.1478   1
 -14  16   8 26.2560 8.29729  -2
 -14  16   5 26.2560 8.29729   1
 -12  16   6 142.703 8.67697  -2
 -12  16   5 142.703 8.67697   1
 -10  16   4 82.1259 8.17573  -2
 -10  16   5 82.1259 8.17573   1
  -8  16   2 303.353 8.24164  -2
  -8  16   5 303.353 8.24164   1
  -6  16   1 334.172 19.1729  -2
  -6  16   5 334.172 19.1729   1
   4  16   1 176.369 4.25934  -2
  -4  16   5 176.369 4.25934   1
   2  16   3 571.415 6.60280  -2
  -2  16   5 571.415 6.60280   1
   0  16   5 425.498 5.47226  -2
   0  16   5 425.498 5.47226   1
  -2  16   7 58.3374 4.17316  -2
   2  16   5 58.3374 4.17316   1
  -4  16   9 61.8187 5.95924  -2
   4  16   5 61.8187 5.95924   1
  -6  16  11 52.9033 40.0646  -2
   6  16   5 52.9033 40.0646   1
  -8  16  12 20.2244 11.6456  -2
   8  16   5 20.2244 11.6456   1
 -10  16  14 49.3783 18.2528  -2
  10  16   5 49.3783 18.2528   1
 -15  17   9 46.9825 20.3722  -2
 -15  17   5 46.9825 20.3722   1
 -13  17   7 71.1716 6.38980  -2
 -13  17   5 71.1716 6.38980   1
 -11  17   5 306.945 9.99421  -2
 -11  17   5 306.945 9.99421   1
  -9  17   3 202.628 8.15871  -2
  -9  17   5 202.628 8.15871   1
  -7  17   1 182.857 16.0525  -2
  -7  17   5 182.857 16.0525   1
   5  17   0 183.733 8.16130  -2
  -5  17   5 183.733 8.16130   1
   3  17   2 206.902 4.47757  -2
  -3  17   5 206.902 4.47757   1
   1  17   4 214.131 3.85036  -2
  -1  17   5 214.131 3.85036   1
  -1  17   6 96.5351 4.00652  -2
   1  17   5 96.5351 4.00652   1
  -3  17   8 254.251 6.38800  -2
   3  17   5 254.251 6.38800   1
  -5  17  10 284.210 12.3852  -2
   5  17   5 284.210 12.3852   1
  -7  17  11 179.328 34.1013  -2
   7  17   5 179.328 34.1013   1
  -9  17  13 21.4443 13.6243  -2
   9  17   5 21.4443 13.6243   1
 -14  18   8 32.5659 7.83183  -2
 -14  18   5 32.5659 7.83183   1
 -12  18   6 75.2768 8.10930  -2
 -12  18   5 75.2768 8.10930   1
 -10  18   4 201.542 9.14239  -2
 -10  18   5 201.542 9.14239   1
  -8  18   2 71.5977 8.84079  -2
  -8  18   5 71.5977 8.84079   1
  -6  18   1 137.046 13.5968  -2
  -6  18   5 137.046 13.5968   1
   4  18   1 806.665 9.47032  -2
  -4  18   5 806.665 9.47032   1
   2  18   3 118.419 3.31220  -2
  -2  18   5 118.419 3.31220   1
   0  18   5 24.3863 3.20368  -2
   0  18   5 24.3863 3.20368   1
  -2  18   7 477.025 7.60859  -2
   2  18   5 477.025 7.60859   1
  -4  18   9 148.512 7.12187  -2
   4  18   5 148.512 7.12187   1
  -6  18  11 110.471 29.7914  -2
   6  18   5 110.471 29.7914   1
  -8  18  12 87.6795 17.1297  -2
   8  18   5 87.6795 17.1297   1
 -15  19   9 89.6109 29.8155  -2
 -15  19   5 89.6109 29.8155   1
 -13  19   7 91.5811 6.64991  -2
 -13  19   5 91.5811 6.64991   1
 -11  19   5 -0.6530 7.94219  -2
 -11  19   5 -0.6530 7.94219   1
  -9  19   3 305.036 9.97846  -2
  -9  19   5 305.036 9.97846   1
  -7  19   1 273.909 28.1881  -2
  -7  19   5 273.909 28.1881   1
   5  19   0 276.870 8.79723  -2
  -5  19   5 276.870 8.79723   1
   3  19   2 101.587 4.09735  -2
  -3  19   5 101.587 4.09735   1
   1  19   4 534.337 7.37074  -2
  -1  19   5 534.337 7.37074   1
  -1  19   6 365.880 5.94045  -2
   1  19   5 365.880 5.94045   1
  -3  19   8 52.6544 5.86266  -2
   3  19   5 52.6544 5.86266   1
  -5  19  10 72.5310 13.7189  -2
   5  19   5 72.5310 13.7189   1
  -7  19  11 221.505 35.3850  -2
   7  19   5 221.505 35.3850   1
  -9  19  13 51.9480 24.7284  -2
   9  19   5 51.9480 24.7284   1
 -14  20   8 -6.2233 9.99780  -2
 -14  20   5 -6.2233 9.99780   1
 -12  20   6 77.7091 7.79881  -2
 -12  20   5 77.7091 7.79881   1
 -10  20   4 125.281 9.13425  -2
 -10  20   5 125.281 9.13425   1
  -8  20   2 45.9458 9.21029  -2
  -8  20   5 45.9458 9.21029   1
  -6  20   1 343.644 15.6680  -2
  -6  20   5 343.644 15.6680   1
   4  20   1 28.3678 3.84756  -2
  -4  20   5 28.3678 3.84756   1
   2  20   3 498.759 8.43625  -2
  -2  20   5 498.759 8.43625   1
   0  20   5 215.250 5.15480  -2
   0  20   5 215.250 5.15480   1
  -2  20   7 38.6099 4.96980  -2
   2  20   5 38.6099 4.96980   1
  -4  20   9 193.191 7.99608  -2
   4  20   5 193.191 7.99608   1
  -6  20  11 156.372 42.3946  -2
   6  20   5 156.372 42.3946   1
  -8  20  12 22.2074 17.0346  -2
   8  20   5 22.2074 17.0346   1
 -13  21   7 89.9653 6.85309  -2
 -13  21   5 89.9653 6.85309   1
 -11  21   5 135.235 9.50388  -2
 -11  21   5 135.235 9.50388   1
  -9  21   3 215.475 10.6973  -2
  -9  21   5 215.475 10.6973   1
  -7  21   1 137.753 26.6511  -2
  -7  21   5 137.753 26.6511   1
   5  21   0 99.4895 6.77615  -2
  -5  21   5 99.4895 6.77615   1
   3  21   2 269.480 8.19758  -2
  -3  21   5 269.480 8.19758   1
   1  21   4 131.555 5.41548  -2
  -1  21   5 131.555 5.41548   1
  -1  21   6 185.786 6.89888  -2
   1  21   5 185.786 6.89888   1
  -3  21   8 170.907 7.95508  -2
   3  21   5 170.907 7.95508   1
  -5  21  10 146.412 16.2702  -2
   5  21   5 146.412 16.2702   1
  -7  21  11 287.564 57.1936  -2
   7  21   5 287.564 57.1936   1
  -9  21  13 44.3342 24.2934  -2
   9  21   5 44.3342 24.2934   1
 -14  22   8 52.7835 30.9043  -2
 -14  22   5 52.7835 30.9043   1
 -12  22   6 69.7045 8.09877  -2
 -12  22   5 69.7045 8.09877   1
 -10  22   4 101.239 9.39607  -2
 -10  22   5 101.239 9.39607   1
  -8  22   2 53.4565 10.9039  -2
  -8  22   5 53.4565 10.9039   1
  -6  22   1 147.839 26.7165  -2
  -6  22   5 147.839 26.7165   1
   4  22   1 342.470 8.02621  -2
  -4  22   5 342.470 8.02621   1
   2  22   3 71.8133 6.61805  -2
  -2  22   5 71.8133 6.61805   1
   0  22   5 261.693 6.44092  -2
   0  22   5 261.693 6.44092   1
  -2  22   7 225.329 8.77594  -2
   2  22   5 225.329 8.77594   1
  -4  22   9 69.7498 10.4794  -2
   4  22   5 69.7498 10.4794   1
   6  22   5 64.5301 6.06564   1
   8  22   5 136.805 8.88299   1
 -13  23   7 59.2699 6.58662  -2
 -13  23   5 59.2699 6.58662   1
 -11  23   5 47.8718 9.19960  -2
 -11  23   5 47.8718 9.19960   1
  -9  23   3 114.860 11.5551  -2
  -9  23   5 114.860 11.5551   1
  -7  23   1 215.455 29.7435  -2
  -7  23   5 215.455 29.7435   1
   5  23   0 143.246 11.1747  -2
  -5  23   5 143.246 11.1747   1
   3  23   2 104.083 7.25989  -2
  -3  23   5 104.083 7.25989   1
   1  23   4 164.238 6.50304  -2
  -1  23   5 164.238 6.50304   1
  -1  23   6 145.110 6.64284  -2
   1  23   5 145.110 6.64284   1
  -3  23   8 72.3694 9.26360  -2
   3  23   5 72.3694 9.26360   1
  -5  23  10 106.490 18.8515  -2
   5  23   5 106.490 18.8515   1
  -7  23  11 341.234 63.2172  -2
   7  23   5 341.234 63.2172   1
 -12  24   6 96.0049 8.88177  -2
 -12  24   5 96.0049 8.88177   1
 -10  24   4 2.56165 10.4162  -2
 -10  24   5 2.56165 10.4162   1
  -8  24   2 96.5605 11.7771  -2
  -8  24   5 96.5605 11.7771   1
  -6  24   1 207.503 25.4759  -2
  -6  24   5 207.503 25.4759   1
   4  24   1 16.3307 8.91246  -2
  -4  24   5 16.3307 8.91246   1
   2  24   3 128.692 7.27314  -2
  -2  24   5 128.692 7.27314   1
   0  24   5 262.707 6.87013  -2
   0  24   5 262.707 6.87013   1
  -2  24   7 35.1990 7.67048  -2
   2  24   5 35.1990 7.67048   1
  -4  24   9 109.642 11.7778  -2
   4  24   5 109.642 11.7778   1
   6  24   5 12.7004 6.16740   1
   8  24   5 16.1656 15.8063   1
 -13  25   7 19.4721 32.0206  -2
 -13  25   5 19.4721 32.0206   1
 -11  25   5 67.8368 9.95484  -2
 -11  25   5 67.8368 9.95484   1
  -9  25   3 97.1289 11.5944  -2
  -9  25   5 97.1289 11.5944   1
  -7  25   1 180.935 30.0641  -2
  -7  25   5 180.935 30.0641   1
   5  25   0 112.139 11.3737  -2
  -5  25   5 112.139 11.3737   1
   3  25   2 283.795 9.10335  -2
  -3  25   5 283.795 9.10335   1
   1  25   4 81.2079 5.70278  -2
  -1  25   5 81.2079 5.70278   1
  -1  25   6 94.7771 6.93462  -2
   1  25   5 94.7771 6.93462   1
  -3  25   8 63.5310 9.55151  -2
   3  25   5 63.5310 9.55151   1
  -5  25  10 72.4402 18.0544  -2
   5  25   5 72.4402 18.0544   1
   7  25   5 7.98549 12.1493   1
 -12  26   6 29.8035 9.60305  -2
 -12  26   5 29.8035 9.60305   1
 -10  26   4 135.227 12.8707  -2
 -10  26   5 135.227 12.8707   1
  -8  26   2 128.113 15.3593  -2
  -8  26   5 128.113 15.3593   1
  -6  26   1 27.9801 24.5985  -2
  -6  26   5 27.9801 24.5985   1
   4  26   1 182.855 9.67161  -2
  -4  26   5 182.855 9.67161   1
   2  26   3 40.2562 6.53555  -2
  -2  26   5 40.2562 6.53555   1
   0  26   5 58.0579 4.71328  -2
   0  26   5 58.0579 4.71328   1
  -2  26   7 197.118 9.91682  -2
   2  26   5 197.118 9.91682   1
  -4  26   9 10.1985 12.7918  -2
   4  26   5 10.1985 12.7918   1
   6  26   5 31.0059 7.23940   1
 -11  27   5 77.6643 11.3619  -2
 -11  27   5 77.6643 11.3619   1
  -9  27   3 136.176 12.7173  -2
  -9  27   5 136.176 12.7173   1
  -7  27   1 186.877 47.9238  -2
  -7  27   5 186.877 47.9238   1
   5  27   0 99.1079 15.9630  -2
  -5  27   5 99.1079 15.9630   1
   3  27   2 100.510 8.20666  -2
  -3  27   5 100.510 8.20666   1
   1  27   4 86.2645 6.15130  -2
  -1  27   5 86.2645 6.15130   1
  -1  27   6 52.9175 6.61410  -2
   1  27   5 52.9175 6.61410   1
  -3  27   8 92.2722 11.3247  -2
   3  27   5 92.2722 11.3247   1
  -5  27  10 127.327 16.2603  -2
   5  27   5 127.327 16.2603   1
 -10  28   4 61.7109 11.8781  -2
 -10  28   5 61.7109 11.8781   1
  -8  28   2 67.2339 20.9557  -2
  -8  28   5 67.2339 20.9557   1
  -6  28   1 24.0026 26.3168  -2
  -6  28   5 24.0026 26.3168   1
   4  28   1 30.7777 9.38640  -2
  -4  28   5 30.7777 9.38640   1
   2  28   3 127.400 7.88434  -2
  -2  28   5 127.400 7.88434   1
   0  28   5 90.0718 5.58739  -2
   0  28   5 90.0718 5.58739   1
  -2  28   7 73.9233 10.1096  -2
   2  28   5 73.9233 10.1096   1
  -4  28   9 92.4444 14.1518  -2
   4  28   5 92.4444 14.1518   1
  -9  29   3 60.4864 12.2270  -2
  -9  29   5 60.4864 12.2270   1
  -7  29   1 132.271 32.5201  -2
  -7  29   5 132.271 32.5201   1
   5  29   0 84.9723 17.0134  -2
  -5  29   5 84.9723 17.0134   1
   3  29   2 198.700 9.94139  -2
  -3  29   5 198.700 9.94139   1
   1  29   4 98.1257 7.22947  -2
  -1  29   5 98.1257 7.22947   1
  -1  29   6 146.936 7.98032  -2
   1  29   5 146.936 7.98032   1
  -3  29   8 80.2018 11.5762  -2
   3  29   5 80.2018 11.5762   1
   5  29   5 9.34740 18.4062   1
 -10  30   4 91.0897 14.8024  -2
 -10  30   5 91.0897 14.8024   1
  -8  30   2 124.865 26.7063  -2
  -8  30   5 124.865 26.7063   1
  -6  30   1 10.4188 22.1715  -2
  -6  30   5 10.4188 22.1715   1
   4  30   1 155.700 11.0477  -2
  -4  30   5 155.700 11.0477   1
   2  30   3 17.9656 7.85081  -2
  -2  30   5 17.9656 7.85081   1
   0  30   5 108.549 6.93123  -2
   0  30   5 108.549 6.93123   1
  -2  30   7 66.0959 9.30139  -2
   2  30   5 66.0959 9.30139   1
  -4  30   9 54.0966 38.9516  -2
   4  30   5 54.0966 38.9516   1
  -9  31   3 28.8812 20.7238  -2
  -9  31   5 28.8812 20.7238   1
  -7  31   1 129.352 34.8497  -2
  -7  31   5 129.352 34.8497   1
   5  31   0 76.9056 24.0034  -2
  -5  31   5 76.9056 24.0034   1
   3  31   2 123.155 10.9107  -2
  -3  31   5 123.155 10.9107   1
   1  31   4 74.0422 8.80189  -2
  -1  31   5 74.0422 8.80189   1
  -1  31   6 86.2282 9.37314  -2
   1  31   5 86.2282 9.37314   1
  -3  31   8 102.950 23.4262  -2
   3  31   5 102.950 23.4262   1
  -8  32   5 7.00896 8.53547   1
  -6  32   1 129.517 35.6407  -2
  -6  32   5 129.517 35.6407   1
   4  32   1 23.9927 11.2342  -2
  -4  32   5 23.9927 11.2342   1
   2  32   3 71.9425 9.59467  -2
  -2  32   5 71.9425 9.59467   1
   0  32   5 35.4716 7.33865  -2
   0  32   5 35.4716 7.33865   1
  -2  32   7 89.2266 13.1312  -2
   2  32   5 89.2266 13.1312   1
  -7  33   5 5.00196 8.08340   1
   5  33   0 -0.0910 37.3524  -2
  -5  33   5 -0.0910 37.3524   1
   3  33   2 36.1544 13.3997  -2
  -3  33   5 36.1544 13.3997   1
   1  33   4 45.1735 10.8192  -2
  -1  33   5 45.1735 10.8192   1
  -1  33   6 57.0121 13.2826  -2
   1  33   5 57.0121 13.2826   1
   4  34   1 -62.122 50.5557  -2
  -4  34   5 -62.122 50.5557   1
   2  34   3 33.0800 15.3523  -2
  -2  34   5 33.0800 15.3523   1
   0  34   5 69.2549 10.3586  -2
   0  34   5 69.2549 10.3586   1
 -16   0   9 31.2701 15.7372  -2
 -16   0   6 31.2701 15.7372   1
 -14   0   7 50.4377 11.0195  -2
 -14   0   6 50.4377 11.0195   1
 -12   0   5 594.026 12.8407  -2
 -12   0   6 594.026 12.8407   1
 -10   0   3 304.965 9.12132  -2
 -10   0   6 304.965 9.12132   1
  -8   0   1 348.983 12.8164  -2
  -8   0   6 348.983 12.8164   1
   6   0   0 3620.47 77.7418  -2
  -6   0   6 3620.47 77.7418   1
   4   0   2 2111.32 29.5957  -2
  -4   0   6 2111.32 29.5957   1
   2   0   4 104.965 4.14889  -2
  -2   0   6 104.965 4.14889   1
   0   0   6 1560.58 19.0017  -2
   0   0   6 1560.58 19.0017   1
  -2   0   8 1116.63 15.0471  -2
   2   0   6 1116.63 15.0471   1
  -4   0  10 64.5372 7.26429  -2
   4   0   6 64.5372 7.26429   1
  -6   0  12 221.206 23.7389  -2
   6   0   6 221.206 23.7389   1
  -8   0  13 32.9174 19.2604  -2
   8   0   6 32.9174 19.2604   1
 -10   0  15 65.9315 16.8749  -2
  10   0   6 65.9315 16.8749   1
 -17   1  10 63.3617 12.6030  -2
 -17   1   6 63.3617 12.6030   1
 -15   1   8 38.8947 9.55744  -2
 -15   1   6 38.8947 9.55744   1
 -13   1   6 14.5116 4.61218  -2
 -13   1   6 14.5116 4.61218   1
 -11   1   4 76.6178 5.88688  -2
 -11   1   6 76.6178 5.88688   1
  -9   1   2 481.578 7.13468  -2
  -9   1   6 481.578 7.13468   1
  -7   1   6 363.709 5.12896   1
   5   1   1 516.129 10.6798  -2
  -5   1   6 516.129 10.6798   1
   3   1   3 1052.81 10.0287  -2
  -3   1   6 1052.81 10.0287   1
   1   1   5 553.898 5.99684  -2
  -1   1   6 553.898 5.99684   1
  -1   1   7 48.6053 3.26931  -2
   1   1   6 48.6053 3.26931   1
  -3   1   9 609.877 7.80708  -2
   3   1   6 609.877 7.80708   1
  -5   1  11 111.861 10.3512  -2
   5   1   6 111.861 10.3512   1
  -7   1  12 182.402 30.9892  -2
   7   1   6 182.402 30.9892   1
  -9   1  14 13.6207 10.7653  -2
   9   1   6 13.6207 10.7653   1
 -16   2   9 86.9819 11.4330  -2
 -16   2   6 86.9819 11.4330   1
 -14   2   7 56.4945 7.41027  -2
 -14   2   6 56.4945 7.41027   1
 -12   2   5 235.136 7.00173  -2
 -12   2   6 235.136 7.00173   1
 -10   2   3 774.175 10.1210  -2
 -10   2   6 774.175 10.1210   1
  -8   2   1 1427.12 18.3062  -2
  -8   2   6 1427.12 18.3062   1
  -6   2   6 72.6376 2.41512   1
   4   2   2 26.1347 4.00488  -2
  -4   2   6 26.1347 4.00488   1
   2   2   4 133.432 3.37523  -2
  -2   2   6 133.432 3.37523   1
   0   2   6 25.2137 2.40119  -2
   0   2   6 25.2137 2.40119   1
  -2   2   8 73.4777 4.05168  -2
   2   2   6 73.4777 4.05168   1
  -4   2  10 28.0812 5.01035  -2
   4   2   6 28.0812 5.01035   1
  -6   2  12 2.77299 14.9995  -2
   6   2   6 2.77299 14.9995   1
  -8   2  13 -14.049 13.7501  -2
   8   2   6 -14.049 13.7501   1
 -10   2  15 53.9332 11.7724  -2
  10   2   6 53.9332 11.7724   1
 -17   3  10 69.5883 11.8867  -2
 -17   3   6 69.5883 11.8867   1
 -15   3   8 90.3937 9.26767  -2
 -15   3   6 90.3937 9.26767   1
 -13   3   6 86.1081 4.96716  -2
 -13   3   6 86.1081 4.96716   1
 -11   3   4 224.096 6.65414  -2
 -11   3   6 224.096 6.65414   1
  -9   3   2 277.390 6.22273  -2
  -9   3   6 277.390 6.22273   1
   7   3   0 314.328 21.9138  -2
  -7   3   6 314.328 21.9138   1
   5   3   1 351.094 9.05303  -2
  -5   3   6 351.094 9.05303   1
   3   3   3 1404.02 11.8058  -2
  -3   3   6 1404.02 11.8058   1
   1   3   5 216.561 3.36356  -2
  -1   3   6 216.561 3.36356   1
  -1   3   7 159.860 3.95434  -2
   1   3   6 159.860 3.95434   1
  -3   3   9 628.166 7.96200  -2
   3   3   6 628.166 7.96200   1
  -5   3  11 164.042 12.0933  -2
   5   3   6 164.042 12.0933   1
  -7   3  12 111.563 31.1096  -2
   7   3   6 111.563 31.1096   1
  -9   3  14 58.3734 10.2936  -2
   9   3   6 58.3734 10.2936   1
 -16   4   9 84.6301 10.8474  -2
 -16   4   6 84.6301 10.8474   1
 -14   4   7 38.3357 6.76025  -2
 -14   4   6 38.3357 6.76025   1
 -12   4   5 209.211 6.79840  -2
 -12   4   6 209.211 6.79840   1
 -10   4   3 261.082 6.74557  -2
 -10   4   6 261.082 6.74557   1
  -8   4   1 226.760 8.62004  -2
  -8   4   6 226.760 8.62004   1
   6   4   0 2547.04 71.5499  -2
  -6   4   6 2547.04 71.5499   1
   4   4   2 1170.53 12.5759  -2
  -4   4   6 1170.53 12.5759   1
   2   4   4 225.834 4.00086  -2
  -2   4   6 225.834 4.00086   1
   0   4   6 1988.73 15.5569  -2
   0   4   6 1988.73 15.5569   1
  -2   4   8 824.928 9.05708  -2
   2   4   6 824.928 9.05708   1
  -4   4  10 35.3444 5.05766  -2
   4   4   6 35.3444 5.05766   1
  -6   4  12 178.233 16.5060  -2
   6   4   6 178.233 16.5060   1
  -8   4  13 11.8138 13.0970  -2
   8   4   6 11.8138 13.0970   1
 -10   4  15 52.7916 11.5362  -2
  10   4   6 52.7916 11.5362   1
 -17   5  10 51.8802 15.0748  -2
 -17   5   6 51.8802 15.0748   1
 -15   5   8 71.4890 9.11718  -2
 -15   5   6 71.4890 9.11718   1
 -13   5   6 129.075 5.32165  -2
 -13   5   6 129.075 5.32165   1
 -11   5   4 222.639 6.91798  -2
 -11   5   6 222.639 6.91798   1
  -9   5   2 562.017 8.29798  -2
  -9   5   6 562.017 8.29798   1
  -7   5   6 271.867 4.02416   1
   5   5   1 214.970 8.06227  -2
  -5   5   6 214.970 8.06227   1
   3   5   3 1321.23 10.4339  -2
  -3   5   6 1321.23 10.4339   1
   1   5   5 678.615 6.07797  -2
  -1   5   6 678.615 6.07797   1
  -1   5   7 85.7790 3.54273  -2
   1   5   6 85.7790 3.54273   1
  -3   5   9 261.844 5.61522  -2
   3   5   6 261.844 5.61522   1
  -5   5  11 429.572 13.6957  -2
   5   5   6 429.572 13.6957   1
  -7   5  12 245.957 32.1940  -2
   7   5   6 245.957 32.1940   1
  -9   5  14 32.2971 10.2472  -2
   9   5   6 32.2971 10.2472   1
 -11   5  16 -33.939 22.9687  -2
  11   5   6 -33.939 22.9687   1
 -16   6   9 139.246 10.9381  -2
 -16   6   6 139.246 10.9381   1
 -14   6   7 53.6287 6.73463  -2
 -14   6   6 53.6287 6.73463   1
 -12   6   5 134.657 6.29177  -2
 -12   6   6 134.657 6.29177   1
 -10   6   3 143.629 6.34664  -2
 -10   6   6 143.629 6.34664   1
  -8   6   1 1036.21 14.2818  -2
  -8   6   6 1036.21 14.2818   1
   6   6   0 9.27416 14.8514  -2
  -6   6   6 9.27416 14.8514   1
   4   6   2 214.564 4.85218  -2
  -4   6   6 214.564 4.85218   1
   2   6   4 231.179 3.34006  -2
  -2   6   6 231.179 3.34006   1
   0   6   6 124.766 2.65687  -2
   0   6   6 124.766 2.65687   1
  -2   6   8 155.233 4.42586  -2
   2   6   6 155.233 4.42586   1
  -4   6  10 44.4119 5.25383  -2
   4   6   6 44.4119 5.25383   1
  -6   6  12 11.3831 15.6726  -2
   6   6   6 11.3831 15.6726   1
  -8   6  13 20.2476 13.5841  -2
   8   6   6 20.2476 13.5841   1
 -10   6  15 116.740 10.5045  -2
  10   6   6 116.740 10.5045   1
 -17   7  10 28.1249 29.6943  -2
 -17   7   6 28.1249 29.6943   1
 -15   7   8 79.3236 9.19132  -2
 -15   7   6 79.3236 9.19132   1
 -13   7   6 350.719 7.64914  -2
 -13   7   6 350.719 7.64914   1
 -11   7   4 348.758 7.76113  -2
 -11   7   6 348.758 7.76113   1
  -9   7   2 375.619 7.34593  -2
  -9   7   6 375.619 7.34593   1
   7   7   0 488.475 34.8869  -2
  -7   7   6 488.475 34.8869   1
   5   7   1 354.825 8.86974  -2
  -5   7   6 354.825 8.86974   1
   3   7   3 671.732 6.23717  -2
  -3   7   6 671.732 6.23717   1
   1   7   5 96.1645 2.49356  -2
  -1   7   6 96.1645 2.49356   1
  -1   7   7 356.490 5.20079  -2
   1   7   6 356.490 5.20079   1
  -3   7   9 754.571 8.63566  -2
   3   7   6 754.571 8.63566   1
  -5   7  11 129.051 10.9023  -2
   5   7   6 129.051 10.9023   1
  -7   7  12 127.135 31.2286  -2
   7   7   6 127.135 31.2286   1
  -9   7  14 120.558 10.4071  -2
   9   7   6 120.558 10.4071   1
 -11   7  16 16.0308 19.9885  -2
  11   7   6 16.0308 19.9885   1
 -16   8   9 142.447 13.9080  -2
 -16   8   6 142.447 13.9080   1
 -14   8   7 135.043 7.34863  -2
 -14   8   6 135.043 7.34863   1
 -12   8   5 183.579 6.54942  -2
 -12   8   6 183.579 6.54942   1
 -10   8   3 260.263 6.50144  -2
 -10   8   6 260.263 6.50144   1
  -8   8   1 99.6175 6.56725  -2
  -8   8   6 99.6175 6.56725   1
   6   8   0 1311.54 32.8013  -2
  -6   8   6 1311.54 32.8013   1
   4   8   2 284.056 4.87584  -2
  -4   8   6 284.056 4.87584   1
   2   8   4 453.290 4.67956  -2
  -2   8   6 453.290 4.67956   1
   0   8   6 1363.71 10.8624  -2
   0   8   6 1363.71 10.8624   1
  -2   8   8 224.790 4.76600  -2
   2   8   6 224.790 4.76600   1
  -4   8  10 382.421 7.45421  -2
   4   8   6 382.421 7.45421   1
  -6   8  12 319.116 29.9155  -2
   6   8   6 319.116 29.9155   1
  -8   8  13 11.8477 12.9962  -2
   8   8   6 11.8477 12.9962   1
 -10   8  15 40.0097 10.4152  -2
  10   8   6 40.0097 10.4152   1
 -15   9   8 90.7762 10.5892  -2
 -15   9   6 90.7762 10.5892   1
 -13   9   6 63.0904 4.86290  -2
 -13   9   6 63.0904 4.86290   1
 -11   9   4 523.597 8.76525  -2
 -11   9   6 523.597 8.76525   1
  -9   9   2 362.525 7.09555  -2
  -9   9   6 362.525 7.09555   1
   7   9   0 249.511 10.5360  -2
  -7   9   6 249.511 10.5360   1
   5   9   1 16.2913 4.69556  -2
  -5   9   6 16.2913 4.69556   1
   3   9   3 1499.30 11.2270  -2
  -3   9   6 1499.30 11.2270   1
   1   9   5 902.323 7.65508  -2
  -1   9   6 902.323 7.65508   1
  -1   9   7 90.9782 2.90984  -2
   1   9   6 90.9782 2.90984   1
  -3   9   9 180.733 5.31134  -2
   3   9   6 180.733 5.31134   1
  -5   9  11 366.375 14.0497  -2
   5   9   6 366.375 14.0497   1
  -7   9  12 39.5804 21.3150  -2
   7   9   6 39.5804 21.3150   1
  -9   9  14 13.7788 9.89764  -2
   9   9   6 13.7788 9.89764   1
 -16  10   9 59.7400 16.1797  -2
 -16  10   6 59.7400 16.1797   1
 -14  10   7 132.554 8.08792  -2
 -14  10   6 132.554 8.08792   1
 -12  10   5 63.6459 6.05318  -2
 -12  10   6 63.6459 6.05318   1
 -10  10   3 52.4025 6.03696  -2
 -10  10   6 52.4025 6.03696   1
  -8  10   1 544.895 9.28626  -2
  -8  10   6 544.895 9.28626   1
   6  10   0 108.950 12.6253  -2
  -6  10   6 108.950 12.6253   1
   4  10   2 483.810 5.44805  -2
  -4  10   6 483.810 5.44805   1
   2  10   4 326.404 4.24164  -2
  -2  10   6 326.404 4.24164   1
   0  10   6 167.809 2.81945  -2
   0  10   6 167.809 2.81945   1
  -2  10   8 72.7217 3.98691  -2
   2  10   6 72.7217 3.98691   1
  -4  10  10 85.3955 6.47913  -2
   4  10   6 85.3955 6.47913   1
  -6  10  12 -31.771 43.5914  -2
   6  10   6 -31.771 43.5914   1
  -8  10  13 10.3650 12.7008  -2
   8  10   6 10.3650 12.7008   1
 -10  10  15 57.3968 10.8708  -2
  10  10   6 57.3968 10.8708   1
 -15  11   8 46.8885 11.2967  -2
 -15  11   6 46.8885 11.2967   1
 -13  11   6 155.997 6.15207  -2
 -13  11   6 155.997 6.15207   1
 -11  11   4 300.390 7.62289  -2
 -11  11   6 300.390 7.62289   1
  -9  11   2 241.264 6.52564  -2
  -9  11   6 241.264 6.52564   1
   7  11   0 1007.77 39.2066  -2
  -7  11   6 1007.77 39.2066   1
   5  11   1 181.371 5.86944  -2
  -5  11   6 181.371 5.86944   1
   3  11   3 993.096 8.59070  -2
  -3  11   6 993.096 8.59070   1
   1  11   5 377.800 4.45867  -2
  -1  11   6 377.800 4.45867   1
  -1  11   7 66.5319 3.26981  -2
   1  11   6 66.5319 3.26981   1
  -3  11   9 435.116 7.76906  -2
   3  11   6 435.116 7.76906   1
  -5  11  11 68.1349 11.7747  -2
   5  11   6 68.1349 11.7747   1
  -7  11  12 91.9014 26.9613  -2
   7  11   6 91.9014 26.9613   1
  -9  11  14 6.05124 9.78880  -2
   9  11   6 6.05124 9.78880   1
 -16  12   9 19.5895 23.9876  -2
 -16  12   6 19.5895 23.9876   1
 -14  12   7 104.842 9.41222  -2
 -14  12   6 104.842 9.41222   1
 -12  12   5 284.587 8.02134  -2
 -12  12   6 284.587 8.02134   1
 -10  12   3 577.271 9.31171  -2
 -10  12   6 577.271 9.31171   1
  -8  12   1 118.515 5.87954  -2
  -8  12   6 118.515 5.87954   1
   6  12   0 1016.00 24.2342  -2
  -6  12   6 1016.00 24.2342   1
   4  12   2 202.621 4.73431  -2
  -4  12   6 202.621 4.73431   1
   2  12   4 329.125 4.20070  -2
  -2  12   6 329.125 4.20070   1
   0  12   6 796.852 7.28882  -2
   0  12   6 796.852 7.28882   1
  -2  12   8 156.298 5.15057  -2
   2  12   6 156.298 5.15057   1
  -4  12  10 347.445 8.19267  -2
   4  12   6 347.445 8.19267   1
  -6  12  12 316.839 58.7281  -2
   6  12   6 316.839 58.7281   1
  -8  12  13 87.6333 13.2097  -2
   8  12   6 87.6333 13.2097   1
 -10  12  15 24.9151 14.3705  -2
  10  12   6 24.9151 14.3705   1
 -15  13   8 153.498 11.3495  -2
 -15  13   6 153.498 11.3495   1
 -13  13   6 158.024 6.96713  -2
 -13  13   6 158.024 6.96713   1
 -11  13   4 249.744 8.62661  -2
 -11  13   6 249.744 8.62661   1
  -9  13   2 169.167 6.96042  -2
  -9  13   6 169.167 6.96042   1
   7  13   0 295.561 13.2531  -2
  -7  13   6 295.561 13.2531   1
   5  13   1 217.712 6.33815  -2
  -5  13   6 217.712 6.33815   1
   3  13   3 567.433 5.97120  -2
  -3  13   6 567.433 5.97120   1
   1  13   5 174.855 3.43541  -2
  -1  13   6 174.855 3.43541   1
  -1  13   7 95.8951 3.99767  -2
   1  13   6 95.8951 3.99767   1
  -3  13   9 222.175 6.63823  -2
   3  13   6 222.175 6.63823   1
  -5  13  11 197.236 12.7063  -2
   5  13   6 197.236 12.7063   1
  -7  13  12 102.893 21.8922  -2
   7  13   6 102.893 21.8922   1
  -9  13  14 50.4489 10.2697  -2
   9  13   6 50.4489 10.2697   1
 -14  14   7 62.4889 9.06596  -2
 -14  14   6 62.4889 9.06596   1
 -12  14   5 36.4459 7.36103  -2
 -12  14   6 36.4459 7.36103   1
 -10  14   3 74.3271 7.59848  -2
 -10  14   6 74.3271 7.59848   1
  -8  14   1 391.969 8.91558  -2
  -8  14   6 391.969 8.91558   1
   6  14   0 73.6714 8.23691  -2
  -6  14   6 73.6714 8.23691   1
   4  14   2 122.342 4.85672  -2
  -4  14   6 122.342 4.85672   1
   2  14   4 309.104 4.49581  -2
  -2  14   6 309.104 4.49581   1
   0  14   6 18.4720 2.61409  -2
   0  14   6 18.4720 2.61409   1
  -2  14   8 131.148 5.01889  -2
   2  14   6 131.148 5.01889   1
  -4  14  10 49.8804 6.49897  -2
   4  14   6 49.8804 6.49897   1
  -6  14  12 3.18790 56.0126  -2
   6  14   6 3.18790 56.0126   1
  -8  14  13 38.9332 13.9383  -2
   8  14   6 38.9332 13.9383   1
 -10  14  15 129.745 21.4965  -2
  10  14   6 129.745 21.4965   1
 -15  15   8 39.9513 10.9672  -2
 -15  15   6 39.9513 10.9672   1
 -13  15   6 111.553 8.11076  -2
 -13  15   6 111.553 8.11076   1
 -11  15   4 175.533 8.90493  -2
 -11  15   6 175.533 8.90493   1
  -9  15   2 218.608 8.61016  -2
  -9  15   6 218.608 8.61016   1
   7  15   0 295.865 13.3471  -2
  -7  15   6 295.865 13.3471   1
   5  15   1 375.445 9.29150  -2
  -5  15   6 375.445 9.29150   1
   3  15   3 953.267 10.4363  -2
  -3  15   6 953.267 10.4363   1
   1  15   5 422.761 6.43548  -2
  -1  15   6 422.761 6.43548   1
  -1  15   7 185.558 4.55984  -2
   1  15   6 185.558 4.55984   1
  -3  15   9 76.9139 5.74673  -2
   3  15   6 76.9139 5.74673   1
  -5  15  11 109.843 12.7159  -2
   5  15   6 109.843 12.7159   1
  -7  15  12 36.3098 43.5605  -2
   7  15   6 36.3098 43.5605   1
  -9  15  14 3.60441 11.4303  -2
   9  15   6 3.60441 11.4303   1
 -16  16   6 -32.585 34.9062   1
 -14  16   7 76.0023 9.72736  -2
 -14  16   6 76.0023 9.72736   1
 -12  16   5 136.291 9.26650  -2
 -12  16   6 136.291 9.26650   1
 -10  16   3 225.191 9.31399  -2
 -10  16   6 225.191 9.31399   1
  -8  16   1 28.7813 6.68660  -2
  -8  16   6 28.7813 6.68660   1
   6  16   0 917.624 28.3723  -2
  -6  16   6 917.624 28.3723   1
   4  16   2 106.089 4.93343  -2
  -4  16   6 106.089 4.93343   1
   2  16   4 39.5388 3.50036  -2
  -2  16   6 39.5388 3.50036   1
   0  16   6 674.852 8.50794  -2
   0  16   6 674.852 8.50794   1
  -2  16   8 257.509 5.94509  -2
   2  16   6 257.509 5.94509   1
  -4  16  10 131.020 7.92053  -2
   4  16   6 131.020 7.92053   1
   6  16   6 93.6185 4.81192   1
  -8  16  13 -0.5021 15.0897  -2
   8  16   6 -0.5021 15.0897   1
 -15  17   8 63.4078 15.1845  -2
 -15  17   6 63.4078 15.1845   1
 -13  17   6 227.737 9.50346  -2
 -13  17   6 227.737 9.50346   1
 -11  17   4 161.471 9.48456  -2
 -11  17   6 161.471 9.48456   1
  -9  17   2 179.531 8.57127  -2
  -9  17   6 179.531 8.57127   1
   7  17   0 48.8820 28.0460  -2
  -7  17   6 48.8820 28.0460   1
   5  17   1 295.296 8.89629  -2
  -5  17   6 295.296 8.89629   1
   3  17   3 379.828 6.83980  -2
  -3  17   6 379.828 6.83980   1
   1  17   5 96.3321 3.82981  -2
  -1  17   6 96.3321 3.82981   1
  -1  17   7 243.549 5.72889  -2
   1  17   6 243.549 5.72889   1
  -3  17   9 162.706 6.38355  -2
   3  17   6 162.706 6.38355   1
  -5  17  11 110.705 13.7492  -2
   5  17   6 110.705 13.7492   1
  -7  17  12 59.0835 44.6764  -2
   7  17   6 59.0835 44.6764   1
  -9  17  14 88.2294 26.4341  -2
   9  17   6 88.2294 26.4341   1
 -14  18   7 56.4387 9.76106  -2
 -14  18   6 56.4387 9.76106   1
 -12  18   5 81.4813 8.67869  -2
 -12  18   6 81.4813 8.67869   1
 -10  18   3 58.6772 9.36165  -2
 -10  18   6 58.6772 9.36165   1
  -8  18   1 433.052 10.3577  -2
  -8  18   6 433.052 10.3577   1
   6  18   0 135.508 10.4997  -2
  -6  18   6 135.508 10.4997   1
   4  18   2 221.822 5.66861  -2
  -4  18   6 221.822 5.66861   1
   2  18   4 110.425 4.00697  -2
  -2  18   6 110.425 4.00697   1
   0  18   6 10.4590 3.02880  -2
   0  18   6 10.4590 3.02880   1
  -2  18   8 139.512 5.43625  -2
   2  18   6 139.512 5.43625   1
  -4  18  10 46.4410 6.73291  -2
   4  18   6 46.4410 6.73291   1
  -6  18  12 270.746 49.9586  -2
   6  18   6 270.746 49.9586   1
  -8  18  13 161.744 21.5496  -2
   8  18   6 161.744 21.5496   1
 -15  19   8 9.74360 37.9668  -2
 -15  19   6 9.74360 37.9668   1
 -13  19   6 44.3566 6.90290  -2
 -13  19   6 44.3566 6.90290   1
 -11  19   4 51.3984 9.47436  -2
 -11  19   6 51.3984 9.47436   1
  -9  19   2 134.480 9.87983  -2
  -9  19   6 134.480 9.87983   1
   7  19   0 212.759 20.0220  -2
  -7  19   6 212.759 20.0220   1
   5  19   1 171.744 7.01387  -2
  -5  19   6 171.744 7.01387   1
   3  19   3 313.390 6.37453  -2
  -3  19   6 313.390 6.37453   1
   1  19   5 349.299 5.81900  -2
  -1  19   6 349.299 5.81900   1
  -1  19   7 149.532 5.13316  -2
   1  19   6 149.532 5.13316   1
  -3  19   9 33.5256 6.30282  -2
   3  19   6 33.5256 6.30282   1
  -5  19  11 47.8294 18.2080  -2
   5  19   6 47.8294 18.2080   1
  -7  19  12 196.582 47.5636  -2
   7  19   6 196.582 47.5636   1
 -14  20   7 9.81445 10.0523  -2
 -14  20   6 9.81445 10.0523   1
 -12  20   5 72.9676 9.52078  -2
 -12  20   6 72.9676 9.52078   1
 -10  20   3 119.414 9.92524  -2
 -10  20   6 119.414 9.92524   1
  -8  20   1 27.6261 9.19666  -2
  -8  20   6 27.6261 9.19666   1
   6  20   0 900.034 31.0085  -2
  -6  20   6 900.034 31.0085   1
   4  20   2 231.079 6.43945  -2
  -4  20   6 231.079 6.43945   1
   2  20   4 94.6726 5.71130  -2
  -2  20   6 94.6726 5.71130   1
   0  20   6 262.302 6.05454  -2
   0  20   6 262.302 6.05454   1
  -2  20   8 254.934 7.39191  -2
   2  20   6 254.934 7.39191   1
  -4  20  10 26.8779 8.86688  -2
   4  20   6 26.8779 8.86688   1
  -6  20  12 63.9692 44.3158  -2
   6  20   6 63.9692 44.3158   1
  -8  20  13 40.8077 24.8545  -2
   8  20   6 40.8077 24.8545   1
 -13  21   6 36.6457 6.97945  -2
 -13  21   6 36.6457 6.97945   1
 -11  21   4 129.279 10.6898  -2
 -11  21   6 129.279 10.6898   1
  -9  21   2 158.258 10.2229  -2
  -9  21   6 158.258 10.2229   1
   7  21   0 93.0024 11.1711  -2
  -7  21   6 93.0024 11.1711   1
   5  21   1 192.038 6.78162  -2
  -5  21   6 192.038 6.78162   1
   3  21   3 600.085 9.63557  -2
  -3  21   6 600.085 9.63557   1
   1  21   5 187.826 6.09063  -2
  -1  21   6 187.826 6.09063   1
  -1  21   7 181.413 7.44891  -2
   1  21   6 181.413 7.44891   1
  -3  21   9 76.4108 8.08437  -2
   3  21   6 76.4108 8.08437   1
  -5  21  11 50.9348 12.5945  -2
   5  21   6 50.9348 12.5945   1
  -7  21  12 226.915 35.9501  -2
   7  21   6 226.915 35.9501   1
 -12  22   5 63.5866 9.49951  -2
 -12  22   6 63.5866 9.49951   1
 -10  22   3 58.5095 10.0556  -2
 -10  22   6 58.5095 10.0556   1
  -8  22   1 266.832 13.3255  -2
  -8  22   6 266.832 13.3255   1
   6  22   0 142.144 31.4434  -2
  -6  22   6 142.144 31.4434   1
   4  22   2 214.145 6.77823  -2
  -4  22   6 214.145 6.77823   1
   2  22   4 110.563 6.68766  -2
  -2  22   6 110.563 6.68766   1
   0  22   6 11.6724 4.31382  -2
   0  22   6 11.6724 4.31382   1
  -2  22   8 103.404 9.27768  -2
   2  22   6 103.404 9.27768   1
  -4  22  10 62.3480 11.2102  -2
   4  22   6 62.3480 11.2102   1
  -6  22  12 27.8060 42.1689  -2
   6  22   6 27.8060 42.1689   1
 -13  23   6 6.32314 6.26981  -2
 -13  23   6 6.32314 6.26981   1
 -11  23   4 112.403 10.8459  -2
 -11  23   6 112.403 10.8459   1
  -9  23   2 79.8875 10.2982  -2
  -9  23   6 79.8875 10.2982   1
   7  23   0 78.5367 13.5936  -2
  -7  23   6 78.5367 13.5936   1
   5  23   1 17.7873 7.48837  -2
  -5  23   6 17.7873 7.48837   1
   3  23   3 206.813 8.73566  -2
  -3  23   6 206.813 8.73566   1
   1  23   5 131.037 6.72477  -2
  -1  23   6 131.037 6.72477   1
  -1  23   7 35.8292 7.24664  -2
   1  23   6 35.8292 7.24664   1
  -3  23   9 141.842 11.0255  -2
   3  23   6 141.842 11.0255   1
  -5  23  11 61.5538 22.9697  -2
   5  23   6 61.5538 22.9697   1
   7  23   6 29.7771 16.4432   1
 -12  24   5 98.6612 9.73475  -2
 -12  24   6 98.6612 9.73475   1
 -10  24   3 42.1789 12.2714  -2
 -10  24   6 42.1789 12.2714   1
  -8  24   1 150.940 13.6318  -2
  -8  24   6 150.940 13.6318   1
   6  24   0 301.871 23.6107  -2
  -6  24   6 301.871 23.6107   1
   4  24   2 158.922 9.48636  -2
  -4  24   6 158.922 9.48636   1
   2  24   4 47.2883 6.92952  -2
  -2  24   6 47.2883 6.92952   1
   0  24   6 185.240 6.81829  -2
   0  24   6 185.240 6.81829   1
  -2  24   8 256.913 10.6256  -2
   2  24   6 256.913 10.6256   1
  -4  24  10 48.1672 12.4782  -2
   4  24   6 48.1672 12.4782   1
  -6  24  12 94.6272 39.8427  -2
   6  24   6 94.6272 39.8427   1
 -13  25   6 -31.365 26.9704  -2
 -13  25   6 -31.365 26.9704   1
 -11  25   4 49.6402 10.4358  -2
 -11  25   6 49.6402 10.4358   1
  -9  25   2 162.838 13.1227  -2
  -9  25   6 162.838 13.1227   1
   7  25   0 52.0978 13.9539  -2
  -7  25   6 52.0978 13.9539   1
   5  25   1 97.0101 11.7037  -2
  -5  25   6 97.0101 11.7037   1
   3  25   3 141.953 8.71141  -2
  -3  25   6 141.953 8.71141   1
   1  25   5 92.7556 6.89649  -2
  -1  25   6 92.7556 6.89649   1
  -1  25   7 131.505 8.20014  -2
   1  25   6 131.505 8.20014   1
  -3  25   9 39.0330 11.3165  -2
   3  25   6 39.0330 11.3165   1
  -5  25  11 107.934 24.4582  -2
   5  25   6 107.934 24.4582   1
 -12  26   5 55.8549 12.6885  -2
 -12  26   6 55.8549 12.6885   1
 -10  26   3 85.2884 12.5778  -2
 -10  26   6 85.2884 12.5778   1
  -8  26   1 142.108 17.4659  -2
  -8  26   6 142.108 17.4659   1
   6  26   0 52.4432 25.8574  -2
  -6  26   6 52.4432 25.8574   1
   4  26   2 105.856 10.0876  -2
  -4  26   6 105.856 10.0876   1
   2  26   4 216.611 8.54577  -2
  -2  26   6 216.611 8.54577   1
   0  26   6 16.8413 4.73263  -2
   0  26   6 16.8413 4.73263   1
  -2  26   8 147.897 10.3501  -2
   2  26   6 147.897 10.3501   1
  -4  26  10 106.656 14.0427  -2
   4  26   6 106.656 14.0427   1
   6  26   6 31.2578 17.7173   1
 -11  27   4 71.2475 11.3031  -2
 -11  27   6 71.2475 11.3031   1
  -9  27   2 50.2252 12.7782  -2
  -9  27   6 50.2252 12.7782   1
   7  27   0 68.7799 30.7378  -2
  -7  27   6 68.7799 30.7378   1
   5  27   1 97.9383 14.4629  -2
  -5  27   6 97.9383 14.4629   1
   3  27   3 97.2067 9.94921  -2
  -3  27   6 97.2067 9.94921   1
   1  27   5 44.7074 6.55135  -2
  -1  27   6 44.7074 6.55135   1
  -1  27   7 153.474 8.70093  -2
   1  27   6 153.474 8.70093   1
  -3  27   9 48.4562 12.3548  -2
   3  27   6 48.4562 12.3548   1
   5  27   6 10.9976 12.3615   1
 -10  28   3 28.8703 13.1349  -2
 -10  28   6 28.8703 13.1349   1
  -8  28   1 68.2264 23.2428  -2
  -8  28   6 68.2264 23.2428   1
   6  28   0 156.804 41.3413  -2
  -6  28   6 156.804 41.3413   1
   4  28   2 55.9342 10.4714  -2
  -4  28   6 55.9342 10.4714   1
   2  28   4 3.19752 8.14603  -2
  -2  28   6 3.19752 8.14603   1
   0  28   6 137.201 7.10134  -2
   0  28   6 137.201 7.10134   1
  -2  28   8 115.553 11.6438  -2
   2  28   6 115.553 11.6438   1
  -4  28  10 212.300 45.2320  -2
   4  28   6 212.300 45.2320   1
  -9  29   2 114.198 12.9870  -2
  -9  29   6 114.198 12.9870   1
   7  29   0 86.1921 31.7643  -2
  -7  29   6 86.1921 31.7643   1
   5  29   1 51.0786 23.1632  -2
  -5  29   6 51.0786 23.1632   1
   3  29   3 26.1416 9.35252  -2
  -3  29   6 26.1416 9.35252   1
   1  29   5 162.895 8.59399  -2
  -1  29   6 162.895 8.59399   1
  -1  29   7 112.805 8.78092  -2
   1  29   6 112.805 8.78092   1
  -3  29   9 107.340 16.8255  -2
   3  29   6 107.340 16.8255   1
  -8  30   1 88.1194 24.9548  -2
  -8  30   6 88.1194 24.9548   1
   6  30   0 14.9453 31.0812  -2
  -6  30   6 14.9453 31.0812   1
   4  30   2 105.815 12.0361  -2
  -4  30   6 105.815 12.0361   1
   2  30   4 148.634 10.3037  -2
  -2  30   6 148.634 10.3037   1
   0  30   6 12.9950 5.54429  -2
   0  30   6 12.9950 5.54429   1
  -2  30   8 126.178 13.6991  -2
   2  30   6 126.178 13.6991   1
  -9  31   6 4.76902 6.23254   1
  -7  31   6 8.25364 5.42671   1
   5  31   1 76.0669 27.7116  -2
  -5  31   6 76.0669 27.7116   1
   3  31   3 -1.0008 9.34886  -2
  -3  31   6 -1.0008 9.34886   1
   1  31   5 91.4853 10.2871  -2
  -1  31   6 91.4853 10.2871   1
  -1  31   7 194.605 12.5829  -2
   1  31   6 194.605 12.5829   1
   6  32   0 -13.108 60.9727  -2
  -6  32   6 -13.108 60.9727   1
   4  32   2 18.5502 11.6087  -2
  -4  32   6 18.5502 11.6087   1
   2  32   4 48.7388 10.0032  -2
  -2  32   6 48.7388 10.0032   1
   0  32   6 39.0847 9.45582  -2
   0  32   6 39.0847 9.45582   1
  -5  33   6 -0.8513 5.86695   1
   3  33   3 32.2129 11.8047  -2
  -3  33   6 32.2129 11.8047   1
   1  33   5 35.3274 11.4658  -2
  -1  33   6 35.3274 11.4658   1
 -16   0   8 105.546 14.3343  -2
 -16   0   7 105.546 14.3343   1
 -14   0   6 57.1324 9.34629  -2
 -14   0   7 57.1324 9.34629   1
 -12   0   4 216.276 9.59457  -2
 -12   0   7 216.276 9.59457   1
 -10   0   2 392.677 9.12542  -2
 -10   0   7 392.677 9.12542   1
   8   0   0 25.6127 10.3723  -2
  -8   0   7 25.6127 10.3723   1
   6   0   1 -16.162 14.3717  -2
  -6   0   7 -16.162 14.3717   1
   4   0   3 -3.0894 5.40580  -2
  -4   0   7 -3.0894 5.40580   1
   2   0   5 -5.7672 3.83691  -2
  -2   0   7 -5.7672 3.83691   1
   0   0   7 -3.3556 3.54695  -2
   0   0   7 -3.3556 3.54695   1
  -2   0   9 -0.6894 5.73659  -2
   2   0   7 -0.6894 5.73659   1
  -4   0  11 -4.0496 7.76459  -2
   4   0   7 -4.0496 7.76459   1
  -6   0  13 -31.800 23.3669  -2
   6   0   7 -31.800 23.3669   1
  -8   0  14 66.5128 20.8431  -2
   8   0   7 66.5128 20.8431   1
 -17   1   9 84.6938 11.0476  -2
 -17   1   7 84.6938 11.0476   1
 -15   1   7 189.639 10.0276  -2
 -15   1   7 189.639 10.0276   1
 -13   1   5 194.779 6.66198  -2
 -13   1   7 194.779 6.66198   1
 -11   1   3 132.338 6.24124  -2
 -11   1   7 132.338 6.24124   1
  -9   1   1 296.367 6.77069  -2
  -9   1   7 296.367 6.77069   1
   7   1   1 535.763 18.6908  -2
  -7   1   7 535.763 18.6908   1
   5   1   2 1320.43 19.9592  -2
  -5   1   7 1320.43 19.9592   1
   3   1   4 803.758 8.55393  -2
  -3   1   7 803.758 8.55393   1
   1   1   6 50.1054 3.06150  -2
  -1   1   7 50.1054 3.06150   1
  -1   1   8 488.802 6.58011  -2
   1   1   7 488.802 6.58011   1
  -3   1  10 295.083 6.41534  -2
   3   1   7 295.083 6.41534   1
  -5   1  12 -0.5499 8.77924  -2
   5   1   7 -0.5499 8.77924   1
  -7   1  13 25.2929 31.3839  -2
   7   1   7 25.2929 31.3839   1
  -9   1  15 -2.3408 12.0013  -2
   9   1   7 -2.3408 12.0013   1
 -16   2   8 77.3049 10.5419  -2
 -16   2   7 77.3049 10.5419   1
 -14   2   6 83.0092 7.02079  -2
 -14   2   7 83.0092 7.02079   1
 -12   2   4 497.054 8.93345  -2
 -12   2   7 497.054 8.93345   1
 -10   2   2 161.375 5.67818  -2
 -10   2   7 161.375 5.67818   1
   8   2   0 476.667 9.99579  -2
  -8   2   7 476.667 9.99579   1
   6   2   1 300.046 10.0948  -2
  -6   2   7 300.046 10.0948   1
   4   2   3 785.179 7.93676  -2
  -4   2   7 785.179 7.93676   1
   2   2   5 2079.12 17.7275  -2
  -2   2   7 2079.12 17.7275   1
   0   2   7 328.828 4.97954  -2
   0   2   7 328.828 4.97954   1
  -2   2   9 439.545 6.94148  -2
   2   2   7 439.545 6.94148   1
  -4   2  11 643.033 9.24583  -2
   4   2   7 643.033 9.24583   1
  -6   2  13 176.036 18.6654  -2
   6   2   7 176.036 18.6654   1
  -8   2  14 35.4202 13.1413  -2
   8   2   7 35.4202 13.1413   1
 -10   2  16 16.7039 44.5132  -2
  10   2   7 16.7039 44.5132   1
 -17   3   9 104.675 11.8042  -2
 -17   3   7 104.675 11.8042   1
 -15   3   7 238.577 10.5195  -2
 -15   3   7 238.577 10.5195   1
 -13   3   5 234.474 6.94014  -2
 -13   3   7 234.474 6.94014   1
 -11   3   3 181.491 6.49383  -2
 -11   3   7 181.491 6.49383   1
  -9   3   1 408.483 7.35267  -2
  -9   3   7 408.483 7.35267   1
   7   3   1 795.722 31.4373  -2
  -7   3   7 795.722 31.4373   1
   5   3   2 809.006 14.0966  -2
  -5   3   7 809.006 14.0966   1
   3   3   4 34.9327 3.43294  -2
  -3   3   7 34.9327 3.43294   1
   1   3   6 159.995 3.28074  -2
  -1   3   7 159.995 3.28074   1
  -1   3   8 537.706 7.05138  -2
   1   3   7 537.706 7.05138   1
  -3   3  10 174.375 5.83283  -2
   3   3   7 174.375 5.83283   1
  -5   3  12 125.240 10.3287  -2
   5   3   7 125.240 10.3287   1
  -7   3  13 43.6297 33.5766  -2
   7   3   7 43.6297 33.5766   1
  -9   3  15 78.8863 12.1187  -2
   9   3   7 78.8863 12.1187   1
 -16   4   8 106.318 10.6533  -2
 -16   4   7 106.318 10.6533   1
 -14   4   6 46.6143 6.97774  -2
 -14   4   7 46.6143 6.97774   1
 -12   4   4 130.632 6.63774  -2
 -12   4   7 130.632 6.63774   1
 -10   4   2 593.320 8.30999  -2
 -10   4   7 593.320 8.30999   1
   8   4   0 19.5177 6.49598  -2
  -8   4   7 19.5177 6.49598   1
   6   4   1 19.7217 8.82759  -2
  -6   4   7 19.7217 8.82759   1
   4   4   3 208.194 4.81149  -2
  -4   4   7 208.194 4.81149   1
   2   4   5 88.5203 3.26943  -2
  -2   4   7 88.5203 3.26943   1
   0   4   7 63.9709 2.74596  -2
   0   4   7 63.9709 2.74596   1
  -2   4   9 0.78114 4.16639  -2
   2   4   7 0.78114 4.16639   1
  -4   4  11 8.85799 5.61119  -2
   4   4   7 8.85799 5.61119   1
  -6   4  13 56.4944 17.4128  -2
   6   4   7 56.4944 17.4128   1
  -8   4  14 159.183 20.4821  -2
   8   4   7 159.183 20.4821   1
 -10   4  16 -16.879 43.9535  -2
  10   4   7 -16.879 43.9535   1
 -17   5   9 74.9248 12.5074  -2
 -17   5   7 74.9248 12.5074   1
 -15   5   7 145.652 9.41878  -2
 -15   5   7 145.652 9.41878   1
 -13   5   5 181.336 5.98732  -2
 -13   5   7 181.336 5.98732   1
 -11   5   3 274.699 7.30135  -2
 -11   5   7 274.699 7.30135   1
  -9   5   1 258.206 5.93366  -2
  -9   5   7 258.206 5.93366   1
  -7   5   7 326.684 5.28082   1
   5   5   2 1113.21 17.9391  -2
  -5   5   7 1113.21 17.9391   1
   3   5   4 1374.80 12.2976  -2
  -3   5   7 1374.80 12.2976   1
   1   5   6 82.1324 2.86257  -2
  -1   5   7 82.1324 2.86257   1
  -1   5   8 273.907 5.34941  -2
   1   5   7 273.907 5.34941   1
  -3   5  10 337.457 6.63988  -2
   3   5   7 337.457 6.63988   1
  -5   5  12 27.3527 9.16836  -2
   5   5   7 27.3527 9.16836   1
  -7   5  13 25.0502 33.2784  -2
   7   5   7 25.0502 33.2784   1
  -7   5  14 95.9818 32.0928  -2
   7   5   7 95.9818 32.0928   1
  -9   5  15 6.84310 10.8483  -2
   9   5   7 6.84310 10.8483   1
 -16   6   8 63.7431 10.3135  -2
 -16   6   7 63.7431 10.3135   1
 -14   6   6 55.0566 6.65621  -2
 -14   6   7 55.0566 6.65621   1
 -12   6   4 153.101 6.96494  -2
 -12   6   7 153.101 6.96494   1
 -10   6   2 197.136 6.46847  -2
 -10   6   7 197.136 6.46847   1
   8   6   0 705.643 10.9083  -2
  -8   6   7 705.643 10.9083   1
   6   6   1 750.756 20.3690  -2
  -6   6   7 750.756 20.3690   1
   4   6   3 204.904 4.93977  -2
  -4   6   7 204.904 4.93977   1
   2   6   5 1598.02 13.0628  -2
  -2   6   7 1598.02 13.0628   1
   0   6   7 890.492 8.29881  -2
   0   6   7 890.492 8.29881   1
  -2   6   9 149.777 4.93541  -2
   2   6   7 149.777 4.93541   1
  -4   6  11 357.529 7.84298  -2
   4   6   7 357.529 7.84298   1
  -6   6  13 80.7828 26.3797  -2
   6   6   7 80.7828 26.3797   1
  -8   6  14 -3.9098 17.0524  -2
   8   6   7 -3.9098 17.0524   1
 -10   6  16 10.2870 24.6659  -2
  10   6   7 10.2870 24.6659   1
 -15   7   7 94.5157 9.03890  -2
 -15   7   7 94.5157 9.03890   1
 -13   7   5 182.763 5.84789  -2
 -13   7   7 182.763 5.84789   1
 -11   7   3 255.876 7.28199  -2
 -11   7   7 255.876 7.28199   1
  -9   7   1 494.347 8.60655  -2
  -9   7   7 494.347 8.60655   1
  -7   7   7 13.6593 2.17713   1
   5   7   2 1040.07 13.8627  -2
  -5   7   7 1040.07 13.8627   1
   3   7   4 139.326 3.54611  -2
  -3   7   7 139.326 3.54611   1
   1   7   6 354.082 4.85324  -2
  -1   7   7 354.082 4.85324   1
  -1   7   8 436.944 6.33137  -2
   1   7   7 436.944 6.33137   1
  -3   7  10 290.037 6.59264  -2
   3   7   7 290.037 6.59264   1
  -5   7  12 91.5329 10.0044  -2
   5   7   7 91.5329 10.0044   1
  -7   7  13 56.5165 36.1286  -2
   7   7   7 56.5165 36.1286   1
  -9   7  15 43.8579 10.7909  -2
   9   7   7 43.8579 10.7909   1
 -16   8   8 50.1111 11.8964  -2
 -16   8   7 50.1111 11.8964   1
 -14   8   6 135.945 7.32648  -2
 -14   8   7 135.945 7.32648   1
 -12   8   4 204.174 7.23895  -2
 -12   8   7 204.174 7.23895   1
 -10   8   2 627.891 9.83048  -2
 -10   8   7 627.891 9.83048   1
   8   8   0 115.852 6.98065  -2
  -8   8   7 115.852 6.98065   1
   6   8   1 209.174 10.0983  -2
  -6   8   7 209.174 10.0983   1
   4   8   3 100.482 3.84736  -2
  -4   8   7 100.482 3.84736   1
   2   8   5 123.710 3.21056  -2
  -2   8   7 123.710 3.21056   1
   0   8   7 36.9346 2.73850  -2
   0   8   7 36.9346 2.73850   1
  -2   8   9 13.1740 4.34303  -2
   2   8   7 13.1740 4.34303   1
  -4   8  11 17.7066 6.54342  -2
   4   8   7 17.7066 6.54342   1
  -6   8  13 70.8198 26.4231  -2
   6   8   7 70.8198 26.4231   1
  -8   8  14 109.335 18.3102  -2
   8   8   7 109.335 18.3102   1
 -10   8  16 -11.405 21.2736  -2
  10   8   7 -11.405 21.2736   1
 -15   9   7 25.0913 9.49486  -2
 -15   9   7 25.0913 9.49486   1
 -13   9   5 59.8973 4.96829  -2
 -13   9   7 59.8973 4.96829   1
 -11   9   3 96.0861 6.51357  -2
 -11   9   7 96.0861 6.51357   1
  -9   9   1 95.9795 5.32649  -2
  -9   9   7 95.9795 5.32649   1
   7   9   1 255.362 18.4045  -2
  -7   9   7 255.362 18.4045   1
   7   9   0 191.836 16.4801  -2
  -7   9   7 191.836 16.4801   1
   5   9   2 702.735 11.7001  -2
  -5   9   7 702.735 11.7001   1
   3   9   4 256.860 4.19333  -2
  -3   9   7 256.860 4.19333   1
   1   9   6 92.5399 2.93273  -2
  -1   9   7 92.5399 2.93273   1
  -1   9   8 314.285 5.74762  -2
   1   9   7 314.285 5.74762   1
  -3   9  10 302.439 7.49128  -2
   3   9   7 302.439 7.49128   1
  -5   9  12 15.3730 10.4892  -2
   5   9   7 15.3730 10.4892   1
  -7   9  13 20.5886 27.5160  -2
   7   9   7 20.5886 27.5160   1
  -9   9  15 1.24603 10.3966  -2
   9   9   7 1.24603 10.3966   1
 -16  10   8 -20.927 14.0601  -2
 -16  10   7 -20.927 14.0601   1
 -14  10   6 146.765 8.26789  -2
 -14  10   7 146.765 8.26789   1
 -12  10   4 157.759 6.76836  -2
 -12  10   7 157.759 6.76836   1
 -10  10   2 114.776 6.10623  -2
 -10  10   7 114.776 6.10623   1
   8  10   0 573.526 8.66265  -2
  -8  10   7 573.526 8.66265   1
   6  10   1 838.763 30.4443  -2
  -6  10   7 838.763 30.4443   1
   4  10   3 141.315 4.05428  -2
  -4  10   7 141.315 4.05428   1
   2  10   5 943.426 8.14498  -2
  -2  10   7 943.426 8.14498   1
   0  10   7 674.363 7.09927  -2
   0  10   7 674.363 7.09927   1
  -2  10   9 14.6601 4.61827  -2
   2  10   7 14.6601 4.61827   1
  -4  10  11 126.345 7.41064  -2
   4  10   7 126.345 7.41064   1
  -6  10  13 158.233 37.0160  -2
   6  10   7 158.233 37.0160   1
  -8  10  14 39.3628 14.6010  -2
   8  10   7 39.3628 14.6010   1
 -15  11   7 4.88355 11.9534  -2
 -15  11   7 4.88355 11.9534   1
 -13  11   5 42.8808 5.37990  -2
 -13  11   7 42.8808 5.37990   1
 -11  11   3 191.689 7.38250  -2
 -11  11   7 191.689 7.38250   1
  -9  11   1 253.737 6.67792  -2
  -9  11   7 253.737 6.67792   1
   7  11   1 253.075 26.3934  -2
  -7  11   7 253.075 26.3934   1
   5  11   2 841.129 12.9377  -2
  -5  11   7 841.129 12.9377   1
   3  11   4 504.066 5.55425  -2
  -3  11   7 504.066 5.55425   1
   1  11   6 66.4998 3.36142  -2
  -1  11   7 66.4998 3.36142   1
  -1  11   8 428.229 6.77584  -2
   1  11   7 428.229 6.77584   1
  -3  11  10 232.453 7.22923  -2
   3  11   7 232.453 7.22923   1
  -5  11  12 121.574 11.7783  -2
   5  11   7 121.574 11.7783   1
  -7  11  13 46.9349 35.6826  -2
   7  11   7 46.9349 35.6826   1
  -9  11  15 9.35220 10.7880  -2
   9  11   7 9.35220 10.7880   1
 -16  12   8 7.33883 15.0094  -2
 -16  12   7 7.33883 15.0094   1
 -14  12   6 97.6964 8.56513  -2
 -14  12   7 97.6964 8.56513   1
 -12  12   4 213.733 8.31255  -2
 -12  12   7 213.733 8.31255   1
 -10  12   2 430.110 9.34815  -2
 -10  12   7 430.110 9.34815   1
   8  12   0 92.1141 6.36819  -2
  -8  12   7 92.1141 6.36819   1
   6  12   1 160.697 15.2033  -2
  -6  12   7 160.697 15.2033   1
   4  12   3 275.920 5.39213  -2
  -4  12   7 275.920 5.39213   1
   2  12   5 2.89602 2.63647  -2
  -2  12   7 2.89602 2.63647   1
   0  12   7 191.830 4.41216  -2
   0  12   7 191.830 4.41216   1
  -2  12   9 90.1297 5.30317  -2
   2  12   7 90.1297 5.30317   1
  -4  12  11 19.3425 6.87823  -2
   4  12   7 19.3425 6.87823   1
  -6  12  13 -53.605 56.8922  -2
   6  12   7 -53.605 56.8922   1
  -8  12  14 34.6288 15.1106  -2
   8  12   7 34.6288 15.1106   1
 -15  13   7 28.9248 11.7042  -2
 -15  13   7 28.9248 11.7042   1
 -13  13   5 61.5517 6.25431  -2
 -13  13   7 61.5517 6.25431   1
 -11  13   3 86.4638 7.31640  -2
 -11  13   7 86.4638 7.31640   1
  -9  13   1 71.2105 6.66156  -2
  -9  13   7 71.2105 6.66156   1
   7  13   1 217.675 11.4258  -2
  -7  13   7 217.675 11.4258   1
   5  13   2 664.492 12.4858  -2
  -5  13   7 664.492 12.4858   1
   3  13   4 90.2357 4.25010  -2
  -3  13   7 90.2357 4.25010   1
   1  13   6 91.2567 3.93348  -2
  -1  13   7 91.2567 3.93348   1
  -1  13   8 283.898 5.84567  -2
   1  13   7 283.898 5.84567   1
  -3  13  10 134.131 6.63219  -2
   3  13   7 134.131 6.63219   1
  -5  13  12 93.9675 11.7911  -2
   5  13   7 93.9675 11.7911   1
  -7  13  13 26.8080 28.9257  -2
   7  13   7 26.8080 28.9257   1
  -9  13  15 34.1327 15.1092  -2
   9  13   7 34.1327 15.1092   1
 -16  14   8 44.3687 37.5808  -2
 -16  14   7 44.3687 37.5808   1
 -14  14   6 54.5067 9.94294  -2
 -14  14   7 54.5067 9.94294   1
 -12  14   4 62.6481 8.13150  -2
 -12  14   7 62.6481 8.13150   1
 -10  14   2 196.385 8.71618  -2
 -10  14   7 196.385 8.71618   1
   8  14   0 406.582 8.62947  -2
  -8  14   7 406.582 8.62947   1
   6  14   1 297.557 22.4131  -2
  -6  14   7 297.557 22.4131   1
   4  14   3 102.869 5.23657  -2
  -4  14   7 102.869 5.23657   1
   2  14   5 812.981 9.29133  -2
  -2  14   7 812.981 9.29133   1
   0  14   7 722.906 8.53712  -2
   0  14   7 722.906 8.53712   1
  -2  14   9 14.6431 5.03855  -2
   2  14   7 14.6431 5.03855   1
  -4  14  11 125.823 7.59301  -2
   4  14   7 125.823 7.59301   1
  -6  14  13 149.795 63.2701  -2
   6  14   7 149.795 63.2701   1
  -8  14  14 30.7922 28.9810  -2
   8  14   7 30.7922 28.9810   1
 -15  15   7 -3.7445 11.4206  -2
 -15  15   7 -3.7445 11.4206   1
 -13  15   5 92.1330 7.96957  -2
 -13  15   7 92.1330 7.96957   1
 -11  15   3 189.598 9.56592  -2
 -11  15   7 189.598 9.56592   1
  -9  15   1 204.430 8.04339  -2
  -9  15   7 204.430 8.04339   1
   7  15   1 176.304 14.4046  -2
  -7  15   7 176.304 14.4046   1
   5  15   2 498.895 8.94301  -2
  -5  15   7 498.895 8.94301   1
   3  15   4 191.390 5.16360  -2
  -3  15   7 191.390 5.16360   1
   1  15   6 173.226 4.51588  -2
  -1  15   7 173.226 4.51588   1
  -1  15   8 199.972 5.29945  -2
   1  15   7 199.972 5.29945   1
  -3  15  10 282.492 7.74498  -2
   3  15   7 282.492 7.74498   1
  -5  15  12 13.4335 12.9144  -2
   5  15   7 13.4335 12.9144   1
  -7  15  13 31.9914 23.0165  -2
   7  15   7 31.9914 23.0165   1
 -16  16   8 -4.8659 38.3098  -2
 -16  16   7 -4.8659 38.3098   1
 -14  16   6 56.6077 10.0898  -2
 -14  16   7 56.6077 10.0898   1
 -12  16   4 73.6996 9.63167  -2
 -12  16   7 73.6996 9.63167   1
 -10  16   2 362.636 11.0276  -2
 -10  16   7 362.636 11.0276   1
   8  16   0 134.819 7.17440  -2
  -8  16   7 134.819 7.17440   1
   6  16   1 137.665 11.3037  -2
  -6  16   7 137.665 11.3037   1
   4  16   3 299.593 7.36683  -2
  -4  16   7 299.593 7.36683   1
   2  16   5 66.6062 4.18191  -2
  -2  16   7 66.6062 4.18191   1
   0  16   7 208.549 4.60048  -2
   0  16   7 208.549 4.60048   1
  -2  16   9 188.241 6.22402  -2
   2  16   7 188.241 6.22402   1
  -4  16  11 86.8008 8.35693  -2
   4  16   7 86.8008 8.35693   1
  -6  16  13 -31.417 30.7036  -2
   6  16   7 -31.417 30.7036   1
  -8  16  14 41.2570 22.6654  -2
   8  16   7 41.2570 22.6654   1
 -15  17   7 7.07170 14.4904  -2
 -15  17   7 7.07170 14.4904   1
 -13  17   5 81.7757 7.51857  -2
 -13  17   7 81.7757 7.51857   1
 -11  17   3 112.045 10.0797  -2
 -11  17   7 112.045 10.0797   1
  -9  17   1 236.320 9.97083  -2
  -9  17   7 236.320 9.97083   1
   7  17   1 424.997 40.3331  -2
  -7  17   7 424.997 40.3331   1
   5  17   2 320.900 7.90543  -2
  -5  17   7 320.900 7.90543   1
   3  17   4 168.608 5.66683  -2
  -3  17   7 168.608 5.66683   1
   1  17   6 254.851 5.72084  -2
  -1  17   7 254.851 5.72084   1
  -1  17   8 174.438 5.65316  -2
   1  17   7 174.438 5.65316   1
  -3  17  10 41.2543 6.22865  -2
   3  17   7 41.2543 6.22865   1
  -5  17  12 127.173 12.5094  -2
   5  17   7 127.173 12.5094   1
  -7  17  13 44.2269 32.9040  -2
   7  17   7 44.2269 32.9040   1
 -14  18   6 42.9592 9.41251  -2
 -14  18   7 42.9592 9.41251   1
 -12  18   4 32.0022 9.03310  -2
 -12  18   7 32.0022 9.03310   1
 -10  18   2 77.7243 10.0160  -2
 -10  18   7 77.7243 10.0160   1
   8  18   0 216.714 8.94493  -2
  -8  18   7 216.714 8.94493   1
   6  18   1 227.645 13.6368  -2
  -6  18   7 227.645 13.6368   1
   4  18   3 59.7150 4.97423  -2
  -4  18   7 59.7150 4.97423   1
   2  18   5 482.372 7.54880  -2
  -2  18   7 482.372 7.54880   1
   0  18   7 165.341 4.90661  -2
   0  18   7 165.341 4.90661   1
  -2  18   9 125.176 5.86854  -2
   2  18   7 125.176 5.86854   1
  -4  18  11 193.855 9.44550  -2
   4  18   7 193.855 9.44550   1
  -6  18  13 28.2612 37.3877  -2
   6  18   7 28.2612 37.3877   1
  -8  18  14 33.6019 25.8254  -2
   8  18   7 33.6019 25.8254   1
 -15  19   7 55.3355 40.3674  -2
 -15  19   7 55.3355 40.3674   1
 -13  19   5 84.4009 7.26010  -2
 -13  19   7 84.4009 7.26010   1
 -11  19   3 151.109 10.7418  -2
 -11  19   7 151.109 10.7418   1
  -9  19   1 49.0775 9.81948  -2
  -9  19   7 49.0775 9.81948   1
   7  19   1 179.350 13.6787  -2
  -7  19   7 179.350 13.6787   1
   5  19   2 212.690 7.32568  -2
  -5  19   7 212.690 7.32568   1
   3  19   4 180.109 5.91128  -2
  -3  19   7 180.109 5.91128   1
   1  19   6 142.153 4.84172  -2
  -1  19   7 142.153 4.84172   1
  -1  19   8 114.374 5.60346  -2
   1  19   7 114.374 5.60346   1
  -3  19  10 198.857 7.39681  -2
   3  19   7 198.857 7.39681   1
  -5  19  12 4.14601 15.8731  -2
   5  19   7 4.14601 15.8731   1
  -7  19  13 88.1825 46.5021  -2
   7  19   7 88.1825 46.5021   1
 -14  20   6 5.30756 9.41339  -2
 -14  20   7 5.30756 9.41339   1
 -12  20   4 14.9745 9.08995  -2
 -12  20   7 14.9745 9.08995   1
 -10  20   2 146.510 10.6564  -2
 -10  20   7 146.510 10.6564   1
   8  20   0 89.0377 10.0466  -2
  -8  20   7 89.0377 10.0466   1
   6  20   1 198.915 23.1648  -2
  -6  20   7 198.915 23.1648   1
   4  20   3 247.782 7.92667  -2
  -4  20   7 247.782 7.92667   1
   2  20   5 39.0186 4.18869  -2
  -2  20   7 39.0186 4.18869   1
   0  20   7 43.5450 4.09813  -2
   0  20   7 43.5450 4.09813   1
  -2  20   9 150.616 7.47396  -2
   2  20   7 150.616 7.47396   1
  -4  20  11 7.43863 9.71026  -2
   4  20   7 7.43863 9.71026   1
  -6  20  13 19.6312 37.9525  -2
   6  20   7 19.6312 37.9525   1
 -13  21   5 107.121 7.70257  -2
 -13  21   7 107.121 7.70257   1
 -11  21   3 60.1652 10.0461  -2
 -11  21   7 60.1652 10.0461   1
  -9  21   1 378.216 11.5760  -2
  -9  21   7 378.216 11.5760   1
   7  21   1 181.885 14.3593  -2
  -7  21   7 181.885 14.3593   1
   5  21   2 30.9578 5.90916  -2
  -5  21   7 30.9578 5.90916   1
   3  21   4 132.779 6.00548  -2
  -3  21   7 132.779 6.00548   1
   1  21   6 191.221 7.97591  -2
  -1  21   7 191.221 7.97591   1
  -1  21   8 162.525 8.75029  -2
   1  21   7 162.525 8.75029   1
  -3  21  10 58.5874 10.1638  -2
   3  21   7 58.5874 10.1638   1
  -5  21  12 82.8493 18.4354  -2
   5  21   7 82.8493 18.4354   1
   7  21   7 10.5921 9.09575   1
 -14  22   6 20.5491 43.1628  -2
 -14  22   7 20.5491 43.1628   1
 -12  22   4 120.250 10.1401  -2
 -12  22   7 120.250 10.1401   1
 -10  22   2 46.0824 10.1444  -2
 -10  22   7 46.0824 10.1444   1
   8  22   0 193.022 11.5621  -2
  -8  22   7 193.022 11.5621   1
   6  22   1 72.0645 8.19862  -2
  -6  22   7 72.0645 8.19862   1
   4  22   3 103.488 9.08942  -2
  -4  22   7 103.488 9.08942   1
   2  22   5 229.824 8.44245  -2
  -2  22   7 229.824 8.44245   1
   0  22   7 -6.3962 4.99235  -2
   0  22   7 -6.3962 4.99235   1
  -2  22   9 279.495 11.0318  -2
   2  22   7 279.495 11.0318   1
  -4  22  11 145.688 13.6453  -2
   4  22   7 145.688 13.6453   1
  -6  22  13 38.9986 39.0534  -2
   6  22   7 38.9986 39.0534   1
 -13  23   5 52.0345 6.79164  -2
 -13  23   7 52.0345 6.79164   1
 -11  23   3 96.8415 11.9603  -2
 -11  23   7 96.8415 11.9603   1
  -9  23   1 65.3696 10.8298  -2
  -9  23   7 65.3696 10.8298   1
   7  23   1 152.873 13.2279  -2
  -7  23   7 152.873 13.2279   1
   5  23   2 123.297 12.6801  -2
  -5  23   7 123.297 12.6801   1
   3  23   4 152.395 8.95145  -2
  -3  23   7 152.395 8.95145   1
   1  23   6 28.1434 6.89287  -2
  -1  23   7 28.1434 6.89287   1
  -1  23   8 104.862 8.48344  -2
   1  23   7 104.862 8.48344   1
  -3  23  10 89.7275 11.4131  -2
   3  23   7 89.7275 11.4131   1
  -5  23  12 22.8857 29.0547  -2
   5  23   7 22.8857 29.0547   1
 -12  24   4 -1.8376 9.10588  -2
 -12  24   7 -1.8376 9.10588   1
 -10  24   2 118.080 12.8738  -2
 -10  24   7 118.080 12.8738   1
   8  24   0 27.8769 10.6462  -2
  -8  24   7 27.8769 10.6462   1
   6  24   1 228.433 23.6257  -2
  -6  24   7 228.433 23.6257   1
   4  24   3 134.985 10.6312  -2
  -4  24   7 134.985 10.6312   1
   2  24   5 38.4255 7.69738  -2
  -2  24   7 38.4255 7.69738   1
   0  24   7 142.536 7.39588  -2
   0  24   7 142.536 7.39588   1
  -2  24   9 143.090 10.6903  -2
   2  24   7 143.090 10.6903   1
  -4  24  11 27.9314 12.9131  -2
   4  24   7 27.9314 12.9131   1
   6  24   7 18.1160 18.2022   1
 -13  25   5 38.3081 29.7770  -2
 -13  25   7 38.3081 29.7770   1
 -11  25   3 34.6464 11.8443  -2
 -11  25   7 34.6464 11.8443   1
  -9  25   1 116.757 11.5797  -2
  -9  25   7 116.757 11.5797   1
   7  25   1 127.504 26.2896  -2
  -7  25   7 127.504 26.2896   1
   5  25   2 135.594 14.4432  -2
  -5  25   7 135.594 14.4432   1
   3  25   4 243.911 10.6409  -2
  -3  25   7 243.911 10.6409   1
   1  25   6 107.377 8.03022  -2
  -1  25   7 107.377 8.03022   1
  -1  25   8 48.7678 9.18004  -2
   1  25   7 48.7678 9.18004   1
  -3  25  10 95.5664 12.4393  -2
   3  25   7 95.5664 12.4393   1
 -12  26   4 51.1831 21.9444  -2
 -12  26   7 51.1831 21.9444   1
 -10  26   2 33.8673 10.6779  -2
 -10  26   7 33.8673 10.6779   1
   8  26   0 114.153 17.1210  -2
  -8  26   7 114.153 17.1210   1
   6  26   1 36.0899 26.0856  -2
  -6  26   7 36.0899 26.0856   1
   4  26   3 100.463 10.9290  -2
  -4  26   7 100.463 10.9290   1
   2  26   5 187.026 10.3054  -2
  -2  26   7 187.026 10.3054   1
   0  26   7 9.42560 5.43874  -2
   0  26   7 9.42560 5.43874   1
  -2  26   9 86.1865 10.5731  -2
   2  26   7 86.1865 10.5731   1
 -11  27   3 84.1464 15.1458  -2
 -11  27   7 84.1464 15.1458   1
  -9  27   1 12.9144 12.7887  -2
  -9  27   7 12.9144 12.7887   1
   7  27   1 144.642 34.1777  -2
  -7  27   7 144.642 34.1777   1
   5  27   2 164.487 21.3730  -2
  -5  27   7 164.487 21.3730   1
   3  27   4 60.9960 9.82942  -2
  -3  27   7 60.9960 9.82942   1
   1  27   6 120.628 8.82669  -2
  -1  27   7 120.628 8.82669   1
  -1  27   8 22.6635 9.10098  -2
   1  27   7 22.6635 9.10098   1
  -3  27  10 15.8919 23.9539  -2
   3  27   7 15.8919 23.9539   1
 -10  28   2 142.266 16.7171  -2
 -10  28   7 142.266 16.7171   1
   8  28   0 51.2315 24.6421  -2
  -8  28   7 51.2315 24.6421   1
   6  28   1 46.8877 42.5522  -2
  -6  28   7 46.8877 42.5522   1
   4  28   3 83.3054 11.5755  -2
  -4  28   7 83.3054 11.5755   1
   2  28   5 56.6085 9.02460  -2
  -2  28   7 56.6085 9.02460   1
   0  28   7 65.4452 6.30018  -2
   0  28   7 65.4452 6.30018   1
  -2  28   9 34.1383 13.5838  -2
   2  28   7 34.1383 13.5838   1
  -9  29   1 36.5509 15.1576  -2
  -9  29   7 36.5509 15.1576   1
   7  29   1 135.318 33.6997  -2
  -7  29   7 135.318 33.6997   1
   5  29   2 10.0419 26.1627  -2
  -5  29   7 10.0419 26.1627   1
   3  29   4 140.710 10.9328  -2
  -3  29   7 140.710 10.9328   1
   1  29   6 102.586 8.83437  -2
  -1  29   7 102.586 8.83437   1
  -1  29   8 14.9627 9.53109  -2
   1  29   7 14.9627 9.53109   1
  -8  30   7 55.1259 7.60904   1
   6  30   1 32.6042 32.8357  -2
  -6  30   7 32.6042 32.8357   1
   4  30   3 27.6073 11.8595  -2
  -4  30   7 27.6073 11.8595   1
   2  30   5 36.3321 9.01181  -2
  -2  30   7 36.3321 9.01181   1
   0  30   7 39.1515 6.77593  -2
   0  30   7 39.1515 6.77593   1
   2  30   7 21.0632 15.4706   1
  -7  31   7 11.1140 6.02304   1
   5  31   2 77.4069 29.3045  -2
  -5  31   7 77.4069 29.3045   1
   3  31   4 17.4303 10.3576  -2
  -3  31   7 17.4303 10.3576   1
   1  31   6 134.941 11.8880  -2
  -1  31   7 134.941 11.8880   1
  -1  31   8 113.932 18.8308  -2
   1  31   7 113.932 18.8308   1
  -6  32   7 14.3700 6.90907   1
   4  32   3 45.4218 12.5746  -2
  -4  32   7 45.4218 12.5746   1
   2  32   5 21.6588 11.5879  -2
  -2  32   7 21.6588 11.5879   1
 -16   0   7 94.8959 14.1216  -2
 -16   0   8 94.8959 14.1216   1
 -14   0   5 165.999 9.91380  -2
 -14   0   8 165.999 9.91380   1
 -12   0   3 19.0554 7.54966  -2
 -12   0   8 19.0554 7.54966   1
 -10   0   1 498.057 12.0571  -2
 -10   0   8 498.057 12.0571   1
   8   0   1 603.423 15.6105  -2
  -8   0   8 603.423 15.6105   1
   6   0   2 283.934 21.3979  -2
  -6   0   8 283.934 21.3979   1
   4   0   4 1182.26 17.0138  -2
  -4   0   8 1182.26 17.0138   1
   2   0   6 1145.84 16.2516  -2
  -2   0   8 1145.84 16.2516   1
   0   0   8 102.293 5.32760  -2
   0   0   8 102.293 5.32760   1
  -2   0  10 151.047 8.17198  -2
   2   0   8 151.047 8.17198   1
  -4   0  12 399.904 11.7662  -2
   4   0   8 399.904 11.7662   1
  -6   0  14 73.4415 27.6005  -2
   6   0   8 73.4415 27.6005   1
  -8   0  15 27.6076 42.6778  -2
   8   0   8 27.6076 42.6778   1
 -17   1   8 85.5079 10.9929  -2
 -17   1   8 85.5079 10.9929   1
 -15   1   6 32.2348 8.06811  -2
 -15   1   8 32.2348 8.06811   1
 -13   1   4 25.0175 4.66037  -2
 -13   1   8 25.0175 4.66037   1
 -11   1   2 111.619 6.16207  -2
 -11   1   8 111.619 6.16207   1
   9   1   0 93.0458 5.90181  -2
  -9   1   8 93.0458 5.90181   1
  -7   1   8 437.362 6.76113   1
   5   1   3 382.613 22.7369  -2
  -5   1   8 382.613 22.7369   1
   3   1   5 134.342 4.51944  -2
  -3   1   8 134.342 4.51944   1
   1   1   7 494.059 6.66875  -2
  -1   1   8 494.059 6.66875   1
  -1   1   9 402.767 6.51692  -2
   1   1   8 402.767 6.51692   1
  -3   1  11 90.3249 5.91781  -2
   3   1   8 90.3249 5.91781   1
  -5   1  13 58.9252 10.5806  -2
   5   1   8 58.9252 10.5806   1
   7   1   8 8.37750 4.53646   1
 -16   2   7 67.0481 9.80360  -2
 -16   2   8 67.0481 9.80360   1
 -14   2   5 182.644 7.37109  -2
 -14   2   8 182.644 7.37109   1
 -12   2   3 265.369 7.23588  -2
 -12   2   8 265.369 7.23588   1
 -10   2   1 68.8794 5.79744  -2
 -10   2   8 68.8794 5.79744   1
   8   2   1 518.691 10.5987  -2
  -8   2   8 518.691 10.5987   1
   6   2   2 117.002 16.9140  -2
  -6   2   8 117.002 16.9140   1
   4   2   4 74.3833 4.19317  -2
  -4   2   8 74.3833 4.19317   1
   2   2   6 73.5833 3.49944  -2
  -2   2   8 73.5833 3.49944   1
   0   2   8 144.610 3.98171  -2
   0   2   8 144.610 3.98171   1
  -2   2  10 6.48947 4.72655  -2
   2   2   8 6.48947 4.72655   1
  -4   2  12 8.15601 6.31326  -2
   4   2   8 8.15601 6.31326   1
  -6   2  14 2.68368 26.9263  -2
   6   2   8 2.68368 26.9263   1
  -8   2  15 -28.601 33.8312  -2
   8   2   8 -28.601 33.8312   1
 -17   3   8 68.0398 10.8132  -2
 -17   3   8 68.0398 10.8132   1
 -15   3   6 85.3983 8.25997  -2
 -15   3   8 85.3983 8.25997   1
 -13   3   4 105.788 5.27720  -2
 -13   3   8 105.788 5.27720   1
 -11   3   2 270.875 7.04762  -2
 -11   3   8 270.875 7.04762   1
   9   3   0 351.567 7.33596  -2
  -9   3   8 351.567 7.33596   1
  -7   3   8 196.797 5.13679   1
   5   3   3 72.0725 9.98357  -2
  -5   3   8 72.0725 9.98357   1
   3   3   5 465.635 6.43288  -2
  -3   3   8 465.635 6.43288   1
   1   3   7 560.195 6.80723  -2
  -1   3   8 560.195 6.80723   1
  -1   3   9 187.794 5.27623  -2
   1   3   8 187.794 5.27623   1
  -3   3  11 80.1429 5.91097  -2
   3   3   8 80.1429 5.91097   1
  -5   3  13 139.623 12.7422  -2
   5   3   8 139.623 12.7422   1
   7   3   8 47.1402 5.04410   1
  -9   3  16 -28.548 41.8815  -2
   9   3   8 -28.548 41.8815   1
 -16   4   7 107.036 9.87686  -2
 -16   4   8 107.036 9.87686   1
 -14   4   5 107.191 6.79050  -2
 -14   4   8 107.191 6.79050   1
 -12   4   3 177.917 6.72194  -2
 -12   4   8 177.917 6.72194   1
 -10   4   1 254.785 6.77610  -2
 -10   4   8 254.785 6.77610   1
   8   4   1 449.918 9.01755  -2
  -8   4   8 449.918 9.01755   1
   6   4   2 146.303 17.0165  -2
  -6   4   8 146.303 17.0165   1
   4   4   4 1357.94 14.2030  -2
  -4   4   8 1357.94 14.2030   1
   2   4   6 856.969 8.58626  -2
  -2   4   8 856.969 8.58626   1
   0   4   8 30.5368 3.23726  -2
   0   4   8 30.5368 3.23726   1
  -2   4  10 316.906 6.65468  -2
   2   4   8 316.906 6.65468   1
  -4   4  12 343.988 9.01327  -2
   4   4   8 343.988 9.01327   1
  -6   4  14 -4.9530 25.8756  -2
   6   4   8 -4.9530 25.8756   1
  -8   4  15 73.1042 24.7281  -2
   8   4   8 73.1042 24.7281   1
 -17   5   8 51.9043 12.8584  -2
 -17   5   8 51.9043 12.8584   1
 -15   5   6 75.7233 8.43411  -2
 -15   5   8 75.7233 8.43411   1
 -13   5   4 181.144 6.15888  -2
 -13   5   8 181.144 6.15888   1
 -11   5   2 185.445 7.05703  -2
 -11   5   8 185.445 7.05703   1
   9   5   0 107.214 5.72001  -2
  -9   5   8 107.214 5.72001   1
   7   5   1 547.032 26.4392  -2
  -7   5   8 547.032 26.4392   1
   5   5   3 872.085 18.3303  -2
  -5   5   8 872.085 18.3303   1
   3   5   5 153.697 4.51832  -2
  -3   5   8 153.697 4.51832   1
   1   5   7 273.928 4.70155  -2
  -1   5   8 273.928 4.70155   1
  -1   5   9 345.433 6.41444  -2
   1   5   8 345.433 6.41444   1
  -3   5  11 6.46700 5.87301  -2
   3   5   8 6.46700 5.87301   1
  -5   5  13 82.2159 10.6938  -2
   5   5   8 82.2159 10.6938   1
   7   5   8 -0.5718 4.36824   1
  -9   5  16 54.6283 43.8287  -2
   9   5   8 54.6283 43.8287   1
 -16   6   7 71.0893 10.3694  -2
 -16   6   8 71.0893 10.3694   1
 -14   6   5 40.8008 6.61174  -2
 -14   6   8 40.8008 6.61174   1
 -12   6   3 282.400 7.65648  -2
 -12   6   8 282.400 7.65648   1
 -10   6   1 142.004 6.62716  -2
 -10   6   8 142.004 6.62716   1
   8   6   1 326.583 9.00013  -2
  -8   6   8 326.583 9.00013   1
  -6   6   8 207.381 4.46600   1
   4   6   4 32.9025 3.77048  -2
  -4   6   8 32.9025 3.77048   1
   2   6   6 145.975 3.84546  -2
  -2   6   8 145.975 3.84546   1
   0   6   8 141.301 4.01838  -2
   0   6   8 141.301 4.01838   1
  -2   6  10 76.6426 5.32943  -2
   2   6   8 76.6426 5.32943   1
  -4   6  12 4.52895 7.09303  -2
   4   6   8 4.52895 7.09303   1
  -6   6  14 -36.275 26.4478  -2
   6   6   8 -36.275 26.4478   1
  -8   6  15 8.34100 30.1846  -2
   8   6   8 8.34100 30.1846   1
 -17   7   8 92.8032 21.6852  -2
 -17   7   8 92.8032 21.6852   1
 -15   7   6 82.3576 9.64603  -2
 -15   7   8 82.3576 9.64603   1
 -13   7   4 182.795 6.22509  -2
 -13   7   8 182.795 6.22509   1
 -11   7   2 454.550 9.00826  -2
 -11   7   8 454.550 9.00826   1
   9   7   0 390.493 7.81036  -2
  -9   7   8 390.493 7.81036   1
  -7   7   8 202.163 5.46087   1
   5   7   3 135.737 10.6130  -2
  -5   7   8 135.737 10.6130   1
   3   7   5 340.003 5.46190  -2
  -3   7   8 340.003 5.46190   1
   1   7   7 440.281 5.85151  -2
  -1   7   8 440.281 5.85151   1
  -1   7   9 216.027 5.67368  -2
   1   7   8 216.027 5.67368   1
  -3   7  11 295.205 8.00620  -2
   3   7   8 295.205 8.00620   1
  -5   7  13 53.7832 11.5228  -2
   5   7   8 53.7832 11.5228   1
  -7   7  14 -98.679 48.3009  -2
   7   7   8 -98.679 48.3009   1
  -9   7  16 19.7191 31.3551  -2
   9   7   8 19.7191 31.3551   1
 -16   8   7 59.7955 12.1389  -2
 -16   8   8 59.7955 12.1389   1
 -14   8   5 130.776 8.05751  -2
 -14   8   8 130.776 8.05751   1
 -12   8   3 109.732 6.52436  -2
 -12   8   8 109.732 6.52436   1
 -10   8   1 169.793 6.98751  -2
 -10   8   8 169.793 6.98751   1
   8   8   1 280.375 8.03121  -2
  -8   8   8 280.375 8.03121   1
   6   8   2 470.464 17.7737  -2
  -6   8   8 470.464 17.7737   1
   4   8   4 1396.63 13.3298  -2
  -4   8   8 1396.63 13.3298   1
   2   8   6 231.409 4.69591  -2
  -2   8   8 231.409 4.69591   1
   0   8   8 143.818 4.23852  -2
   0   8   8 143.818 4.23852   1
  -2   8  10 456.855 8.13729  -2
   2   8   8 456.855 8.13729   1
  -4   8  12 365.790 9.75641  -2
   4   8   8 365.790 9.75641   1
  -6   8  14 -25.654 34.8470  -2
   6   8   8 -25.654 34.8470   1
  -8   8  15 73.7520 19.1502  -2
   8   8   8 73.7520 19.1502   1
 -15   9   6 93.9695 10.5042  -2
 -15   9   8 93.9695 10.5042   1
 -13   9   4 74.7949 5.61452  -2
 -13   9   8 74.7949 5.61452   1
 -11   9   2 130.797 6.88825  -2
 -11   9   8 130.797 6.88825   1
   9   9   0 514.164 8.70557  -2
  -9   9   8 514.164 8.70557   1
   7   9   2 117.539 29.8382  -2
  -7   9   8 117.539 29.8382   1
   5   9   3 258.060 9.56091  -2
  -5   9   8 258.060 9.56091   1
   3   9   5 76.6344 3.99384  -2
  -3   9   8 76.6344 3.99384   1
   1   9   7 326.542 5.55618  -2
  -1   9   8 326.542 5.55618   1
  -1   9   9 280.054 6.68685  -2
   1   9   8 280.054 6.68685   1
  -3   9  11 7.82406 6.55854  -2
   3   9   8 7.82406 6.55854   1
  -5   9  13 89.4632 11.9326  -2
   5   9   8 89.4632 11.9326   1
  -7   9  14 -55.062 56.0626  -2
   7   9   8 -55.062 56.0626   1
 -16  10   7 2.64654 13.5267  -2
 -16  10   8 2.64654 13.5267   1
 -14  10   5 49.8641 8.02554  -2
 -14  10   8 49.8641 8.02554   1
 -12  10   3 246.710 7.99297  -2
 -12  10   8 246.710 7.99297   1
 -10  10   1 111.742 6.43300  -2
 -10  10   8 111.742 6.43300   1
   8  10   1 22.2096 6.76953  -2
  -8  10   8 22.2096 6.76953   1
   6  10   2 205.918 10.8164  -2
  -6  10   8 205.918 10.8164   1
   4  10   4 77.2692 4.63093  -2
  -4  10   8 77.2692 4.63093   1
   2  10   6 64.4925 4.05309  -2
  -2  10   8 64.4925 4.05309   1
   0  10   8 293.433 5.80873  -2
   0  10   8 293.433 5.80873   1
  -2  10  10 97.9053 6.29577  -2
   2  10   8 97.9053 6.29577   1
  -4  10  12 44.1285 7.64733  -2
   4  10   8 44.1285 7.64733   1
  -6  10  14 -77.853 48.6675  -2
   6  10   8 -77.853 48.6675   1
  -8  10  15 27.4332 26.1671  -2
   8  10   8 27.4332 26.1671   1
 -15  11   6 83.8577 11.4137  -2
 -15  11   8 83.8577 11.4137   1
 -13  11   4 62.6661 5.99272  -2
 -13  11   8 62.6661 5.99272   1
 -11  11   2 209.371 8.43869  -2
 -11  11   8 209.371 8.43869   1
   9  11   0 418.815 8.61950  -2
  -9  11   8 418.815 8.61950   1
   7  11   2 129.029 21.8308  -2
  -7  11   8 129.029 21.8308   1
   5  11   3 187.933 8.53403  -2
  -5  11   8 187.933 8.53403   1
   3  11   5 469.858 6.82145  -2
  -3  11   8 469.858 6.82145   1
   1  11   7 410.422 6.65504  -2
  -1  11   8 410.422 6.65504   1
  -1  11   9 273.571 6.55952  -2
   1  11   8 273.571 6.55952   1
  -3  11  11 116.492 7.26057  -2
   3  11   8 116.492 7.26057   1
  -5  11  13 59.3478 12.8059  -2
   5  11   8 59.3478 12.8059   1
   7  11   8 3.95648 4.44545   1
 -16  12   7 10.2442 13.5186  -2
 -16  12   8 10.2442 13.5186   1
 -14  12   5 198.254 10.3749  -2
 -14  12   8 198.254 10.3749   1
 -12  12   3 124.692 8.09858  -2
 -12  12   8 124.692 8.09858   1
 -10  12   1 382.842 9.09518  -2
 -10  12   8 382.842 9.09518   1
   8  12   1 286.418 8.72699  -2
  -8  12   8 286.418 8.72699   1
   6  12   2 186.633 38.8198  -2
  -6  12   8 186.633 38.8198   1
   4  12   4 1067.65 12.1767  -2
  -4  12   8 1067.65 12.1767   1
   2  12   6 180.338 5.29950  -2
  -2  12   8 180.338 5.29950   1
   0  12   8 575.802 8.24467  -2
   0  12   8 575.802 8.24467   1
  -2  12  10 396.037 8.47853  -2
   2  12   8 396.037 8.47853   1
  -4  12  12 256.742 9.13707  -2
   4  12   8 256.742 9.13707   1
  -6  12  14 26.9046 36.5305  -2
   6  12   8 26.9046 36.5305   1
  -8  12  15 34.3494 23.1485  -2
   8  12   8 34.3494 23.1485   1
 -15  13   6 128.458 13.0876  -2
 -15  13   8 128.458 13.0876   1
 -13  13   4 114.328 6.95877  -2
 -13  13   8 114.328 6.95877   1
 -11  13   2 192.611 8.35280  -2
 -11  13   8 192.611 8.35280   1
   9  13   0 384.321 9.04083  -2
  -9  13   8 384.321 9.04083   1
   7  13   2 410.618 30.4410  -2
  -7  13   8 410.618 30.4410   1
   5  13   3 241.552 8.57678  -2
  -5  13   8 241.552 8.57678   1
   3  13   5 91.9317 5.02066  -2
  -3  13   8 91.9317 5.02066   1
   1  13   7 278.940 5.80763  -2
  -1  13   8 278.940 5.80763   1
  -1  13   9 128.605 5.55377  -2
   1  13   8 128.605 5.55377   1
  -3  13  11 75.4511 7.02099  -2
   3  13   8 75.4511 7.02099   1
  -5  13  13 49.6384 12.5945  -2
   5  13   8 49.6384 12.5945   1
   7  13   8 50.8648 5.43203   1
 -16  14   7 61.3921 32.0383  -2
 -16  14   8 61.3921 32.0383   1
 -14  14   5 17.0408 9.65125  -2
 -14  14   8 17.0408 9.65125   1
 -12  14   3 213.498 9.39565  -2
 -12  14   8 213.498 9.39565   1
 -10  14   1 14.8883 7.20853  -2
 -10  14   8 14.8883 7.20853   1
   8  14   1 47.2697 7.07055  -2
  -8  14   8 47.2697 7.07055   1
   6  14   2 37.1151 11.1599  -2
  -6  14   8 37.1151 11.1599   1
   4  14   4 9.02855 5.30827  -2
  -4  14   8 9.02855 5.30827   1
   2  14   6 131.239 4.87913  -2
  -2  14   8 131.239 4.87913   1
   0  14   8 114.066 4.57398  -2
   0  14   8 114.066 4.57398   1
  -2  14  10 13.8435 5.72069  -2
   2  14   8 13.8435 5.72069   1
  -4  14  12 26.9060 7.69414  -2
   4  14   8 26.9060 7.69414   1
  -6  14  14 -51.228 37.4864  -2
   6  14   8 -51.228 37.4864   1
  -8  14  15 16.8803 32.1332  -2
   8  14   8 16.8803 32.1332   1
 -15  15   6 42.9326 12.4663  -2
 -15  15   8 42.9326 12.4663   1
 -13  15   4 32.7180 8.05535  -2
 -13  15   8 32.7180 8.05535   1
 -11  15   2 165.499 8.47086  -2
 -11  15   8 165.499 8.47086   1
   9  15   0 323.556 8.92839  -2
  -9  15   8 323.556 8.92839   1
   7  15   2 47.5699 17.2287  -2
  -7  15   8 47.5699 17.2287   1
   5  15   3 639.013 11.3823  -2
  -5  15   8 639.013 11.3823   1
   3  15   5 129.609 5.28646  -2
  -3  15   8 129.609 5.28646   1
   1  15   7 201.515 5.28927  -2
  -1  15   8 201.515 5.28927   1
  -1  15   9 227.383 6.55941  -2
   1  15   8 227.383 6.55941   1
  -3  15  11 90.3697 7.15170  -2
   3  15   8 90.3697 7.15170   1
  -5  15  13 21.1194 13.3214  -2
   5  15   8 21.1194 13.3214   1
   7  15   8 8.74703 4.68964   1
 -16  16   7 -26.261 38.8084  -2
 -16  16   8 -26.261 38.8084   1
 -14  16   5 16.0449 9.85783  -2
 -14  16   8 16.0449 9.85783   1
 -12  16   3 81.6500 10.0136  -2
 -12  16   8 81.6500 10.0136   1
 -10  16   1 230.530 8.71940  -2
 -10  16   8 230.530 8.71940   1
   8  16   1 382.734 9.11827  -2
  -8  16   8 382.734 9.11827   1
   6  16   2 259.070 14.7427  -2
  -6  16   8 259.070 14.7427   1
   4  16   4 471.197 8.78299  -2
  -4  16   8 471.197 8.78299   1
   2  16   6 253.645 5.77065  -2
  -2  16   8 253.645 5.77065   1
   0  16   8 110.700 4.47323  -2
   0  16   8 110.700 4.47323   1
  -2  16  10 251.757 7.29879  -2
   2  16   8 251.757 7.29879   1
  -4  16  12 96.5160 8.21589  -2
   4  16   8 96.5160 8.21589   1
  -6  16  14 -65.372 62.9656  -2
   6  16   8 -65.372 62.9656   1
 -15  17   6 59.5524 26.0195  -2
 -15  17   8 59.5524 26.0195   1
 -13  17   4 142.699 8.60564  -2
 -13  17   8 142.699 8.60564   1
 -11  17   2 221.300 10.2441  -2
 -11  17   8 221.300 10.2441   1
   9  17   0 281.642 9.53595  -2
  -9  17   8 281.642 9.53595   1
   7  17   2 518.381 32.3095  -2
  -7  17   8 518.381 32.3095   1
   5  17   3 141.163 8.33642  -2
  -5  17   8 141.163 8.33642   1
   3  17   5 238.225 6.03949  -2
  -3  17   8 238.225 6.03949   1
   1  17   7 172.179 5.09789  -2
  -1  17   8 172.179 5.09789   1
  -1  17   9 102.274 5.47819  -2
   1  17   8 102.274 5.47819   1
  -3  17  11 56.7381 7.02955  -2
   3  17   8 56.7381 7.02955   1
  -5  17  13 47.1920 13.3615  -2
   5  17   8 47.1920 13.3615   1
   7  17   8 86.4503 7.43126   1
 -14  18   5 34.3935 9.48244  -2
 -14  18   8 34.3935 9.48244   1
 -12  18   3 149.946 10.3629  -2
 -12  18   8 149.946 10.3629   1
 -10  18   1 50.0217 8.92188  -2
 -10  18   8 50.0217 8.92188   1
   8  18   1 95.7085 9.11982  -2
  -8  18   8 95.7085 9.11982   1
   6  18   2 105.830 14.8787  -2
  -6  18   8 105.830 14.8787   1
   4  18   4 86.6108 5.54085  -2
  -4  18   8 86.6108 5.54085   1
   2  18   6 122.720 5.44620  -2
  -2  18   8 122.720 5.44620   1
   0  18   8 36.3637 4.33861  -2
   0  18   8 36.3637 4.33861   1
  -2  18  10 42.7687 5.88936  -2
   2  18   8 42.7687 5.88936   1
  -4  18  12 60.0496 9.16882  -2
   4  18   8 60.0496 9.16882   1
   6  18   8 -0.4300 4.23919   1
 -13  19   4 86.5816 7.69668  -2
 -13  19   8 86.5816 7.69668   1
 -11  19   2 12.5064 8.72860  -2
 -11  19   8 12.5064 8.72860   1
   9  19   0 155.553 9.62402  -2
  -9  19   8 155.553 9.62402   1
   7  19   2 68.4646 22.6644  -2
  -7  19   8 68.4646 22.6644   1
   5  19   3 341.327 10.0429  -2
  -5  19   8 341.327 10.0429   1
   3  19   5 60.7281 5.67868  -2
  -3  19   8 60.7281 5.67868   1
   1  19   7 110.541 5.31148  -2
  -1  19   8 110.541 5.31148   1
  -1  19   9 236.164 7.52040  -2
   1  19   8 236.164 7.52040   1
  -3  19  11 81.4119 8.85883  -2
   3  19   8 81.4119 8.85883   1
  -5  19  13 17.8129 14.1415  -2
   5  19   8 17.8129 14.1415   1
 -14  20   5 11.3686 12.4373  -2
 -14  20   8 11.3686 12.4373   1
 -12  20   3 80.1970 9.86304  -2
 -12  20   8 80.1970 9.86304   1
 -10  20   1 107.195 9.56511  -2
 -10  20   8 107.195 9.56511   1
   8  20   1 196.277 10.9111  -2
  -8  20   8 196.277 10.9111   1
   6  20   2 74.4532 13.0948  -2
  -6  20   8 74.4532 13.0948   1
   4  20   4 269.787 8.76402  -2
  -4  20   8 269.787 8.76402   1
   2  20   6 258.764 6.98476  -2
  -2  20   8 258.764 6.98476   1
   0  20   8 24.2850 4.72377  -2
   0  20   8 24.2850 4.72377   1
  -2  20  10 76.1296 7.69620  -2
   2  20   8 76.1296 7.69620   1
  -4  20  12 75.1740 10.6584  -2
   4  20   8 75.1740 10.6584   1
   6  20   8 3.80992 7.18295   1
 -13  21   4 85.9138 7.58612  -2
 -13  21   8 85.9138 7.58612   1
 -11  21   2 26.4542 8.94427  -2
 -11  21   8 26.4542 8.94427   1
   9  21   0 97.9506 11.3109  -2
  -9  21   8 97.9506 11.3109   1
   7  21   2 107.867 13.2008  -2
  -7  21   8 107.867 13.2008   1
   5  21   3 40.3419 12.0994  -2
  -5  21   8 40.3419 12.0994   1
   3  21   5 163.840 9.62515  -2
  -3  21   8 163.840 9.62515   1
   1  21   7 168.143 8.60528  -2
  -1  21   8 168.143 8.60528   1
  -1  21   9 127.800 9.74046  -2
   1  21   8 127.800 9.74046   1
  -3  21  11 81.1681 11.1131  -2
   3  21   8 81.1681 11.1131   1
  -5  21  13 18.7547 23.8287  -2
   5  21   8 18.7547 23.8287   1
 -14  22   5 -4.8474 40.9352  -2
 -14  22   8 -4.8474 40.9352   1
 -12  22   3 110.325 10.2842  -2
 -12  22   8 110.325 10.2842   1
 -10  22   1 77.4977 9.61917  -2
 -10  22   8 77.4977 9.61917   1
   8  22   1 56.0391 10.1999  -2
  -8  22   8 56.0391 10.1999   1
   6  22   2 182.938 14.5675  -2
  -6  22   8 182.938 14.5675   1
   4  22   4 23.6006 9.27192  -2
  -4  22   8 23.6006 9.27192   1
   2  22   6 96.9095 8.40340  -2
  -2  22   8 96.9095 8.40340   1
   0  22   8 31.8980 6.87023  -2
   0  22   8 31.8980 6.87023   1
  -2  22  10 6.69112 9.41941  -2
   2  22   8 6.69112 9.41941   1
  -4  22  12 56.3437 13.5217  -2
   4  22   8 56.3437 13.5217   1
 -13  23   4 37.2747 7.63831  -2
 -13  23   8 37.2747 7.63831   1
 -11  23   2 -6.8576 10.1324  -2
 -11  23   8 -6.8576 10.1324   1
   9  23   0 167.304 12.2252  -2
  -9  23   8 167.304 12.2252   1
   7  23   2 80.7622 22.7010  -2
  -7  23   8 80.7622 22.7010   1
   5  23   3 101.148 12.2406  -2
  -5  23   8 101.148 12.2406   1
   3  23   5 100.619 9.76408  -2
  -3  23   8 100.619 9.76408   1
   1  23   7 97.4540 8.45066  -2
  -1  23   8 97.4540 8.45066   1
  -1  23   9 71.8840 8.95699  -2
   1  23   8 71.8840 8.95699   1
  -3  23  11 30.3760 12.0763  -2
   3  23   8 30.3760 12.0763   1
   5  23   8 22.7666 10.6148   1
 -12  24   3 31.7101 9.03363  -2
 -12  24   8 31.7101 9.03363   1
 -10  24   1 148.160 10.4774  -2
 -10  24   8 148.160 10.4774   1
   8  24   1 72.2569 10.3499  -2
  -8  24   8 72.2569 10.3499   1
   6  24   2 70.4093 19.6786  -2
  -6  24   8 70.4093 19.6786   1
   4  24   4 64.9996 9.77567  -2
  -4  24   8 64.9996 9.77567   1
   2  24   6 246.802 9.95646  -2
  -2  24   8 246.802 9.95646   1
   0  24   8 8.08630 6.39424  -2
   0  24   8 8.08630 6.39424   1
  -2  24  10 33.5016 10.8696  -2
   2  24   8 33.5016 10.8696   1
  -4  24  12 128.387 44.0133  -2
   4  24   8 128.387 44.0133   1
 -11  25   2 28.9718 10.4059  -2
 -11  25   8 28.9718 10.4059   1
   9  25   0 -3.2780 10.6019  -2
  -9  25   8 -3.2780 10.6019   1
   7  25   2 216.966 34.9522  -2
  -7  25   8 216.966 34.9522   1
   5  25   3 78.8383 14.4563  -2
  -5  25   8 78.8383 14.4563   1
   3  25   5 49.2905 9.72708  -2
  -3  25   8 49.2905 9.72708   1
   1  25   7 50.5378 7.95659  -2
  -1  25   8 50.5378 7.95659   1
  -1  25   9 59.7784 9.52864  -2
   1  25   8 59.7784 9.52864   1
  -3  25  11 55.0246 24.5063  -2
   3  25   8 55.0246 24.5063   1
 -12  26   3 153.221 23.6920  -2
 -12  26   8 153.221 23.6920   1
 -10  26   1 51.4569 11.2973  -2
 -10  26   8 51.4569 11.2973   1
   8  26   1 79.0554 13.2171  -2
  -8  26   8 79.0554 13.2171   1
   6  26   2 110.641 33.0490  -2
  -6  26   8 110.641 33.0490   1
   4  26   4 96.6784 11.0390  -2
  -4  26   8 96.6784 11.0390   1
   2  26   6 112.938 9.70666  -2
  -2  26   8 112.938 9.70666   1
   0  26   8 111.990 8.01795  -2
   0  26   8 111.990 8.01795   1
  -2  26  10 26.1023 11.9933  -2
   2  26   8 26.1023 11.9933   1
   9  27   0 137.842 13.2934  -2
  -9  27   8 137.842 13.2934   1
   7  27   2 74.2203 33.6682  -2
  -7  27   8 74.2203 33.6682   1
   5  27   3 86.0969 23.4914  -2
  -5  27   8 86.0969 23.4914   1
   3  27   5 49.1842 10.6203  -2
  -3  27   8 49.1842 10.6203   1
   1  27   7 28.7603 8.86714  -2
  -1  27   8 28.7603 8.86714   1
  -1  27   9 33.0972 9.98091  -2
   1  27   8 33.0972 9.98091   1
   3  27   8 45.2466 24.2268   1
   8  28   1 51.0296 20.8509  -2
  -8  28   8 51.0296 20.8509   1
   6  28   2 36.9869 46.0711  -2
  -6  28   8 36.9869 46.0711   1
   4  28   4 78.1532 11.6290  -2
  -4  28   8 78.1532 11.6290   1
   2  28   6 89.4480 10.4171  -2
  -2  28   8 89.4480 10.4171   1
   0  28   8 1.59689 6.38177  -2
   0  28   8 1.59689 6.38177   1
   7  29   2 99.8165 44.1754  -2
  -7  29   8 99.8165 44.1754   1
   5  29   3 55.5660 23.4053  -2
  -5  29   8 55.5660 23.4053   1
   3  29   5 54.1808 10.9642  -2
  -3  29   8 54.1808 10.9642   1
   1  29   7 24.4109 8.61236  -2
  -1  29   8 24.4109 8.61236   1
  -8  30   8 13.6131 7.09735   1
  -6  30   8 52.3646 7.53370   1
   4  30   4 49.7662 11.7764  -2
  -4  30   8 49.7662 11.7764   1
   2  30   6 87.7208 11.0839  -2
  -2  30   8 87.7208 11.0839   1
   0  30   8 101.148 17.1163  -2
   0  30   8 101.148 17.1163   1
  -7  31   8 6.47254 9.52122   1
   5  31   3 48.3851 26.9143  -2
  -5  31   8 48.3851 26.9143   1
   3  31   5 14.2027 23.3692  -2
  -3  31   8 14.2027 23.3692   1
   1  31   7 46.2869 25.1273  -2
  -1  31   8 46.2869 25.1273   1
 -16   0   6 50.1250 13.7507  -2
 -16   0   9 50.1250 13.7507   1
 -14   0   4 170.554 10.7665  -2
 -14   0   9 170.554 10.7665   1
 -12   0   2 97.6757 8.48916  -2
 -12   0   9 97.6757 8.48916   1
  10   0   0 65.8716 8.62901  -2
 -10   0   9 65.8716 8.62901   1
   8   0   2 466.013 13.0589  -2
  -8   0   9 466.013 13.0589   1
  -6   0   9 0.84087 2.97965   1
   4   0   5 -3.4108 6.49058  -2
  -4   0   9 -3.4108 6.49058   1
   2   0   7 -5.3888 5.68493  -2
  -2   0   9 -5.3888 5.68493   1
   0   0   9 -6.0811 4.89896  -2
   0   0   9 -6.0811 4.89896   1
  -2   0  11 -12.717 8.01985  -2
   2   0   9 -12.717 8.01985   1
  -4   0  13 -11.693 11.2512  -2
   4   0   9 -11.693 11.2512   1
   6   0   9 -3.1745 6.42172   1
   8   0   9 37.9660 25.0060   1
 -17   1   7 102.634 11.7320  -2
 -17   1   9 102.634 11.7320   1
 -15   1   5 98.1679 8.45801  -2
 -15   1   9 98.1679 8.45801   1
 -13   1   3 182.968 6.57455  -2
 -13   1   9 182.968 6.57455   1
 -11   1   1 420.428 8.28692  -2
 -11   1   9 420.428 8.28692   1
   9   1   1 16.7892 5.69603  -2
  -9   1   9 16.7892 5.69603   1
  -7   1   9 253.967 5.39143   1
   5   1   4 47.1056 8.28415  -2
  -5   1   9 47.1056 8.28415   1
   3   1   6 586.775 8.01974  -2
  -3   1   9 586.775 8.01974   1
   1   1   8 386.290 6.39838  -2
  -1   1   9 386.290 6.39838   1
  -1   1  10 67.0041 4.95547  -2
   1   1   9 67.0041 4.95547   1
  -3   1  12 93.1806 6.55059  -2
   3   1   9 93.1806 6.55059   1
  -5   1  14 99.3290 16.4434  -2
   5   1   9 99.3290 16.4434   1
   7   1   9 31.4729 5.94089   1
 -16   2   6 103.669 10.3154  -2
 -16   2   9 103.669 10.3154   1
 -14   2   4 114.864 7.03025  -2
 -14   2   9 114.864 7.03025   1
 -12   2   2 131.090 6.81247  -2
 -12   2   9 131.090 6.81247   1
  10   2   0 414.870 8.10802  -2
 -10   2   9 414.870 8.10802   1
   8   2   2 -0.4572 6.83393  -2
  -8   2   9 -0.4572 6.83393   1
  -6   2   9 291.639 5.14101   1
   4   2   5 365.770 6.59534  -2
  -4   2   9 365.770 6.59534   1
   2   2   7 403.851 6.45271  -2
  -2   2   9 403.851 6.45271   1
   0   2   9 683.712 8.30114  -2
   0   2   9 683.712 8.30114   1
  -2   2  11 514.873 8.23733  -2
   2   2   9 514.873 8.23733   1
  -4   2  13 109.471 8.30252  -2
   4   2   9 109.471 8.30252   1
  -6   2  15 12.8361 31.0068  -2
   6   2   9 12.8361 31.0068   1
 -17   3   7 85.5195 12.0317  -2
 -17   3   9 85.5195 12.0317   1
 -15   3   5 62.1759 8.42437  -2
 -15   3   9 62.1759 8.42437   1
 -13   3   3 308.992 7.63751  -2
 -13   3   9 308.992 7.63751   1
 -11   3   1 304.620 7.81815  -2
 -11   3   9 304.620 7.81815   1
   9   3   1 184.567 6.34392  -2
  -9   3   9 184.567 6.34392   1
  -7   3   9 235.297 5.22152   1
   5   3   4 414.480 11.1465  -2
  -5   3   9 414.480 11.1465   1
   3   3   6 616.192 7.92346  -2
  -3   3   9 616.192 7.92346   1
   1   3   8 188.092 5.12093  -2
  -1   3   9 188.092 5.12093   1
  -1   3  10 117.950 5.45674  -2
   1   3   9 117.950 5.45674   1
  -3   3  12 169.547 7.82847  -2
   3   3   9 169.547 7.82847   1
  -5   3  14 187.303 12.3810  -2
   5   3   9 187.303 12.3810   1
   7   3   9 17.2401 6.04088   1
 -16   4   6 71.2492 9.81403  -2
 -16   4   9 71.2492 9.81403   1
 -14   4   4 116.669 7.02645  -2
 -14   4   9 116.669 7.02645   1
 -12   4   2 23.1785 6.04068  -2
 -12   4   9 23.1785 6.04068   1
  10   4   0 97.4196 6.52925  -2
 -10   4   9 97.4196 6.52925   1
   8   4   2 279.120 10.5950  -2
  -8   4   9 279.120 10.5950   1
  -6   4   9 95.4443 3.18010   1
   4   4   5 26.4501 4.89778  -2
  -4   4   9 26.4501 4.89778   1
   2   4   7 8.16827 3.88825  -2
  -2   4   9 8.16827 3.88825   1
   0   4   9 56.9449 3.93208  -2
   0   4   9 56.9449 3.93208   1
  -2   4  11 51.1879 5.84151  -2
   2   4   9 51.1879 5.84151   1
  -4   4  13 20.8040 7.85733  -2
   4   4   9 20.8040 7.85733   1
  -6   4  15 44.5536 34.5104  -2
   6   4   9 44.5536 34.5104   1
  -8   4  16 13.2489 44.8976  -2
   8   4   9 13.2489 44.8976   1
 -17   5   7 54.6238 14.3303  -2
 -17   5   9 54.6238 14.3303   1
 -15   5   5 51.2342 8.28347  -2
 -15   5   9 51.2342 8.28347   1
 -13   5   3 171.910 6.37550  -2
 -13   5   9 171.910 6.37550   1
 -11   5   1 254.615 7.61587  -2
 -11   5   9 254.615 7.61587   1
   9   5   1 124.887 6.41930  -2
  -9   5   9 124.887 6.41930   1
   7   5   3 349.090 38.3238  -2
  -7   5   9 349.090 38.3238   1
   5   5   4 65.7054 8.98588  -2
  -5   5   9 65.7054 8.98588   1
   3   5   6 269.005 5.79718  -2
  -3   5   9 269.005 5.79718   1
   1   5   8 353.770 6.09038  -2
  -1   5   9 353.770 6.09038   1
  -1   5  10 79.2885 5.50427  -2
   1   5   9 79.2885 5.50427   1
  -3   5  12 55.8614 7.21550  -2
   3   5   9 55.8614 7.21550   1
  -5   5  14 52.0499 13.1147  -2
   5   5   9 52.0499 13.1147   1
   7   5   9 39.9949 5.72107   1
 -16   6   6 113.302 10.4392  -2
 -16   6   9 113.302 10.4392   1
 -14   6   4 45.0746 6.48927  -2
 -14   6   9 45.0746 6.48927   1
 -12   6   2 84.8598 6.52680  -2
 -12   6   9 84.8598 6.52680   1
  10   6   0 355.535 8.07233  -2
 -10   6   9 355.535 8.07233   1
   8   6   2 24.8503 7.52592  -2
  -8   6   9 24.8503 7.52592   1
   6   6   3 794.958 60.9596  -2
  -6   6   9 794.958 60.9596   1
   4   6   5 626.312 8.83917  -2
  -4   6   9 626.312 8.83917   1
   2   6   7 154.514 4.69403  -2
  -2   6   9 154.514 4.69403   1
   0   6   9 542.365 7.65451  -2
   0   6   9 542.365 7.65451   1
  -2   6  11 434.903 8.90704  -2
   2   6   9 434.903 8.90704   1
  -4   6  13 151.664 8.92673  -2
   4   6   9 151.664 8.92673   1
   6   6   9 43.1974 5.08412   1
  -8   6  16 1.70515 44.2003  -2
   8   6   9 1.70515 44.2003   1
 -17   7   7 8.14633 20.4814  -2
 -17   7   9 8.14633 20.4814   1
 -15   7   5 47.7618 9.49455  -2
 -15   7   9 47.7618 9.49455   1
 -13   7   3 263.592 7.43197  -2
 -13   7   9 263.592 7.43197   1
 -11   7   1 349.561 8.41709  -2
 -11   7   9 349.561 8.41709   1
   9   7   1 239.406 7.18097  -2
  -9   7   9 239.406 7.18097   1
   7   7   3 113.113 17.2899  -2
  -7   7   9 113.113 17.2899   1
   5   7   4 478.039 13.1999  -2
  -5   7   9 478.039 13.1999   1
   3   7   6 766.355 8.59657  -2
  -3   7   9 766.355 8.59657   1
   1   7   8 210.853 5.45993  -2
  -1   7   9 210.853 5.45993   1
  -1   7  10 135.114 6.16181  -2
   1   7   9 135.114 6.16181   1
  -3   7  12 136.188 8.15193  -2
   3   7   9 136.188 8.15193   1
  -5   7  14 104.367 14.8377  -2
   5   7   9 104.367 14.8377   1
   7   7   9 7.30174 4.69130   1
 -16   8   6 131.519 11.2919  -2
 -16   8   9 131.519 11.2919   1
 -14   8   4 171.310 8.36605  -2
 -14   8   9 171.310 8.36605   1
 -12   8   2 71.9159 6.84695  -2
 -12   8   9 71.9159 6.84695   1
  10   8   0 151.341 7.09987  -2
 -10   8   9 151.341 7.09987   1
   8   8   2 699.523 11.3015  -2
  -8   8   9 699.523 11.3015   1
  -6   8   9 117.294 3.67703   1
   4   8   5 123.412 4.82946  -2
  -4   8   9 123.412 4.82946   1
   2   8   7 14.6424 4.28046  -2
  -2   8   9 14.6424 4.28046   1
   0   8   9 29.0097 4.20525  -2
   0   8   9 29.0097 4.20525   1
  -2   8  11 16.4938 6.47554  -2
   2   8   9 16.4938 6.47554   1
  -4   8  13 27.4069 8.58348  -2
   4   8   9 27.4069 8.58348   1
   6   8   9 0.43375 4.35523   1
 -15   9   5 58.2720 9.72764  -2
 -15   9   9 58.2720 9.72764   1
 -13   9   3 33.1644 6.07696  -2
 -13   9   9 33.1644 6.07696   1
 -11   9   1 255.426 7.93800  -2
 -11   9   9 255.426 7.93800   1
   9   9   1 89.6572 6.95724  -2
  -9   9   9 89.6572 6.95724   1
   7   9   3 317.525 48.0793  -2
  -7   9   9 317.525 48.0793   1
   5   9   4 50.6085 12.1465  -2
  -5   9   9 50.6085 12.1465   1
   3   9   6 183.325 5.35679  -2
  -3   9   9 183.325 5.35679   1
   1   9   8 279.926 6.48641  -2
  -1   9   9 279.926 6.48641   1
  -1   9  10 26.9273 5.14165  -2
   1   9   9 26.9273 5.14165   1
  -3   9  12 47.6127 7.66497  -2
   3   9   9 47.6127 7.66497   1
  -5   9  14 83.2930 14.8073  -2
   5   9   9 83.2930 14.8073   1
   7   9   9 26.8115 5.05437   1
 -16  10   6 48.6514 11.4110  -2
 -16  10   9 48.6514 11.4110   1
 -14  10   4 24.9336 7.83629  -2
 -14  10   9 24.9336 7.83629   1
 -12  10   2 170.230 8.02631  -2
 -12  10   9 170.230 8.02631   1
  10  10   0 439.910 9.71145  -2
 -10  10   9 439.910 9.71145   1
   8  10   2 92.4405 8.44118  -2
  -8  10   9 92.4405 8.44118   1
   6  10   3 653.034 36.9616  -2
  -6  10   9 653.034 36.9616   1
   4  10   5 1015.78 11.4004  -2
  -4  10   9 1015.78 11.4004   1
   2  10   7 13.3844 4.68030  -2
  -2  10   9 13.3844 4.68030   1
   0  10   9 118.114 4.94368  -2
   0  10   9 118.114 4.94368   1
  -2  10  11 327.479 8.61720  -2
   2  10   9 327.479 8.61720   1
  -4  10  13 40.7948 8.58475  -2
   4  10   9 40.7948 8.58475   1
  -6  10  15 -83.944 52.2683  -2
   6  10   9 -83.944 52.2683   1
 -15  11   5 69.9120 10.6184  -2
 -15  11   9 69.9120 10.6184   1
 -13  11   3 56.1726 6.39944  -2
 -13  11   9 56.1726 6.39944   1
 -11  11   1 92.6989 7.81406  -2
 -11  11   9 92.6989 7.81406   1
   9  11   1 289.805 8.79789  -2
  -9  11   9 289.805 8.79789   1
   7  11   3 123.213 33.2420  -2
  -7  11   9 123.213 33.2420   1
   5  11   4 138.497 9.04605  -2
  -5  11   9 138.497 9.04605   1
   3  11   6 428.666 7.61239  -2
  -3  11   9 428.666 7.61239   1
   1  11   8 284.408 6.59174  -2
  -1  11   9 284.408 6.59174   1
  -1  11  10 103.211 6.05955  -2
   1  11   9 103.211 6.05955   1
  -3  11  12 81.4104 7.80152  -2
   3  11   9 81.4104 7.80152   1
  -5  11  14 34.5666 12.9910  -2
   5  11   9 34.5666 12.9910   1
  -7  11  15 -12.012 49.6282  -2
   7  11   9 -12.012 49.6282   1
 -16  12   6 61.7267 16.1652  -2
 -16  12   9 61.7267 16.1652   1
 -14  12   4 142.415 9.40048  -2
 -14  12   9 142.415 9.40048   1
 -12  12   2 91.2234 7.70097  -2
 -12  12   9 91.2234 7.70097   1
  10  12   0 181.631 8.04154  -2
 -10  12   9 181.631 8.04154   1
   8  12   2 756.968 13.1235  -2
  -8  12   9 756.968 13.1235   1
  -6  12   9 37.8945 3.02556   1
   4  12   5 99.1575 5.71287  -2
  -4  12   9 99.1575 5.71287   1
   2  12   7 98.8696 5.27219  -2
  -2  12   9 98.8696 5.27219   1
   0  12   9 0.88361 4.16234  -2
   0  12   9 0.88361 4.16234   1
  -2  12  11 29.9871 6.59446  -2
   2  12   9 29.9871 6.59446   1
  -4  12  13 30.1103 8.57820  -2
   4  12   9 30.1103 8.57820   1
  -6  12  15 -76.506 53.9752  -2
   6  12   9 -76.506 53.9752   1
 -15  13   5 63.0369 11.4369  -2
 -15  13   9 63.0369 11.4369   1
 -13  13   3 29.0691 6.16221  -2
 -13  13   9 29.0691 6.16221   1
 -11  13   1 176.116 8.49825  -2
 -11  13   9 176.116 8.49825   1
   9  13   1 51.8368 7.15280  -2
  -9  13   9 51.8368 7.15280   1
   7  13   3 209.264 16.8628  -2
  -7  13   9 209.264 16.8628   1
   5  13   4 188.197 8.92854  -2
  -5  13   9 188.197 8.92854   1
   3  13   6 244.943 6.40459  -2
  -3  13   9 244.943 6.40459   1
   1  13   8 125.452 5.45199  -2
  -1  13   9 125.452 5.45199   1
  -1  13  10 45.4631 5.83230  -2
   1  13   9 45.4631 5.83230   1
  -3  13  12 98.3518 7.98171  -2
   3  13   9 98.3518 7.98171   1
  -5  13  14 40.3348 13.7351  -2
   5  13   9 40.3348 13.7351   1
   7  13   9 8.29697 5.64447   1
 -14  14   4 31.3874 9.41243  -2
 -14  14   9 31.3874 9.41243   1
 -12  14   2 129.422 7.93469  -2
 -12  14   9 129.422 7.93469   1
  10  14   0 129.645 7.62870  -2
 -10  14   9 129.645 7.62870   1
   8  14   2 209.517 8.23789  -2
  -8  14   9 209.517 8.23789   1
   6  14   3 293.710 23.3924  -2
  -6  14   9 293.710 23.3924   1
   4  14   5 461.163 8.83490  -2
  -4  14   9 461.163 8.83490   1
   2  14   7 23.4712 4.87463  -2
  -2  14   9 23.4712 4.87463   1
   0  14   9 100.302 5.07110  -2
   0  14   9 100.302 5.07110   1
  -2  14  11 192.891 7.80149  -2
   2  14   9 192.891 7.80149   1
  -4  14  13 20.2802 8.63875  -2
   4  14   9 20.2802 8.63875   1
   6  14   9 29.3542 4.99019   1
 -15  15   5 52.9546 11.1962  -2
 -15  15   9 52.9546 11.1962   1
 -13  15   3 3.87933 8.38637  -2
 -13  15   9 3.87933 8.38637   1
 -11  15   1 0.78962 8.05672  -2
 -11  15   9 0.78962 8.05672   1
   9  15   1 191.529 8.13311  -2
  -9  15   9 191.529 8.13311   1
   7  15   3 329.738 18.2661  -2
  -7  15   9 329.738 18.2661   1
   5  15   4 50.4274 8.22718  -2
  -5  15   9 50.4274 8.22718   1
   3  15   6 83.6683 5.49971  -2
  -3  15   9 83.6683 5.49971   1
   1  15   8 248.631 6.41205  -2
  -1  15   9 248.631 6.41205   1
  -1  15  10 69.5774 6.01710  -2
   1  15   9 69.5774 6.01710   1
  -3  15  12 20.9136 7.46953  -2
   3  15   9 20.9136 7.46953   1
  -5  15  14 17.8889 12.6074  -2
   5  15   9 17.8889 12.6074   1
 -14  16   4 88.6439 9.95916  -2
 -14  16   9 88.6439 9.95916   1
 -12  16   2 37.1671 8.65144  -2
 -12  16   9 37.1671 8.65144   1
  10  16   0 159.127 8.41201  -2
 -10  16   9 159.127 8.41201   1
   8  16   2 246.925 8.48030  -2
  -8  16   9 246.925 8.48030   1
   6  16   3 85.7487 13.9622  -2
  -6  16   9 85.7487 13.9622   1
   4  16   5 68.6171 6.32402  -2
  -4  16   9 68.6171 6.32402   1
   2  16   7 192.098 6.05922  -2
  -2  16   9 192.098 6.05922   1
   0  16   9 19.8396 4.33559  -2
   0  16   9 19.8396 4.33559   1
  -2  16  11 9.64543 6.49835  -2
   2  16   9 9.64543 6.49835   1
  -4  16  13 42.2405 8.64691  -2
   4  16   9 42.2405 8.64691   1
   6  16   9 3.37645 4.54397   1
 -15  17   5 62.5430 31.1765  -2
 -15  17   9 62.5430 31.1765   1
 -13  17   3 129.236 9.36813  -2
 -13  17   9 129.236 9.36813   1
 -11  17   1 34.5592 8.96766  -2
 -11  17   9 34.5592 8.96766   1
   9  17   1 46.9497 7.28416  -2
  -9  17   9 46.9497 7.28416   1
   7  17   3 81.3603 15.2959  -2
  -7  17   9 81.3603 15.2959   1
   5  17   4 127.879 9.37637  -2
  -5  17   9 127.879 9.37637   1
   3  17   6 174.881 6.27655  -2
  -3  17   9 174.881 6.27655   1
   1  17   8 116.225 5.36129  -2
  -1  17   9 116.225 5.36129   1
  -1  17  10 273.783 7.33590  -2
   1  17   9 273.783 7.33590   1
  -3  17  12 57.1124 7.63480  -2
   3  17   9 57.1124 7.63480   1
  -5  17  14 31.5479 14.4404  -2
   5  17   9 31.5479 14.4404   1
 -14  18   4 40.2899 8.98803  -2
 -14  18   9 40.2899 8.98803   1
 -12  18   2 47.8166 8.79090  -2
 -12  18   9 47.8166 8.79090   1
  10  18   0 33.4883 8.99522  -2
 -10  18   9 33.4883 8.99522   1
   8  18   2 63.7714 9.44343  -2
  -8  18   9 63.7714 9.44343   1
   6  18   3 313.885 16.4816  -2
  -6  18   9 313.885 16.4816   1
   4  18   5 169.776 6.68998  -2
  -4  18   9 169.776 6.68998   1
   2  18   7 125.691 5.52417  -2
  -2  18   9 125.691 5.52417   1
   0  18   9 85.9902 5.10010  -2
   0  18   9 85.9902 5.10010   1
  -2  18  11 115.803 6.96339  -2
   2  18   9 115.803 6.96339   1
  -4  18  13 30.1792 10.4106  -2
   4  18   9 30.1792 10.4106   1
 -13  19   3 38.5341 7.78144  -2
 -13  19   9 38.5341 7.78144   1
 -11  19   1 80.6325 9.39366  -2
 -11  19   9 80.6325 9.39366   1
   9  19   1 156.621 9.87610  -2
  -9  19   9 156.621 9.87610   1
   7  19   3 133.218 15.1440  -2
  -7  19   9 133.218 15.1440   1
   5  19   4 37.9109 9.73101  -2
  -5  19   9 37.9109 9.73101   1
   3  19   6 39.2004 6.17716  -2
  -3  19   9 39.2004 6.17716   1
   1  19   8 242.946 7.25087  -2
  -1  19   9 242.946 7.25087   1
  -1  19  10 40.3520 6.89244  -2
   1  19   9 40.3520 6.89244   1
  -3  19  12 19.7338 9.17190  -2
   3  19   9 19.7338 9.17190   1
   5  19   9 6.52800 9.49143   1
 -14  20   4 78.3493 20.2996  -2
 -14  20   9 78.3493 20.2996   1
 -12  20   2 21.0647 8.55421  -2
 -12  20   9 21.0647 8.55421   1
  10  20   0 12.7007 8.80759  -2
 -10  20   9 12.7007 8.80759   1
   8  20   2 175.482 10.5313  -2
  -8  20   9 175.482 10.5313   1
   6  20   3 12.5466 13.3961  -2
  -6  20   9 12.5466 13.3961   1
   4  20   5 169.322 7.85054  -2
  -4  20   9 169.322 7.85054   1
   2  20   7 148.176 7.06543  -2
  -2  20   9 148.176 7.06543   1
   0  20   9 118.952 7.90685  -2
   0  20   9 118.952 7.90685   1
  -2  20  11 37.6981 10.7675  -2
   2  20   9 37.6981 10.7675   1
  -4  20  13 15.6425 23.0022  -2
   4  20   9 15.6425 23.0022   1
 -13  21   3 47.0188 7.69865  -2
 -13  21   9 47.0188 7.69865   1
 -11  21   1 99.9682 9.70587  -2
 -11  21   9 99.9682 9.70587   1
   9  21   1 49.5431 10.9678  -2
  -9  21   9 49.5431 10.9678   1
   7  21   3 164.829 15.1782  -2
  -7  21   9 164.829 15.1782   1
   5  21   4 135.701 9.85699  -2
  -5  21   9 135.701 9.85699   1
   3  21   6 81.1663 9.67982  -2
  -3  21   9 81.1663 9.67982   1
   1  21   8 128.318 10.0052  -2
  -1  21   9 128.318 10.0052   1
  -1  21  10 89.6673 10.1001  -2
   1  21   9 89.6673 10.1001   1
  -3  21  12 73.0100 13.2450  -2
   3  21   9 73.0100 13.2450   1
 -12  22   2 73.7933 9.35802  -2
 -12  22   9 73.7933 9.35802   1
  10  22   0 76.1391 9.74065  -2
 -10  22   9 76.1391 9.74065   1
   8  22   2 33.9915 9.94004  -2
  -8  22   9 33.9915 9.94004   1
   6  22   3 492.841 32.1080  -2
  -6  22   9 492.841 32.1080   1
   4  22   5 84.5935 10.6000  -2
  -4  22   9 84.5935 10.6000   1
   2  22   7 269.802 11.4172  -2
  -2  22   9 269.802 11.4172   1
   0  22   9 39.9092 7.97199  -2
   0  22   9 39.9092 7.97199   1
  -2  22  11 84.4904 11.5475  -2
   2  22   9 84.4904 11.5475   1
   4  22   9 27.6189 11.9420   1
 -13  23   3 36.2726 14.0187  -2
 -13  23   9 36.2726 14.0187   1
 -11  23   1 122.351 10.2694  -2
 -11  23   9 122.351 10.2694   1
   9  23   1 157.766 10.9540  -2
  -9  23   9 157.766 10.9540   1
   7  23   3 49.4608 25.1409  -2
  -7  23   9 49.4608 25.1409   1
   5  23   4 49.1731 12.2483  -2
  -5  23   9 49.1731 12.2483   1
   3  23   6 135.595 10.6802  -2
  -3  23   9 135.595 10.6802   1
   1  23   8 62.3305 9.70593  -2
  -1  23   9 62.3305 9.70593   1
  -1  23  10 57.9475 9.45162  -2
   1  23   9 57.9475 9.45162   1
  -3  23  12 -0.8336 27.6679  -2
   3  23   9 -0.8336 27.6679   1
 -12  24   2 102.426 15.6991  -2
 -12  24   9 102.426 15.6991   1
  10  24   0 35.9954 11.6031  -2
 -10  24   9 35.9954 11.6031   1
   8  24   2 67.3488 13.1302  -2
  -8  24   9 67.3488 13.1302   1
   6  24   3 10.5944 26.5579  -2
  -6  24   9 10.5944 26.5579   1
   4  24   5 111.719 11.3162  -2
  -4  24   9 111.719 11.3162   1
   2  24   7 130.814 10.6272  -2
  -2  24   9 130.814 10.6272   1
   0  24   9 -1.9279 7.18500  -2
   0  24   9 -1.9279 7.18500   1
  -2  24  11 58.9333 19.3222  -2
   2  24   9 58.9333 19.3222   1
 -11  25   1 72.3342 14.2779  -2
 -11  25   9 72.3342 14.2779   1
   9  25   1 30.6152 11.8651  -2
  -9  25   9 30.6152 11.8651   1
   7  25   3 62.6613 32.7937  -2
  -7  25   9 62.6613 32.7937   1
   5  25   4 112.204 12.9726  -2
  -5  25   9 112.204 12.9726   1
   3  25   6 21.5879 10.4804  -2
  -3  25   9 21.5879 10.4804   1
   1  25   8 56.8117 8.97505  -2
  -1  25   9 56.8117 8.97505   1
  -1  25  10 46.4812 10.0952  -2
   1  25   9 46.4812 10.0952   1
  10  26   0 77.8687 15.9423  -2
 -10  26   9 77.8687 15.9423   1
   8  26   2 6.53740 13.3844  -2
  -8  26   9 6.53740 13.3844   1
   6  26   3 120.917 48.5818  -2
  -6  26   9 120.917 48.5818   1
   4  26   5 12.0975 11.1952  -2
  -4  26   9 12.0975 11.1952   1
   2  26   7 66.6766 10.4260  -2
  -2  26   9 66.6766 10.4260   1
   0  26   9 46.3268 8.14355  -2
   0  26   9 46.3268 8.14355   1
   2  26   9 28.1329 12.5894   1
   9  27   1 159.546 20.6979  -2
  -9  27   9 159.546 20.6979   1
   7  27   3 3.34988 34.5637  -2
  -7  27   9 3.34988 34.5637   1
   5  27   4 120.472 22.1264  -2
  -5  27   9 120.472 22.1264   1
   3  27   6 56.8785 11.8128  -2
  -3  27   9 56.8785 11.8128   1
   1  27   8 30.4887 9.44884  -2
  -1  27   9 30.4887 9.44884   1
  -1  27  10 53.2004 24.1632  -2
   1  27   9 53.2004 24.1632   1
   8  28   2 104.820 30.8863  -2
  -8  28   9 104.820 30.8863   1
  -6  28   9 33.1198 6.96964   1
   4  28   5 68.5009 12.3514  -2
  -4  28   9 68.5009 12.3514   1
   2  28   7 45.3525 11.0610  -2
  -2  28   9 45.3525 11.0610   1
   0  28   9 11.0120 20.0782  -2
   0  28   9 11.0120 20.0782   1
   7  29   3 20.6772 46.7506  -2
  -7  29   9 20.6772 46.7506   1
   5  29   4 89.2873 16.5020  -2
  -5  29   9 89.2873 16.5020   1
   3  29   6 -12.173 22.3341  -2
  -3  29   9 -12.173 22.3341   1
   1  29   8 56.2323 18.9275  -2
  -1  29   9 56.2323 18.9275   1
  -6  30   9 13.2379 20.7197   1
   4  30   5 109.371 25.2822  -2
  -4  30   9 109.371 25.2822   1
   2  30   7 86.0618 30.8639  -2
  -2  30   9 86.0618 30.8639   1
 -16   0   5 50.2386 14.5548  -2
 -16   0  10 50.2386 14.5548   1
 -14   0   3 122.549 11.4024  -2
 -14   0  10 122.549 11.4024   1
 -12   0   1 241.798 10.9924  -2
 -12   0  10 241.798 10.9924   1
  10   0   1 26.3577 8.59835  -2
 -10   0  10 26.3577 8.59835   1
   8   0   3 113.275 11.5647  -2
  -8   0  10 113.275 11.5647   1
  -6   0  10 1230.24 18.1007   1
   4   0   6 71.8237 8.16278  -2
  -4   0  10 71.8237 8.16278   1
   2   0   8 187.230 8.68619  -2
  -2   0  10 187.230 8.68619   1
   0   0  10 622.178 12.3211  -2
   0   0  10 622.178 12.3211   1
  -2   0  12 101.258 9.21565  -2
   2   0  10 101.258 9.21565   1
  -4   0  14 122.026 14.9453  -2
   4   0  10 122.026 14.9453   1
   6   0  10 25.6431 8.52911   1
 -17   1   6 120.348 13.5343  -2
 -17   1  10 120.348 13.5343   1
 -15   1   4 34.1145 8.46532  -2
 -15   1  10 34.1145 8.46532   1
 -13   1   2 110.594 6.65297  -2
 -13   1  10 110.594 6.65297   1
  11   1   0 62.8115 6.46194  -2
 -11   1  10 62.8115 6.46194   1
   9   1   2 288.858 8.05904  -2
  -9   1  10 288.858 8.05904   1
   7   1   4 137.820 20.2365  -2
  -7   1  10 137.820 20.2365   1
   5   1   5 294.246 15.0584  -2
  -5   1  10 294.246 15.0584   1
   3   1   7 287.018 6.95743  -2
  -3   1  10 287.018 6.95743   1
   1   1   9 67.7114 4.89158  -2
  -1   1  10 67.7114 4.89158   1
  -1   1  11 138.324 6.06823  -2
   1   1  10 138.324 6.06823   1
  -3   1  13 82.2074 8.66041  -2
   3   1  10 82.2074 8.66041   1
  -5   1  15 26.5980 13.8834  -2
   5   1  10 26.5980 13.8834   1
 -16   2   5 127.583 10.4607  -2
 -16   2  10 127.583 10.4607   1
 -14   2   3 141.931 7.95825  -2
 -14   2  10 141.931 7.95825   1
 -12   2   1 150.274 7.08314  -2
 -12   2  10 150.274 7.08314   1
  10   2   1 427.767 8.58727  -2
 -10   2  10 427.767 8.58727   1
   8   2   3 20.5714 7.11856  -2
  -8   2  10 20.5714 7.11856   1
  -6   2  10 24.2917 2.69877   1
   4   2   6 23.2690 4.93455  -2
  -4   2  10 23.2690 4.93455   1
   2   2   8 11.1834 4.95998  -2
  -2   2  10 11.1834 4.95998   1
   0   2  10 73.9710 4.62501  -2
   0   2  10 73.9710 4.62501   1
  -2   2  12 8.37592 6.58137  -2
   2   2  10 8.37592 6.58137   1
  -4   2  14 21.9436 9.81817  -2
   4   2  10 21.9436 9.81817   1
   6   2  10 11.2308 5.66294   1
 -17   3   6 52.6301 14.5175  -2
 -17   3  10 52.6301 14.5175   1
 -15   3   4 66.1720 8.64101  -2
 -15   3  10 66.1720 8.64101   1
 -13   3   2 155.280 6.66140  -2
 -13   3  10 155.280 6.66140   1
  11   3   0 84.9289 6.37708  -2
 -11   3  10 84.9289 6.37708   1
   9   3   2 233.479 8.54093  -2
  -9   3  10 233.479 8.54093   1
   7   3   4 329.615 21.4608  -2
  -7   3  10 329.615 21.4608   1
   5   3   5 642.026 13.8625  -2
  -5   3  10 642.026 13.8625   1
   3   3   7 179.133 5.80643  -2
  -3   3  10 179.133 5.80643   1
   1   3   9 116.940 5.17479  -2
  -1   3  10 116.940 5.17479   1
  -1   3  11 157.081 6.66607  -2
   1   3  10 157.081 6.66607   1
  -3   3  13 137.844 8.32363  -2
   3   3  10 137.844 8.32363   1
  -5   3  15 51.5990 15.4571  -2
   5   3  10 51.5990 15.4571   1
 -16   4   5 32.9277 10.9417  -2
 -16   4  10 32.9277 10.9417   1
 -14   4   3 43.0589 6.99291  -2
 -14   4  10 43.0589 6.99291   1
 -12   4   1 152.032 7.10396  -2
 -12   4  10 152.032 7.10396   1
  10   4   1 163.100 6.97969  -2
 -10   4  10 163.100 6.97969   1
   8   4   3 181.794 8.28486  -2
  -8   4  10 181.794 8.28486   1
   6   4   4 316.911 21.9779  -2
  -6   4  10 316.911 21.9779   1
   4   4   6 38.1362 5.01338  -2
  -4   4  10 38.1362 5.01338   1
   2   4   8 311.738 6.48184  -2
  -2   4  10 311.738 6.48184   1
   0   4  10 387.561 7.22695  -2
   0   4  10 387.561 7.22695   1
  -2   4  12 47.7058 6.91415  -2
   2   4  10 47.7058 6.91415   1
  -4   4  14 56.2425 9.20723  -2
   4   4  10 56.2425 9.20723   1
   6   4  10 55.8862 6.65052   1
 -17   5   6 56.7632 23.5321  -2
 -17   5  10 56.7632 23.5321   1
 -15   5   4 63.2150 8.63965  -2
 -15   5  10 63.2150 8.63965   1
 -13   5   2 61.0945 5.97806  -2
 -13   5  10 61.0945 5.97806   1
  11   5   0 154.955 7.36195  -2
 -11   5  10 154.955 7.36195   1
   9   5   2 228.092 8.77404  -2
  -9   5  10 228.092 8.77404   1
   7   5   4 185.018 21.0874  -2
  -7   5  10 185.018 21.0874   1
   5   5   5 254.328 10.3222  -2
  -5   5  10 254.328 10.3222   1
   3   5   7 362.118 6.82968  -2
  -3   5  10 362.118 6.82968   1
   1   5   9 72.6686 5.07686  -2
  -1   5  10 72.6686 5.07686   1
  -1   5  11 67.0723 6.36395  -2
   1   5  10 67.0723 6.36395   1
  -3   5  13 95.6452 8.46680  -2
   3   5  10 95.6452 8.46680   1
  -5   5  15 9.90802 18.1969  -2
   5   5  10 9.90802 18.1969   1
   7   5  10 -0.3704 19.1383   1
 -16   6   5 60.9115 11.0865  -2
 -16   6  10 60.9115 11.0865   1
 -14   6   3 30.3330 7.26655  -2
 -14   6  10 30.3330 7.26655   1
 -12   6   1 55.1495 6.61025  -2
 -12   6  10 55.1495 6.61025   1
  10   6   1 284.626 8.23952  -2
 -10   6  10 284.626 8.23952   1
   8   6   3 86.9448 7.00730  -2
  -8   6  10 86.9448 7.00730   1
  -6   6  10 36.9317 2.91140   1
   4   6   6 43.1800 5.06068  -2
  -4   6  10 43.1800 5.06068   1
   2   6   8 76.8934 5.24441  -2
  -2   6  10 76.8934 5.24441   1
   0   6  10 28.5986 4.52001  -2
   0   6  10 28.5986 4.52001   1
  -2   6  12 57.0025 7.03603  -2
   2   6  10 57.0025 7.03603   1
  -4   6  14 6.40279 9.02276  -2
   4   6  10 6.40279 9.02276   1
   6   6  10 7.18420 5.04896   1
 -17   7   6 37.3611 22.5864  -2
 -17   7  10 37.3611 22.5864   1
 -15   7   4 91.4299 9.97218  -2
 -15   7  10 91.4299 9.97218   1
 -13   7   2 105.365 7.03563  -2
 -13   7  10 105.365 7.03563   1
  11   7   0 113.539 7.61838  -2
 -11   7  10 113.539 7.61838   1
   9   7   2 274.671 9.14184  -2
  -9   7  10 274.671 9.14184   1
   7   7   4 281.014 40.5867  -2
  -7   7  10 281.014 40.5867   1
   5   7   5 370.408 12.4864  -2
  -5   7  10 370.408 12.4864   1
   3   7   7 309.551 6.82736  -2
  -3   7  10 309.551 6.82736   1
   1   7   9 126.834 6.02136  -2
  -1   7  10 126.834 6.02136   1
  -1   7  11 179.605 6.86234  -2
   1   7  10 179.605 6.86234   1
  -3   7  13 137.054 8.79617  -2
   3   7  10 137.054 8.79617   1
  -5   7  15 41.7301 15.7490  -2
   5   7  10 41.7301 15.7490   1
 -16   8   5 102.368 11.0061  -2
 -16   8  10 102.368 11.0061   1
 -14   8   3 40.0896 7.74998  -2
 -14   8  10 40.0896 7.74998   1
 -12   8   1 129.461 8.24186  -2
 -12   8  10 129.461 8.24186   1
  10   8   1 33.9509 7.23060  -2
 -10   8  10 33.9509 7.23060   1
   8   8   3 227.282 8.42586  -2
  -8   8  10 227.282 8.42586   1
  -6   8  10 184.076 5.04486   1
   4   8   6 385.855 7.55513  -2
  -4   8  10 385.855 7.55513   1
   2   8   8 440.768 8.31740  -2
  -2   8  10 440.768 8.31740   1
   0   8  10 215.380 6.22749  -2
   0   8  10 215.380 6.22749   1
  -2   8  12 77.1229 7.49103  -2
   2   8  10 77.1229 7.49103   1
  -4   8  14 93.1593 9.90902  -2
   4   8  10 93.1593 9.90902   1
   6   8  10 49.6718 5.62674   1
 -17   9   6 100.495 27.0800  -2
 -17   9  10 100.495 27.0800   1
 -15   9   4 128.399 10.4057  -2
 -15   9  10 128.399 10.4057   1
 -13   9   2 162.712 7.73929  -2
 -13   9  10 162.712 7.73929   1
  11   9   0 214.561 8.64202  -2
 -11   9  10 214.561 8.64202   1
   9   9   2 109.068 7.91637  -2
  -9   9  10 109.068 7.91637   1
   7   9   4 133.587 35.3128  -2
  -7   9  10 133.587 35.3128   1
   5   9   5 222.909 9.09382  -2
  -5   9  10 222.909 9.09382   1
   3   9   7 325.213 7.54270  -2
  -3   9  10 325.213 7.54270   1
   1   9   9 23.5534 5.25768  -2
  -1   9  10 23.5534 5.25768   1
  -1   9  11 46.2576 6.60545  -2
   1   9  10 46.2576 6.60545   1
  -3   9  13 130.665 9.06959  -2
   3   9  10 130.665 9.06959   1
  -5   9  15 44.4198 13.3067  -2
   5   9  10 44.4198 13.3067   1
 -16  10   5 58.5680 12.0371  -2
 -16  10  10 58.5680 12.0371   1
 -14  10   3 51.6794 7.98094  -2
 -14  10  10 51.6794 7.98094   1
 -12  10   1 27.2544 7.33708  -2
 -12  10  10 27.2544 7.33708   1
  10  10   1 219.219 8.70175  -2
 -10  10  10 219.219 8.70175   1
   8  10   3 89.0253 8.16108  -2
  -8  10  10 89.0253 8.16108   1
   6  10   4 149.918 24.0768  -2
  -6  10  10 149.918 24.0768   1
   4  10   6 84.9627 5.92620  -2
  -4  10  10 84.9627 5.92620   1
   2  10   8 100.831 6.09260  -2
  -2  10  10 100.831 6.09260   1
   0  10  10 34.8031 4.86879  -2
   0  10  10 34.8031 4.86879   1
  -2  10  12 82.0858 7.74328  -2
   2  10  10 82.0858 7.74328   1
  -4  10  14 23.0179 9.54590  -2
   4  10  10 23.0179 9.54590   1
   6  10  10 9.55242 4.84005   1
 -15  11   4 94.2901 10.6903  -2
 -15  11  10 94.2901 10.6903   1
 -13  11   2 193.962 8.22439  -2
 -13  11  10 193.962 8.22439   1
  11  11   0 22.3143 7.37778  -2
 -11  11  10 22.3143 7.37778   1
   9  11   2 381.550 9.81395  -2
  -9  11  10 381.550 9.81395   1
   7  11   4 141.398 31.0493  -2
  -7  11  10 141.398 31.0493   1
   5  11   5 118.086 8.19460  -2
  -5  11  10 118.086 8.19460   1
   3  11   7 241.559 7.08875  -2
  -3  11  10 241.559 7.08875   1
   1  11   9 94.7290 5.82508  -2
  -1  11  10 94.7290 5.82508   1
  -1  11  11 119.974 7.22757  -2
   1  11  10 119.974 7.22757   1
  -3  11  13 109.951 8.86370  -2
   3  11  10 109.951 8.86370   1
  -5  11  15 56.4208 14.6975  -2
   5  11  10 56.4208 14.6975   1
 -16  12   5 32.7019 29.8679  -2
 -16  12  10 32.7019 29.8679   1
 -14  12   3 56.3747 8.28683  -2
 -14  12  10 56.3747 8.28683   1
 -12  12   1 281.054 9.42831  -2
 -12  12  10 281.054 9.42831   1
  10  12   1 43.9983 7.65113  -2
 -10  12  10 43.9983 7.65113   1
   8  12   3 178.086 8.44414  -2
  -8  12  10 178.086 8.44414   1
   6  12   4 157.153 15.5467  -2
  -6  12  10 157.153 15.5467   1
   4  12   6 336.303 7.84840  -2
  -4  12  10 336.303 7.84840   1
   2  12   8 401.074 8.20936  -2
  -2  12  10 401.074 8.20936   1
   0  12  10 234.111 6.64235  -2
   0  12  10 234.111 6.64235   1
  -2  12  12 176.621 8.33854  -2
   2  12  10 176.621 8.33854   1
  -4  12  14 59.4828 9.76176  -2
   4  12  10 59.4828 9.76176   1
   6  12  10 26.5586 6.48654   1
 -15  13   4 138.557 12.1210  -2
 -15  13  10 138.557 12.1210   1
 -13  13   2 158.056 7.98161  -2
 -13  13  10 158.056 7.98161   1
  11  13   0 70.6188 8.03192  -2
 -11  13  10 70.6188 8.03192   1
   9  13   2 143.892 8.37004  -2
  -9  13  10 143.892 8.37004   1
   7  13   4 224.870 17.8945  -2
  -7  13  10 224.870 17.8945   1
   5  13   5 343.545 10.0524  -2
  -5  13  10 343.545 10.0524   1
   3  13   7 140.677 6.64551  -2
  -3  13  10 140.677 6.64551   1
   1  13   9 51.5022 5.52898  -2
  -1  13  10 51.5022 5.52898   1
  -1  13  11 48.7932 6.66316  -2
   1  13  10 48.7932 6.66316   1
  -3  13  13 138.407 8.93464  -2
   3  13  10 138.407 8.93464   1
  -5  13  15 -2.4113 16.6202  -2
   5  13  10 -2.4113 16.6202   1
 -16  14   5 -10.354 42.4161  -2
 -16  14  10 -10.354 42.4161   1
 -14  14   3 106.534 10.1937  -2
 -14  14  10 106.534 10.1937   1
 -12  14   1 61.5026 7.78547  -2
 -12  14  10 61.5026 7.78547   1
  10  14   1 150.082 8.44351  -2
 -10  14  10 150.082 8.44351   1
   8  14   3 40.7032 7.52042  -2
  -8  14  10 40.7032 7.52042   1
   6  14   4 133.418 14.9541  -2
  -6  14  10 133.418 14.9541   1
   4  14   6 33.6948 6.26117  -2
  -4  14  10 33.6948 6.26117   1
   2  14   8 15.5821 5.67384  -2
  -2  14  10 15.5821 5.67384   1
   0  14  10 141.857 6.10896  -2
   0  14  10 141.857 6.10896   1
  -2  14  12 35.0803 7.55894  -2
   2  14  10 35.0803 7.55894   1
  -4  14  14 17.2700 10.7796  -2
   4  14  10 17.2700 10.7796   1
 -15  15   4 65.4552 13.1515  -2
 -15  15  10 65.4552 13.1515   1
 -13  15   2 75.6372 7.81053  -2
 -13  15  10 75.6372 7.81053   1
  11  15   0 40.9273 7.93474  -2
 -11  15  10 40.9273 7.93474   1
   9  15   2 125.012 8.01942  -2
  -9  15  10 125.012 8.01942   1
   7  15   4 158.371 17.6084  -2
  -7  15  10 158.371 17.6084   1
   5  15   5 94.7702 9.51501  -2
  -5  15  10 94.7702 9.51501   1
   3  15   7 286.057 7.64233  -2
  -3  15  10 286.057 7.64233   1
   1  15   9 79.2934 5.72747  -2
  -1  15  10 79.2934 5.72747   1
  -1  15  11 51.7160 6.60297  -2
   1  15  10 51.7160 6.60297   1
  -3  15  13 86.0896 8.87949  -2
   3  15  10 86.0896 8.87949   1
   5  15  10 -2.0473 4.39683   1
 -14  16   3 93.1182 10.1339  -2
 -14  16  10 93.1182 10.1339   1
 -12  16   1 138.217 9.86660  -2
 -12  16  10 138.217 9.86660   1
  10  16   1 4.44889 7.85312  -2
 -10  16  10 4.44889 7.85312   1
   8  16   3 86.2881 8.10130  -2
  -8  16  10 86.2881 8.10130   1
   6  16   4 19.6244 22.8128  -2
  -6  16  10 19.6244 22.8128   1
   4  16   6 125.780 7.04646  -2
  -4  16  10 125.780 7.04646   1
   2  16   8 235.752 7.07539  -2
  -2  16  10 235.752 7.07539   1
   0  16  10 231.105 6.95618  -2
   0  16  10 231.105 6.95618   1
  -2  16  12 44.9219 7.52822  -2
   2  16  10 44.9219 7.52822   1
  -4  16  14 41.4720 10.2094  -2
   4  16  10 41.4720 10.2094   1
 -15  17   4 101.299 47.0227  -2
 -15  17  10 101.299 47.0227   1
 -13  17   2 119.460 9.39569  -2
 -13  17  10 119.460 9.39569   1
  11  17   0 85.7971 9.46813  -2
 -11  17  10 85.7971 9.46813   1
   9  17   2 82.9188 7.83058  -2
  -9  17  10 82.9188 7.83058   1
   7  17   4 169.247 16.4091  -2
  -7  17  10 169.247 16.4091   1
   5  17   5 296.627 9.95675  -2
  -5  17  10 296.627 9.95675   1
   3  17   7 58.5835 6.30795  -2
  -3  17  10 58.5835 6.30795   1
   1  17   9 264.110 7.10859  -2
  -1  17  10 264.110 7.10859   1
  -1  17  11 50.1189 6.34461  -2
   1  17  10 50.1189 6.34461   1
  -3  17  13 88.1260 8.67237  -2
   3  17  10 88.1260 8.67237   1
 -14  18   3 41.0721 9.72932  -2
 -14  18  10 41.0721 9.72932   1
 -12  18   1 54.3861 8.90739  -2
 -12  18  10 54.3861 8.90739   1
  10  18   1 194.236 10.7553  -2
 -10  18  10 194.236 10.7553   1
   8  18   3 49.5959 8.40694  -2
  -8  18  10 49.5959 8.40694   1
   6  18   4 175.721 35.7426  -2
  -6  18  10 175.721 35.7426   1
   4  18   6 49.2946 6.57235  -2
  -4  18  10 49.2946 6.57235   1
   2  18   8 47.1157 5.87808  -2
  -2  18  10 47.1157 5.87808   1
   0  18  10 42.6189 5.29086  -2
   0  18  10 42.6189 5.29086   1
  -2  18  12 30.8422 8.47466  -2
   2  18  10 30.8422 8.47466   1
  -4  18  14 28.9081 17.9540  -2
   4  18  10 28.9081 17.9540   1
 -13  19   2 47.3400 8.80649  -2
 -13  19  10 47.3400 8.80649   1
  11  19   0 60.2994 9.46527  -2
 -11  19  10 60.2994 9.46527   1
   9  19   2 51.2301 9.78496  -2
  -9  19  10 51.2301 9.78496   1
   7  19   4 140.895 31.0238  -2
  -7  19  10 140.895 31.0238   1
   5  19   5 67.9128 8.19252  -2
  -5  19  10 67.9128 8.19252   1
   3  19   7 203.246 8.48640  -2
  -3  19  10 203.246 8.48640   1
   1  19   9 43.9189 6.55454  -2
  -1  19  10 43.9189 6.55454   1
  -1  19  11 16.9955 7.34730  -2
   1  19  10 16.9955 7.34730   1
  -3  19  13 9.02125 14.1508  -2
   3  19  10 9.02125 14.1508   1
 -14  20   3 79.7820 39.8840  -2
 -14  20  10 79.7820 39.8840   1
 -12  20   1 99.3921 9.19531  -2
 -12  20  10 99.3921 9.19531   1
  10  20   1 11.2264 9.36271  -2
 -10  20  10 11.2264 9.36271   1
   8  20   3 103.168 9.07034  -2
  -8  20  10 103.168 9.07034   1
   6  20   4 252.535 30.2115  -2
  -6  20  10 252.535 30.2115   1
   4  20   6 29.2028 7.61583  -2
  -4  20  10 29.2028 7.61583   1
   2  20   8 74.3829 9.10581  -2
  -2  20  10 74.3829 9.10581   1
   0  20  10 204.536 10.1428  -2
   0  20  10 204.536 10.1428   1
  -2  20  12 27.4924 13.5968  -2
   2  20  10 27.4924 13.5968   1
 -13  21   2 43.0755 8.97086  -2
 -13  21  10 43.0755 8.97086   1
  11  21   0 131.711 10.5395  -2
 -11  21  10 131.711 10.5395   1
   9  21   2 46.4562 9.06204  -2
  -9  21  10 46.4562 9.06204   1
   7  21   4 19.4655 46.7253  -2
  -7  21  10 19.4655 46.7253   1
   5  21   5 132.425 13.2674  -2
  -5  21  10 132.425 13.2674   1
   3  21   7 63.9553 11.3726  -2
  -3  21  10 63.9553 11.3726   1
   1  21   9 70.8525 10.2628  -2
  -1  21  10 70.8525 10.2628   1
  -1  21  11 24.3624 10.5197  -2
   1  21  10 24.3624 10.5197   1
   3  21  10 8.51883 12.5227   1
 -12  22   1 46.8118 10.0364  -2
 -12  22  10 46.8118 10.0364   1
  10  22   1 229.140 10.8573  -2
 -10  22  10 229.140 10.8573   1
   8  22   3 78.2121 10.2060  -2
  -8  22  10 78.2121 10.2060   1
   6  22   4 115.665 23.6498  -2
  -6  22  10 115.665 23.6498   1
   4  22   6 90.6944 11.9139  -2
  -4  22  10 90.6944 11.9139   1
   2  22   8 10.1069 12.8150  -2
  -2  22  10 10.1069 12.8150   1
   0  22  10 10.2526 8.42531  -2
   0  22  10 10.2526 8.42531   1
  -2  22  12 46.3785 25.3829  -2
   2  22  10 46.3785 25.3829   1
  11  23   0 42.1689 9.82753  -2
 -11  23  10 42.1689 9.82753   1
   9  23   2 70.8074 10.8359  -2
  -9  23  10 70.8074 10.8359   1
   7  23   4 47.2966 31.9613  -2
  -7  23  10 47.2966 31.9613   1
   5  23   5 87.4058 13.3511  -2
  -5  23  10 87.4058 13.3511   1
   3  23   7 79.4420 12.0412  -2
  -3  23  10 79.4420 12.0412   1
   1  23   9 67.4112 10.5476  -2
  -1  23  10 67.4112 10.5476   1
  -1  23  11 28.5304 19.0492  -2
   1  23  10 28.5304 19.0492   1
 -12  24   1 60.0053 21.3744  -2
 -12  24  10 60.0053 21.3744   1
  10  24   1 57.8602 11.1809  -2
 -10  24  10 57.8602 11.1809   1
   8  24   3 108.717 14.4709  -2
  -8  24  10 108.717 14.4709   1
   6  24   4 147.886 31.5713  -2
  -6  24  10 147.886 31.5713   1
   4  24   6 24.4875 12.3594  -2
  -4  24  10 24.4875 12.3594   1
   2  24   8 12.8230 11.6995  -2
  -2  24  10 12.8230 11.6995   1
   0  24  10 74.4071 8.92217  -2
   0  24  10 74.4071 8.92217   1
  11  25   0 238.108 37.0624  -2
 -11  25  10 238.108 37.0624   1
   9  25   2 51.6397 12.3750  -2
  -9  25  10 51.6397 12.3750   1
   7  25   4 95.5835 31.0016  -2
  -7  25  10 95.5835 31.0016   1
   5  25   5 30.7115 13.5014  -2
  -5  25  10 30.7115 13.5014   1
   3  25   7 103.534 12.7010  -2
  -3  25  10 103.534 12.7010   1
   1  25   9 42.4432 10.1008  -2
  -1  25  10 42.4432 10.1008   1
  -1  25  11 21.3838 32.7298  -2
   1  25  10 21.3838 32.7298   1
  10  26   1 276.938 41.9541  -2
 -10  26  10 276.938 41.9541   1
   8  26   3 41.3491 18.4854  -2
  -8  26  10 41.3491 18.4854   1
   6  26   4 60.8216 38.5200  -2
  -6  26  10 60.8216 38.5200   1
   4  26   6 118.482 12.8219  -2
  -4  26  10 118.482 12.8219   1
   2  26   8 -12.142 10.9201  -2
  -2  26  10 -12.142 10.9201   1
   0  26  10 24.7354 18.7146  -2
   0  26  10 24.7354 18.7146   1
   9  27   2 112.655 40.5389  -2
  -9  27  10 112.655 40.5389   1
  -7  27  10 12.9978 7.18436   1
   5  27   5 76.7257 18.2056  -2
  -5  27  10 76.7257 18.2056   1
   3  27   7 41.4735 19.4940  -2
  -3  27  10 41.4735 19.4940   1
  -8  28  10 -9.0042 12.0697   1
  -6  28  10 15.6353 9.12839   1
   4  28   6 40.5315 29.1376  -2
  -4  28  10 40.5315 29.1376   1
   5  29   5 -53.201 45.2610  -2
  -5  29  10 -53.201 45.2610   1
 -16   0   4 96.2731 16.1296  -2
 -16   0  11 96.2731 16.1296   1
 -14   0   2 57.7682 10.5425  -2
 -14   0  11 57.7682 10.5425   1
  12   0   0 71.8676 9.43795  -2
 -12   0  11 71.8676 9.43795   1
  10   0   2 36.0224 9.39947  -2
 -10   0  11 36.0224 9.39947   1
   8   0   4 11.1122 10.2215  -2
  -8   0  11 11.1122 10.2215   1
   6   0   5 19.5289 27.4764  -2
  -6   0  11 19.5289 27.4764   1
   4   0   7 0.00088 8.46515  -2
  -4   0  11 0.00088 8.46515   1
   2   0   9 -12.270 7.73869  -2
  -2   0  11 -12.270 7.73869   1
   0   0  11 -6.7570 6.41257  -2
   0   0  11 -6.7570 6.41257   1
  -2   0  13 9.59020 12.6389  -2
   2   0  11 9.59020 12.6389   1
  -4   0  15 17.8927 15.6613  -2
   4   0  11 17.8927 15.6613   1
 -17   1   5 164.111 20.1144  -2
 -17   1  11 164.111 20.1144   1
 -15   1   3 93.4291 8.97537  -2
 -15   1  11 93.4291 8.97537   1
 -13   1   1 43.3458 6.35634  -2
 -13   1  11 43.3458 6.35634   1
  11   1   1 233.962 7.65877  -2
 -11   1  11 233.962 7.65877   1
   9   1   3 229.881 9.12753  -2
  -9   1  11 229.881 9.12753   1
   7   1   5 100.312 17.9634  -2
  -7   1  11 100.312 17.9634   1
   5   1   6 136.271 11.3186  -2
  -5   1  11 136.271 11.3186   1
   3   1   8 94.9592 6.29112  -2
  -3   1  11 94.9592 6.29112   1
   1   1  10 137.779 5.97578  -2
  -1   1  11 137.779 5.97578   1
  -1   1  12 163.094 8.44234  -2
   1   1  11 163.094 8.44234   1
  -3   1  14 22.1949 9.56609  -2
   3   1  11 22.1949 9.56609   1
   5   1  11 37.2987 16.1180   1
 -16   2   4 4.23056 10.8873  -2
 -16   2  11 4.23056 10.8873   1
 -14   2   2 207.198 8.69416  -2
 -14   2  11 207.198 8.69416   1
  12   2   0 46.3503 6.54671  -2
 -12   2  11 46.3503 6.54671   1
  10   2   2 178.834 7.14912  -2
 -10   2  11 178.834 7.14912   1
   8   2   4 207.446 8.33297  -2
  -8   2  11 207.446 8.33297   1
  -6   2  11 63.5161 3.46968   1
   4   2   7 619.658 9.87008  -2
  -4   2  11 619.658 9.87008   1
   2   2   9 534.759 9.20350  -2
  -2   2  11 534.759 9.20350   1
   0   2  11 196.888 6.54544  -2
   0   2  11 196.888 6.54544   1
  -2   2  13 217.221 9.45207  -2
   2   2  11 217.221 9.45207   1
  -4   2  15 256.666 12.9727  -2
   4   2  11 256.666 12.9727   1
 -17   3   5 144.605 19.8928  -2
 -17   3  11 144.605 19.8928   1
 -15   3   3 184.474 10.1902  -2
 -15   3  11 184.474 10.1902   1
 -13   3   1 0.63771 6.12520  -2
 -13   3  11 0.63771 6.12520   1
  11   3   1 144.389 7.24444  -2
 -11   3  11 144.389 7.24444   1
   9   3   3 262.171 9.29081  -2
  -9   3  11 262.171 9.29081   1
   7   3   5 263.580 16.4312  -2
  -7   3  11 263.580 16.4312   1
   5   3   6 178.296 11.1075  -2
  -5   3  11 178.296 11.1075   1
   3   3   8 91.0028 6.05646  -2
  -3   3  11 91.0028 6.05646   1
   1   3  10 149.299 6.47333  -2
  -1   3  11 149.299 6.47333   1
  -1   3  12 253.216 9.00078  -2
   1   3  11 253.216 9.00078   1
  -3   3  14 8.01644 10.3205  -2
   3   3  11 8.01644 10.3205   1
  -5   3  16 46.3824 29.8238  -2
   5   3  11 46.3824 29.8238   1
 -16   4   4 90.6683 11.8972  -2
 -16   4  11 90.6683 11.8972   1
 -14   4   2 99.3986 8.40101  -2
 -14   4  11 99.3986 8.40101   1
  12   4   0 230.271 7.80059  -2
 -12   4  11 230.271 7.80059   1
  10   4   2 63.2406 6.59486  -2
 -10   4  11 63.2406 6.59486   1
   8   4   4 60.6064 7.77254  -2
  -8   4  11 60.6064 7.77254   1
  -6   4  11 31.4695 3.14806   1
   4   4   7 10.3674 5.96797  -2
  -4   4  11 10.3674 5.96797   1
   2   4   9 49.8837 5.88663  -2
  -2   4  11 49.8837 5.88663   1
   0   4  11 40.9326 5.41745  -2
   0   4  11 40.9326 5.41745   1
  -2   4  13 47.7872 7.81641  -2
   2   4  11 47.7872 7.81641   1
  -4   4  15 31.4513 12.9720  -2
   4   4  11 31.4513 12.9720   1
 -17   5   5 58.2426 18.8338  -2
 -17   5  11 58.2426 18.8338   1
 -15   5   3 34.6692 9.95118  -2
 -15   5  11 34.6692 9.95118   1
 -13   5   1 115.040 7.16084  -2
 -13   5  11 115.040 7.16084   1
  11   5   1 153.523 7.53327  -2
 -11   5  11 153.523 7.53327   1
   9   5   3 261.716 9.48626  -2
  -9   5  11 261.716 9.48626   1
   7   5   5 21.2903 19.2772  -2
  -7   5  11 21.2903 19.2772   1
   5   5   6 445.406 15.2684  -2
  -5   5  11 445.406 15.2684   1
   3   5   8 9.18431 6.02419  -2
  -3   5  11 9.18431 6.02419   1
   1   5  10 64.2074 6.05483  -2
  -1   5  11 64.2074 6.05483   1
  -1   5  12 96.2668 7.37169  -2
   1   5  11 96.2668 7.37169   1
  -3   5  14 26.8607 9.48989  -2
   3   5  11 26.8607 9.48989   1
  -5   5  16 75.1976 29.0649  -2
   5   5  11 75.1976 29.0649   1
 -16   6   4 76.2279 11.8017  -2
 -16   6  11 76.2279 11.8017   1
 -14   6   2 122.172 8.98835  -2
 -14   6  11 122.172 8.98835   1
  12   6   0 102.507 8.00365  -2
 -12   6  11 102.507 8.00365   1
  10   6   2 102.057 7.71935  -2
 -10   6  11 102.057 7.71935   1
   8   6   4 357.843 10.0399  -2
  -8   6  11 357.843 10.0399   1
  -6   6  11 38.6948 3.54124   1
   4   6   7 346.484 8.71222  -2
  -4   6  11 346.484 8.71222   1
   2   6   9 423.009 8.92671  -2
  -2   6  11 423.009 8.92671   1
   0   6  11 39.0393 5.29392  -2
   0   6  11 39.0393 5.29392   1
  -2   6  13 56.2122 8.14729  -2
   2   6  11 56.2122 8.14729   1
  -4   6  15 125.107 11.6826  -2
   4   6  11 125.107 11.6826   1
 -17   7   5 24.6261 19.8998  -2
 -17   7  11 24.6261 19.8998   1
 -15   7   3 57.1769 10.1155  -2
 -15   7  11 57.1769 10.1155   1
 -13   7   1 130.694 7.44119  -2
 -13   7  11 130.694 7.44119   1
  11   7   1 254.421 9.50910  -2
 -11   7  11 254.421 9.50910   1
   9   7   3 285.165 10.6867  -2
  -9   7  11 285.165 10.6867   1
   7   7   5 151.382 15.9486  -2
  -7   7  11 151.382 15.9486   1
   5   7   6 150.640 12.1928  -2
  -5   7  11 150.640 12.1928   1
   3   7   8 280.478 8.26493  -2
  -3   7  11 280.478 8.26493   1
   1   7  10 178.063 6.96399  -2
  -1   7  11 178.063 6.96399   1
  -1   7  12 209.725 8.65247  -2
   1   7  11 209.725 8.65247   1
  -3   7  14 35.1444 9.13218  -2
   3   7  11 35.1444 9.13218   1
   5   7  11 10.2805 5.78612   1
 -16   8   4 68.2221 11.3010  -2
 -16   8  11 68.2221 11.3010   1
 -14   8   2 140.666 9.07984  -2
 -14   8  11 140.666 9.07984   1
  12   8   0 266.903 9.58591  -2
 -12   8  11 266.903 9.58591   1
  10   8   2 26.0926 8.01838  -2
 -10   8  11 26.0926 8.01838   1
   8   8   4 165.092 9.07189  -2
  -8   8  11 165.092 9.07189   1
   6   8   5 103.411 21.2868  -2
  -6   8  11 103.411 21.2868   1
   4   8   7 22.3495 6.77021  -2
  -4   8  11 22.3495 6.77021   1
   2   8   9 15.9197 6.11641  -2
  -2   8  11 15.9197 6.11641   1
   0   8  11 9.84077 5.05244  -2
   0   8  11 9.84077 5.05244   1
  -2   8  13 -7.6844 8.09633  -2
   2   8  11 -7.6844 8.09633   1
  -4   8  15 32.0813 10.5084  -2
   4   8  11 32.0813 10.5084   1
 -15   9   3 4.65418 9.72478  -2
 -15   9  11 4.65418 9.72478   1
 -13   9   1 82.6878 7.17237  -2
 -13   9  11 82.6878 7.17237   1
  11   9   1 73.6637 7.87980  -2
 -11   9  11 73.6637 7.87980   1
   9   9   3 112.563 8.51121  -2
  -9   9  11 112.563 8.51121   1
   7   9   5 102.656 18.5991  -2
  -7   9  11 102.656 18.5991   1
   5   9   6 367.723 11.1701  -2
  -5   9  11 367.723 11.1701   1
   3   9   8 1.71453 6.69941  -2
  -3   9  11 1.71453 6.69941   1
   1   9  10 53.5061 6.16943  -2
  -1   9  11 53.5061 6.16943   1
  -1   9  12 72.8729 7.46037  -2
   1   9  11 72.8729 7.46037   1
  -3   9  14 20.2193 9.23822  -2
   3   9  11 20.2193 9.23822   1
   5   9  11 7.12947 6.75178   1
 -16  10   4 24.9641 15.6654  -2
 -16  10  11 24.9641 15.6654   1
 -14  10   2 84.5992 8.65623  -2
 -14  10  11 84.5992 8.65623   1
  12  10   0 96.0272 8.29959  -2
 -12  10  11 96.0272 8.29959   1
  10  10   2 62.9064 7.97181  -2
 -10  10  11 62.9064 7.97181   1
   8  10   4 277.273 9.72221  -2
  -8  10  11 277.273 9.72221   1
   6  10   5 -13.023 23.7309  -2
  -6  10  11 -13.023 23.7309   1
   4  10   7 116.894 7.34000  -2
  -4  10  11 116.894 7.34000   1
   2  10   9 333.929 8.32573  -2
  -2  10  11 333.929 8.32573   1
   0  10  11 37.9114 5.50621  -2
   0  10  11 37.9114 5.50621   1
  -2  10  13 56.8796 8.22749  -2
   2  10  11 56.8796 8.22749   1
  -4  10  15 85.7971 11.2623  -2
   4  10  11 85.7971 11.2623   1
 -15  11   3 18.5444 9.62713  -2
 -15  11  11 18.5444 9.62713   1
 -13  11   1 110.021 7.71647  -2
 -13  11  11 110.021 7.71647   1
  11  11   1 107.579 8.08288  -2
 -11  11  11 107.579 8.08288   1
   9  11   3 34.8025 8.39996  -2
  -9  11  11 34.8025 8.39996   1
   7  11   5 31.5537 16.6291  -2
  -7  11  11 31.5537 16.6291   1
   5  11   6 75.5268 9.27560  -2
  -5  11  11 75.5268 9.27560   1
   3  11   8 101.107 7.26439  -2
  -3  11  11 101.107 7.26439   1
   1  11  10 118.391 6.56140  -2
  -1  11  11 118.391 6.56140   1
  -1  11  12 77.3136 7.35048  -2
   1  11  11 77.3136 7.35048   1
  -3  11  14 52.8759 9.46375  -2
   3  11  11 52.8759 9.46375   1
 -16  12   4 31.1576 42.7892  -2
 -16  12  11 31.1576 42.7892   1
 -14  12   2 65.3748 8.49813  -2
 -14  12  11 65.3748 8.49813   1
  12  12   0 190.730 9.06491  -2
 -12  12  11 190.730 9.06491   1
  10  12   2 39.0353 7.96016  -2
 -10  12  11 39.0353 7.96016   1
   8  12   4 143.091 8.96517  -2
  -8  12  11 143.091 8.96517   1
   6  12   5 27.5566 18.0369  -2
  -6  12  11 27.5566 18.0369   1
   4  12   7 9.31526 7.20482  -2
  -4  12  11 9.31526 7.20482   1
   2  12   9 42.1708 6.63359  -2
  -2  12  11 42.1708 6.63359   1
   0  12  11 9.67971 5.55416  -2
   0  12  11 9.67971 5.55416   1
  -2  12  13 7.28990 8.08211  -2
   2  12  11 7.28990 8.08211   1
  -4  12  15 12.7519 16.6484  -2
   4  12  11 12.7519 16.6484   1
 -15  13   3 35.3177 11.3069  -2
 -15  13  11 35.3177 11.3069   1
 -13  13   1 32.3504 6.75085  -2
 -13  13  11 32.3504 6.75085   1
  11  13   1 137.092 8.76005  -2
 -11  13  11 137.092 8.76005   1
   9  13   3 59.6731 8.63840  -2
  -9  13  11 59.6731 8.63840   1
   7  13   5 75.2008 16.7726  -2
  -7  13  11 75.2008 16.7726   1
   5  13   6 198.470 9.48527  -2
  -5  13  11 198.470 9.48527   1
   3  13   8 85.3743 7.33834  -2
  -3  13  11 85.3743 7.33834   1
   1  13  10 52.0132 6.22959  -2
  -1  13  11 52.0132 6.22959   1
  -1  13  12 77.5814 7.41352  -2
   1  13  11 77.5814 7.41352   1
  -3  13  14 49.6828 10.3216  -2
   3  13  11 49.6828 10.3216   1
 -14  14   2 102.792 10.3452  -2
 -14  14  11 102.792 10.3452   1
  12  14   0 67.4406 8.17612  -2
 -12  14  11 67.4406 8.17612   1
  10  14   2 84.5898 8.32071  -2
 -10  14  11 84.5898 8.32071   1
   8  14   4 212.435 8.77314  -2
  -8  14  11 212.435 8.77314   1
   6  14   5 -17.739 18.6651  -2
  -6  14  11 -17.739 18.6651   1
   4  14   7 145.973 8.07389  -2
  -4  14  11 145.973 8.07389   1
   2  14   9 198.153 7.84920  -2
  -2  14  11 198.153 7.84920   1
   0  14  11 8.06639 5.54510  -2
   0  14  11 8.06639 5.54510   1
  -2  14  13 25.0386 8.14048  -2
   2  14  11 25.0386 8.14048   1
   4  14  11 8.05033 5.02434   1
 -15  15   3 69.0306 24.7742  -2
 -15  15  11 69.0306 24.7742   1
 -13  15   1 47.9285 7.54043  -2
 -13  15  11 47.9285 7.54043   1
  11  15   1 101.965 8.78601  -2
 -11  15  11 101.965 8.78601   1
   9  15   3 32.6720 8.00451  -2
  -9  15  11 32.6720 8.00451   1
   7  15   5 136.108 15.6221  -2
  -7  15  11 136.108 15.6221   1
   5  15   6 124.875 9.56653  -2
  -5  15  11 124.875 9.56653   1
   3  15   8 98.9527 7.61938  -2
  -3  15  11 98.9527 7.61938   1
   1  15  10 59.0278 6.47909  -2
  -1  15  11 59.0278 6.47909   1
  -1  15  12 81.7038 7.44279  -2
   1  15  11 81.7038 7.44279   1
  -3  15  14 10.0163 9.83044  -2
   3  15  11 10.0163 9.83044   1
 -14  16   2 1.34492 9.36688  -2
 -14  16  11 1.34492 9.36688   1
  12  16   0 176.942 9.31688  -2
 -12  16  11 176.942 9.31688   1
  10  16   2 17.0796 8.25625  -2
 -10  16  11 17.0796 8.25625   1
   8  16   4 89.1210 8.35058  -2
  -8  16  11 89.1210 8.35058   1
   6  16   5 47.4629 17.0174  -2
  -6  16  11 47.4629 17.0174   1
   4  16   7 85.3594 7.78170  -2
  -4  16  11 85.3594 7.78170   1
   2  16   9 17.4584 6.64388  -2
  -2  16  11 17.4584 6.64388   1
   0  16  11 60.7414 6.03086  -2
   0  16  11 60.7414 6.03086   1
  -2  16  13 20.7949 8.05562  -2
   2  16  11 20.7949 8.05562   1
 -13  17   1 49.0126 8.54836  -2
 -13  17  11 49.0126 8.54836   1
  11  17   1 80.4609 10.0687  -2
 -11  17  11 80.4609 10.0687   1
   9  17   3 147.060 8.80242  -2
  -9  17  11 147.060 8.80242   1
   7  17   5 31.4331 12.0315  -2
  -7  17  11 31.4331 12.0315   1
   5  17   6 145.535 9.75263  -2
  -5  17  11 145.535 9.75263   1
   3  17   8 42.8963 7.11134  -2
  -3  17  11 42.8963 7.11134   1
   1  17  10 46.8525 6.78233  -2
  -1  17  11 46.8525 6.78233   1
  -1  17  12 58.1993 7.15830  -2
   1  17  11 58.1993 7.15830   1
  -3  17  14 -20.259 19.6386  -2
   3  17  11 -20.259 19.6386   1
 -14  18   2 39.7434 18.1622  -2
 -14  18  11 39.7434 18.1622   1
  12  18   0 44.4370 8.77641  -2
 -12  18  11 44.4370 8.77641   1
  10  18   2 121.826 10.8918  -2
 -10  18  11 121.826 10.8918   1
   8  18   4 187.457 10.1492  -2
  -8  18  11 187.457 10.1492   1
   6  18   5 19.0005 21.1465  -2
  -6  18  11 19.0005 21.1465   1
   4  18   7 190.486 8.38787  -2
  -4  18  11 190.486 8.38787   1
   2  18   9 105.868 8.48893  -2
  -2  18  11 105.868 8.48893   1
   0  18  11 50.2320 6.82324  -2
   0  18  11 50.2320 6.82324   1
  -2  18  13 38.6757 13.3465  -2
   2  18  11 38.6757 13.3465   1
 -13  19   1 79.3256 10.0031  -2
 -13  19  11 79.3256 10.0031   1
  11  19   1 57.6443 9.98031  -2
 -11  19  11 57.6443 9.98031   1
   9  19   3 24.7088 8.99038  -2
  -9  19  11 24.7088 8.99038   1
   7  19   5 54.0780 18.2426  -2
  -7  19  11 54.0780 18.2426   1
   5  19   6 70.0423 14.1170  -2
  -5  19  11 70.0423 14.1170   1
   3  19   8 78.9478 8.88924  -2
  -3  19  11 78.9478 8.88924   1
   1  19  10 11.5485 7.86478  -2
  -1  19  11 11.5485 7.86478   1
  -1  19  12 81.2909 11.2725  -2
   1  19  11 81.2909 11.2725   1
  12  20   0 30.5907 9.30330  -2
 -12  20  11 30.5907 9.30330   1
  10  20   2 42.8287 9.42011  -2
 -10  20  11 42.8287 9.42011   1
   8  20   4 61.5663 9.23217  -2
  -8  20  11 61.5663 9.23217   1
   6  20   5 167.672 25.3568  -2
  -6  20  11 167.672 25.3568   1
   4  20   7 22.4101 10.1326  -2
  -4  20  11 22.4101 10.1326   1
   2  20   9 14.6747 11.7563  -2
  -2  20  11 14.6747 11.7563   1
   0  20  11 128.698 10.9929  -2
   0  20  11 128.698 10.9929   1
   2  20  11 17.0816 12.5525   1
 -13  21   1 26.2204 13.8180  -2
 -13  21  11 26.2204 13.8180   1
  11  21   1 40.8767 9.95240  -2
 -11  21  11 40.8767 9.95240   1
   9  21   3 58.9660 11.3288  -2
  -9  21  11 58.9660 11.3288   1
   7  21   5 5.24052 14.0443  -2
  -7  21  11 5.24052 14.0443   1
   5  21   6 38.3612 14.8763  -2
  -5  21  11 38.3612 14.8763   1
   3  21   8 95.1139 12.5118  -2
  -3  21  11 95.1139 12.5118   1
   1  21  10 2.05208 11.9465  -2
  -1  21  11 2.05208 11.9465   1
  12  22   0 30.3188 14.4160  -2
 -12  22  11 30.3188 14.4160   1
  10  22   2 96.0738 11.7584  -2
 -10  22  11 96.0738 11.7584   1
   8  22   4 56.1189 12.9638  -2
  -8  22  11 56.1189 12.9638   1
   6  22   5 83.5574 25.3520  -2
  -6  22  11 83.5574 25.3520   1
   4  22   7 132.531 13.7492  -2
  -4  22  11 132.531 13.7492   1
   2  22   9 44.8606 12.7262  -2
  -2  22  11 44.8606 12.7262   1
   0  22  11 38.2388 18.9085  -2
   0  22  11 38.2388 18.9085   1
  11  23   1 15.0061 18.3209  -2
 -11  23  11 15.0061 18.3209   1
   9  23   3 33.5150 13.7754  -2
  -9  23  11 33.5150 13.7754   1
   7  23   5 72.0082 26.4530  -2
  -7  23  11 72.0082 26.4530   1
   5  23   6 81.9119 15.1223  -2
  -5  23  11 81.9119 15.1223   1
   3  23   8 15.1666 12.8703  -2
  -3  23  11 15.1666 12.8703   1
   1  23  10 19.0070 24.8674  -2
  -1  23  11 19.0070 24.8674   1
  10  24   2 132.237 27.7580  -2
 -10  24  11 132.237 27.7580   1
   8  24   4 -2.9623 18.2864  -2
  -8  24  11 -2.9623 18.2864   1
   6  24   5 66.9044 38.9974  -2
  -6  24  11 66.9044 38.9974   1
   4  24   7 38.4175 13.1431  -2
  -4  24  11 38.4175 13.1431   1
   2  24   9 27.4954 22.1637  -2
  -2  24  11 27.4954 22.1637   1
   9  25   3 66.7549 24.2916  -2
  -9  25  11 66.7549 24.2916   1
  -7  25  11 12.1900 6.84318   1
   5  25   6 97.7983 17.6315  -2
  -5  25  11 97.7983 17.6315   1
   3  25   8 16.1134 22.8812  -2
  -3  25  11 16.1134 22.8812   1
   8  26   4 62.6472 30.7408  -2
  -8  26  11 62.6472 30.7408   1
   6  26   5 19.7140 40.0961  -2
  -6  26  11 19.7140 40.0961   1
   4  26   7 52.7088 28.5532  -2
  -4  26  11 52.7088 28.5532   1
  -7  27  11 77.2100 24.4210   1
   5  27   6 -3.8867 44.1011  -2
  -5  27  11 -3.8867 44.1011   1
 -16   0   3 114.033 16.2177  -2
 -16   0  12 114.033 16.2177   1
 -14   0   1 95.1709 11.4925  -2
 -14   0  12 95.1709 11.4925   1
  12   0   1 42.8551 9.38680  -2
 -12   0  12 42.8551 9.38680   1
  10   0   3 263.225 12.9202  -2
 -10   0  12 263.225 12.9202   1
   8   0   5 42.3134 9.81811  -2
  -8   0  12 42.3134 9.81811   1
   6   0   6 226.332 36.4841  -2
  -6   0  12 226.332 36.4841   1
   4   0   8 403.765 12.8901  -2
  -4   0  12 403.765 12.8901   1
   2   0  10 88.0151 10.7143  -2
  -2   0  12 88.0151 10.7143   1
   0   0  12 111.824 10.7645  -2
   0   0  12 111.824 10.7645   1
  -2   0  14 120.530 14.2072  -2
   2   0  12 120.530 14.2072   1
  -4   0  16 111.038 41.9885  -2
   4   0  12 111.038 41.9885   1
 -15   1   2 73.4055 9.11489  -2
 -15   1  12 73.4055 9.11489   1
  13   1   0 85.4445 7.04939  -2
 -13   1  12 85.4445 7.04939   1
  11   1   2 74.8182 7.08455  -2
 -11   1  12 74.8182 7.08455   1
   9   1   4 31.6391 7.76164  -2
  -9   1  12 31.6391 7.76164   1
   7   1   6 205.115 21.9560  -2
  -7   1  12 205.115 21.9560   1
   5   1   7 2.30121 9.51891  -2
  -5   1  12 2.30121 9.51891   1
   3   1   9 79.6360 7.24613  -2
  -3   1  12 79.6360 7.24613   1
   1   1  11 171.377 8.32967  -2
  -1   1  12 171.377 8.32967   1
  -1   1  13 46.7107 8.51179  -2
   1   1  12 46.7107 8.51179   1
  -3   1  15 20.4161 10.9841  -2
   3   1  12 20.4161 10.9841   1
 -16   2   3 44.8134 11.1266  -2
 -16   2  12 44.8134 11.1266   1
 -14   2   1 244.440 9.90192  -2
 -14   2  12 244.440 9.90192   1
  12   2   1 22.4713 6.61405  -2
 -12   2  12 22.4713 6.61405   1
  10   2   3 103.313 7.98882  -2
 -10   2  12 103.313 7.98882   1
   8   2   5 356.059 8.88279  -2
  -8   2  12 356.059 8.88279   1
   6   2   6 9.12784 30.5813  -2
  -6   2  12 9.12784 30.5813   1
   4   2   8 -0.4544 7.14946  -2
  -4   2  12 -0.4544 7.14946   1
   2   2  10 4.79419 6.92022  -2
  -2   2  12 4.79419 6.92022   1
   0   2  12 9.80131 6.16941  -2
   0   2  12 9.80131 6.16941   1
  -2   2  14 18.5070 10.0358  -2
   2   2  12 18.5070 10.0358   1
   4   2  12 26.6685 14.5047   1
 -17   3   4 2.08931 25.5906  -2
 -17   3  12 2.08931 25.5906   1
 -15   3   2 90.5412 10.4330  -2
 -15   3  12 90.5412 10.4330   1
  13   3   0 186.606 8.42537  -2
 -13   3  12 186.606 8.42537   1
  11   3   2 112.117 8.22896  -2
 -11   3  12 112.117 8.22896   1
   9   3   4 6.57969 7.84861  -2
  -9   3  12 6.57969 7.84861   1
   7   3   6 128.236 23.9743  -2
  -7   3  12 128.236 23.9743   1
   5   3   7 140.973 12.3756  -2
  -5   3  12 140.973 12.3756   1
   3   3   9 170.363 8.48782  -2
  -3   3  12 170.363 8.48782   1
   1   3  11 259.516 8.52649  -2
  -1   3  12 259.516 8.52649   1
  -1   3  13 55.3328 7.81046  -2
   1   3  12 55.3328 7.81046   1
  -3   3  15 54.8606 12.8310  -2
   3   3  12 54.8606 12.8310   1
 -16   4   3 179.872 12.3697  -2
 -16   4  12 179.872 12.3697   1
 -14   4   1 26.6961 9.02447  -2
 -14   4  12 26.6961 9.02447   1
  12   4   1 75.6852 7.82863  -2
 -12   4  12 75.6852 7.82863   1
  10   4   3 297.514 9.56911  -2
 -10   4  12 297.514 9.56911   1
   8   4   5 4.55019 7.59238  -2
  -8   4  12 4.55019 7.59238   1
   6   4   6 207.817 35.6972  -2
  -6   4  12 207.817 35.6972   1
   4   4   8 328.704 9.76684  -2
  -4   4  12 328.704 9.76684   1
   2   4  10 37.8281 7.24567  -2
  -2   4  12 37.8281 7.24567   1
   0   4  12 32.5020 5.87931  -2
   0   4  12 32.5020 5.87931   1
  -2   4  14 102.072 10.2570  -2
   2   4  12 102.072 10.2570   1
   4   4  12 24.7250 12.1727   1
 -15   5   2 75.5198 10.3288  -2
 -15   5  12 75.5198 10.3288   1
  13   5   0 96.0429 8.08199  -2
 -13   5  12 96.0429 8.08199   1
  11   5   2 30.4289 7.75763  -2
 -11   5  12 30.4289 7.75763   1
   9   5   4 68.9515 8.51254  -2
  -9   5  12 68.9515 8.51254   1
   7   5   6 321.000 17.9639  -2
  -7   5  12 321.000 17.9639   1
   5   5   7 31.7077 10.2983  -2
  -5   5  12 31.7077 10.2983   1
   3   5   9 52.1571 7.67668  -2
  -3   5  12 52.1571 7.67668   1
   1   5  11 98.8316 7.65062  -2
  -1   5  12 98.8316 7.65062   1
  -1   5  13 36.1676 7.57445  -2
   1   5  12 36.1676 7.57445   1
  -3   5  15 40.6197 14.2351  -2
   3   5  12 40.6197 14.2351   1
 -16   6   3 36.7993 14.0371  -2
 -16   6  12 36.7993 14.0371   1
 -14   6   1 115.153 9.66320  -2
 -14   6  12 115.153 9.66320   1
  12   6   1 22.5258 7.98173  -2
 -12   6  12 22.5258 7.98173   1
  10   6   3 98.3558 8.78674  -2
 -10   6  12 98.3558 8.78674   1
   8   6   5 95.0659 8.99670  -2
  -8   6  12 95.0659 8.99670   1
  -6   6  12 2.10062 3.57097   1
   4   6   8 8.97357 7.89021  -2
  -4   6  12 8.97357 7.89021   1
   2   6  10 56.8251 7.44448  -2
  -2   6  12 56.8251 7.44448   1
   0   6  12 62.8159 6.64152  -2
   0   6  12 62.8159 6.64152   1
  -2   6  14 26.7775 9.03448  -2
   2   6  12 26.7775 9.03448   1
   4   6  12 13.2185 11.8514   1
 -15   7   2 -2.6375 9.83252  -2
 -15   7  12 -2.6375 9.83252   1
  13   7   0 119.000 7.81707  -2
 -13   7  12 119.000 7.81707   1
  11   7   2 150.279 8.77582  -2
 -11   7  12 150.279 8.77582   1
   9   7   4 40.8056 8.54773  -2
  -9   7  12 40.8056 8.54773   1
   7   7   6 155.455 19.3217  -2
  -7   7  12 155.455 19.3217   1
   5   7   7 107.050 13.1334  -2
  -5   7  12 107.050 13.1334   1
   3   7   9 147.046 8.35034  -2
  -3   7  12 147.046 8.35034   1
   1   7  11 220.028 8.61105  -2
  -1   7  12 220.028 8.61105   1
  -1   7  13 25.0952 7.55692  -2
   1   7  12 25.0952 7.55692   1
  -3   7  15 67.1045 23.2773  -2
   3   7  12 67.1045 23.2773   1
 -16   8   3 64.1651 14.5607  -2
 -16   8  12 64.1651 14.5607   1
 -14   8   1 3.04702 8.67339  -2
 -14   8  12 3.04702 8.67339   1
  12   8   1 69.9279 8.12883  -2
 -12   8  12 69.9279 8.12883   1
  10   8   3 207.723 9.39759  -2
 -10   8  12 207.723 9.39759   1
   8   8   5 18.8623 8.42155  -2
  -8   8  12 18.8623 8.42155   1
  -6   8  12 67.6907 4.73831   1
   4   8   8 381.239 9.95639  -2
  -4   8  12 381.239 9.95639   1
   2   8  10 77.1533 7.93697  -2
  -2   8  12 77.1533 7.93697   1
   0   8  12 99.0989 6.98848  -2
   0   8  12 99.0989 6.98848   1
  -2   8  14 223.033 9.95591  -2
   2   8  12 223.033 9.95591   1
 -15   9   2 22.7020 9.97910  -2
 -15   9  12 22.7020 9.97910   1
  13   9   0 186.533 8.50805  -2
 -13   9  12 186.533 8.50805   1
  11   9   2 126.643 8.58725  -2
 -11   9  12 126.643 8.58725   1
   9   9   4 62.4604 8.49159  -2
  -9   9  12 62.4604 8.49159   1
   7   9   6 115.314 18.8580  -2
  -7   9  12 115.314 18.8580   1
   5   9   7 16.9128 9.11005  -2
  -5   9  12 16.9128 9.11005   1
   3   9   9 46.5540 7.83388  -2
  -3   9  12 46.5540 7.83388   1
   1   9  11 76.1385 7.66320  -2
  -1   9  12 76.1385 7.66320   1
  -1   9  13 27.5645 7.93650  -2
   1   9  12 27.5645 7.93650   1
  -3   9  15 50.2082 24.4487  -2
   3   9  12 50.2082 24.4487   1
 -16  10   3 39.7492 21.1422  -2
 -16  10  12 39.7492 21.1422   1
 -14  10   1 14.1299 8.30921  -2
 -14  10  12 14.1299 8.30921   1
  12  10   1 58.0781 8.23536  -2
 -12  10  12 58.0781 8.23536   1
  10  10   3 33.1434 8.05721  -2
 -10  10  12 33.1434 8.05721   1
   8  10   5 141.800 10.0711  -2
  -8  10  12 141.800 10.0711   1
   6  10   6 19.0711 37.6506  -2
  -6  10  12 19.0711 37.6506   1
   4  10   8 48.0535 8.12101  -2
  -4  10  12 48.0535 8.12101   1
   2  10  10 73.9440 7.86920  -2
  -2  10  12 73.9440 7.86920   1
   0  10  12 18.0643 6.47250  -2
   0  10  12 18.0643 6.47250   1
  -2  10  14 19.9524 9.32018  -2
   2  10  12 19.9524 9.32018   1
 -15  11   2 -5.4100 9.60940  -2
 -15  11  12 -5.4100 9.60940   1
  13  11   0 68.5137 7.35991  -2
 -13  11  12 68.5137 7.35991   1
  11  11   2 125.971 8.61302  -2
 -11  11  12 125.971 8.61302   1
   9  11   4 31.1533 8.62225  -2
  -9  11  12 31.1533 8.62225   1
   7  11   6 102.796 14.4720  -2
  -7  11  12 102.796 14.4720   1
   5  11   7 117.320 9.00565  -2
  -5  11  12 117.320 9.00565   1
   3  11   9 95.0695 8.16532  -2
  -3  11  12 95.0695 8.16532   1
   1  11  11 73.6386 7.90757  -2
  -1  11  12 73.6386 7.90757   1
  -1  11  13 22.2405 7.93258  -2
   1  11  12 22.2405 7.93258   1
  -3  11  15 26.5795 21.4090  -2
   3  11  12 26.5795 21.4090   1
 -14  12   1 25.9869 8.53783  -2
 -14  12  12 25.9869 8.53783   1
  12  12   1 107.224 8.62439  -2
 -12  12  12 107.224 8.62439   1
  10  12   3 97.3030 8.57000  -2
 -10  12  12 97.3030 8.57000   1
   8  12   5 22.7862 8.63027  -2
  -8  12  12 22.7862 8.63027   1
   6  12   6 337.634 20.4552  -2
  -6  12  12 337.634 20.4552   1
   4  12   8 276.193 9.82039  -2
  -4  12  12 276.193 9.82039   1
   2  12  10 165.254 8.38495  -2
  -2  12  12 165.254 8.38495   1
   0  12  12 91.0524 7.33800  -2
   0  12  12 91.0524 7.33800   1
  -2  12  14 215.230 11.1050  -2
   2  12  12 215.230 11.1050   1
 -15  13   2 66.4403 38.4896  -2
 -15  13  12 66.4403 38.4896   1
  13  13   0 21.5433 6.88087  -2
 -13  13  12 21.5433 6.88087   1
  11  13   2 160.338 9.35658  -2
 -11  13  12 160.338 9.35658   1
   9  13   4 182.119 9.34188  -2
  -9  13  12 182.119 9.34188   1
   7  13   6 125.524 12.5830  -2
  -7  13  12 125.524 12.5830   1
   5  13   7 85.6202 9.97790  -2
  -5  13  12 85.6202 9.97790   1
   3  13   9 99.1439 8.25311  -2
  -3  13  12 99.1439 8.25311   1
   1  13  11 64.8055 7.91846  -2
  -1  13  12 64.8055 7.91846   1
  -1  13  13 42.2200 8.09001  -2
   1  13  12 42.2200 8.09001   1
 -14  14   1 49.8981 9.27389  -2
 -14  14  12 49.8981 9.27389   1
  12  14   1 119.741 8.89290  -2
 -12  14  12 119.741 8.89290   1
  10  14   3 44.3987 8.13339  -2
 -10  14  12 44.3987 8.13339   1
   8  14   5 84.6695 9.51413  -2
  -8  14  12 84.6695 9.51413   1
   6  14   6 67.5124 27.8530  -2
  -6  14  12 67.5124 27.8530   1
   4  14   8 49.4710 8.38548  -2
  -4  14  12 49.4710 8.38548   1
   2  14  10 54.8680 7.78967  -2
  -2  14  12 54.8680 7.78967   1
   0  14  12 16.5291 6.95477  -2
   0  14  12 16.5291 6.95477   1
  -2  14  14 30.1787 10.2481  -2
   2  14  12 30.1787 10.2481   1
  13  15   0 61.8274 7.88783  -2
 -13  15  12 61.8274 7.88783   1
  11  15   2 51.5962 8.54835  -2
 -11  15  12 51.5962 8.54835   1
   9  15   4 12.0196 8.45899  -2
  -9  15  12 12.0196 8.45899   1
   7  15   6 67.9489 14.8260  -2
  -7  15  12 67.9489 14.8260   1
   5  15   7 48.0685 10.3926  -2
  -5  15  12 48.0685 10.3926   1
   3  15   9 34.6159 7.97883  -2
  -3  15  12 34.6159 7.97883   1
   1  15  11 77.1179 7.91833  -2
  -1  15  12 77.1179 7.91833   1
  -1  15  13 41.2004 8.94671  -2
   1  15  12 41.2004 8.94671   1
 -14  16   1 44.6742 37.3723  -2
 -14  16  12 44.6742 37.3723   1
  12  16   1 84.0335 8.90345  -2
 -12  16  12 84.0335 8.90345   1
  10  16   3 118.456 8.73998  -2
 -10  16  12 118.456 8.73998   1
   8  16   5 21.5356 9.11874  -2
  -8  16  12 21.5356 9.11874   1
   6  16   6 80.3236 24.2114  -2
  -6  16  12 80.3236 24.2114   1
   4  16   8 113.762 8.90461  -2
  -4  16  12 113.762 8.90461   1
   2  16  10 50.7417 7.91780  -2
  -2  16  12 50.7417 7.91780   1
   0  16  12 36.7771 6.48381  -2
   0  16  12 36.7771 6.48381   1
   2  16  12 49.9206 8.69821   1
  13  17   0 24.4061 8.34163  -2
 -13  17  12 24.4061 8.34163   1
  11  17   2 141.175 10.7099  -2
 -11  17  12 141.175 10.7099   1
   9  17   4 223.842 10.6094  -2
  -9  17  12 223.842 10.6094   1
   7  17   6 125.759 14.8676  -2
  -7  17  12 125.759 14.8676   1
   5  17   7 126.114 13.2231  -2
  -5  17  12 126.114 13.2231   1
   3  17   9 78.9737 8.18330  -2
  -3  17  12 78.9737 8.18330   1
   1  17  11 68.8378 7.68486  -2
  -1  17  12 68.8378 7.68486   1
  -1  17  13 19.0487 12.3997  -2
   1  17  12 19.0487 12.3997   1
  12  18   1 17.2119 9.30406  -2
 -12  18  12 17.2119 9.30406   1
  10  18   3 67.3933 10.0723  -2
 -10  18  12 67.3933 10.0723   1
   8  18   5 91.7715 10.6361  -2
  -8  18  12 91.7715 10.6361   1
   6  18   6 74.3582 41.1145  -2
  -6  18  12 74.3582 41.1145   1
   4  18   8 60.1314 9.72257  -2
  -4  18  12 60.1314 9.72257   1
   2  18  10 31.0308 8.87283  -2
  -2  18  12 31.0308 8.87283   1
   0  18  12 6.70073 7.92799  -2
   0  18  12 6.70073 7.92799   1
  13  19   0 25.5304 13.0462  -2
 -13  19  12 25.5304 13.0462   1
  11  19   2 39.3303 10.0141  -2
 -11  19  12 39.3303 10.0141   1
   9  19   4 47.5265 10.0559  -2
  -9  19  12 47.5265 10.0559   1
   7  19   6 129.250 19.7697  -2
  -7  19  12 129.250 19.7697   1
   5  19   7 31.8599 24.1306  -2
  -5  19  12 31.8599 24.1306   1
   3  19   9 12.3457 10.5320  -2
  -3  19  12 12.3457 10.5320   1
   1  19  11 80.6979 11.8897  -2
  -1  19  12 80.6979 11.8897   1
  12  20   1 10.2755 12.7466  -2
 -12  20  12 10.2755 12.7466   1
  10  20   3 107.213 10.1733  -2
 -10  20  12 107.213 10.1733   1
   8  20   5 -0.6551 12.7157  -2
  -8  20  12 -0.6551 12.7157   1
   6  20   6 -2.0782 30.2829  -2
  -6  20  12 -2.0782 30.2829   1
   4  20   8 97.2395 13.6489  -2
  -4  20  12 97.2395 13.6489   1
   2  20  10 20.1832 13.4715  -2
  -2  20  12 20.1832 13.4715   1
  11  21   2 90.3088 13.7196  -2
 -11  21  12 90.3088 13.7196   1
   9  21   4 98.6223 12.6110  -2
  -9  21  12 98.6223 12.6110   1
  -7  21  12 17.9665 5.55573   1
   5  21   7 92.4134 16.0732  -2
  -5  21  12 92.4134 16.0732   1
   3  21   9 75.6083 14.9570  -2
  -3  21  12 75.6083 14.9570   1
  10  22   3 46.5533 17.7705  -2
 -10  22  12 46.5533 17.7705   1
   8  22   5 200.684 29.7192  -2
  -8  22  12 200.684 29.7192   1
   6  22   6 122.574 43.2615  -2
  -6  22  12 122.574 43.2615   1
   4  22   8 71.6494 14.6372  -2
  -4  22  12 71.6494 14.6372   1
   9  23   4 126.585 46.3899  -2
  -9  23  12 126.585 46.3899   1
   7  23   5 157.920 44.6177  -2
  -7  23  12 157.920 44.6177   1
   7  23   6 71.4726 54.3872  -2
  -7  23  12 71.4726 54.3872   1
   5  23   7 77.6277 30.9111  -2
  -5  23  12 77.6277 30.9111   1
   6  24   6 81.5115 32.8408  -2
  -6  24  12 81.5115 32.8408   1
   4  24   8 -4.7129 42.7211  -2
  -4  24  12 -4.7129 42.7211   1
   7  25   5 139.277 44.0201  -2
  -7  25  12 139.277 44.0201   1
   5  25   7 -49.638 41.8753  -2
  -5  25  12 -49.638 41.8753   1
 -16   0   2 -14.157 37.6261  -2
 -16   0  13 -14.157 37.6261   1
  14   0   0 201.076 15.0280  -2
 -14   0  13 201.076 15.0280   1
  12   0   2 57.6886 10.8074  -2
 -12   0  13 57.6886 10.8074   1
  10   0   4 167.558 12.5115  -2
 -10   0  13 167.558 12.5115   1
   8   0   6 55.4265 11.2214  -2
  -8   0  13 55.4265 11.2214   1
   6   0   7 -34.289 22.6579  -2
  -6   0  13 -34.289 22.6579   1
   4   0   9 -1.8964 11.4845  -2
  -4   0  13 -1.8964 11.4845   1
   2   0  11 -12.195 12.7387  -2
  -2   0  13 -12.195 12.7387   1
   0   0  13 -9.0440 10.6997  -2
   0   0  13 -9.0440 10.6997   1
  -2   0  15 40.1105 38.6233  -2
   2   0  13 40.1105 38.6233   1
 -15   1   1 178.558 11.6580  -2
 -15   1  13 178.558 11.6580   1
  13   1   1 112.051 8.02555  -2
 -13   1  13 112.051 8.02555   1
  11   1   3 45.4325 7.36560  -2
 -11   1  13 45.4325 7.36560   1
   9   1   5 249.423 9.41637  -2
  -9   1  13 249.423 9.41637   1
   7   1   7 83.2941 11.7156  -2
  -7   1  13 83.2941 11.7156   1
   5   1   8 58.0700 10.2639  -2
  -5   1  13 58.0700 10.2639   1
   3   1  10 68.1971 9.11245  -2
  -3   1  13 68.1971 9.11245   1
   1   1  12 21.2860 8.56121  -2
  -1   1  13 21.2860 8.56121   1
  -1   1  14 32.5881 9.41958  -2
   1   1  13 32.5881 9.41958   1
 -16   2   2 6.33209 14.6802  -2
 -16   2  13 6.33209 14.6802   1
  14   2   0 86.9151 9.60195  -2
 -14   2  13 86.9151 9.60195   1
  12   2   2 157.119 8.93869  -2
 -12   2  13 157.119 8.93869   1
  10   2   4 27.7331 9.37857  -2
 -10   2  13 27.7331 9.37857   1
   8   2   6 5.46311 9.08592  -2
  -8   2  13 5.46311 9.08592   1
  -6   2  13 139.794 5.66805   1
   4   2   9 107.591 8.98004  -2
  -4   2  13 107.591 8.98004   1
   2   2  11 201.500 9.67355  -2
  -2   2  13 201.500 9.67355   1
   0   2  13 244.268 9.92650  -2
   0   2  13 244.268 9.92650   1
  -2   2  15 50.0818 21.8991  -2
   2   2  13 50.0818 21.8991   1
 -15   3   1 87.0028 10.7178  -2
 -15   3  13 87.0028 10.7178   1
  13   3   1 126.363 8.56059  -2
 -13   3  13 126.363 8.56059   1
  11   3   3 53.7858 8.66231  -2
 -11   3  13 53.7858 8.66231   1
   9   3   5 161.408 9.28145  -2
  -9   3  13 161.408 9.28145   1
   7   3   7 95.3811 16.6913  -2
  -7   3  13 95.3811 16.6913   1
   5   3   8 149.234 13.0865  -2
  -5   3  13 149.234 13.0865   1
   3   3  10 126.247 8.79276  -2
  -3   3  13 126.247 8.79276   1
   1   3  12 47.6529 8.52598  -2
  -1   3  13 47.6529 8.52598   1
  -1   3  14 51.3458 9.76460  -2
   1   3  13 51.3458 9.76460   1
 -16   4   2 68.2566 13.9796  -2
 -16   4  13 68.2566 13.9796   1
  14   4   0 54.6673 8.97575  -2
 -14   4  13 54.6673 8.97575   1
  12   4   2 115.202 8.61257  -2
 -12   4  13 115.202 8.61257   1
  10   4   4 94.6448 9.17742  -2
 -10   4  13 94.6448 9.17742   1
   8   4   6 27.6667 8.97887  -2
  -8   4  13 27.6667 8.97887   1
  -6   4  13 41.4438 4.71602   1
   4   4   9 21.8056 8.26461  -2
  -4   4  13 21.8056 8.26461   1
   2   4  11 39.0785 8.00174  -2
  -2   4  13 39.0785 8.00174   1
   0   4  13 51.8220 7.85778  -2
   0   4  13 51.8220 7.85778   1
  -2   4  15 53.8773 22.0907  -2
   2   4  13 53.8773 22.0907   1
 -15   5   1 93.6410 10.7777  -2
 -15   5  13 93.6410 10.7777   1
  13   5   1 35.3040 7.76852  -2
 -13   5  13 35.3040 7.76852   1
  11   5   3 40.4795 8.50529  -2
 -11   5  13 40.4795 8.50529   1
   9   5   5 89.0751 9.19348  -2
  -9   5  13 89.0751 9.19348   1
   7   5   7 71.6043 19.8248  -2
  -7   5  13 71.6043 19.8248   1
   5   5   8 80.1822 10.1735  -2
  -5   5  13 80.1822 10.1735   1
   3   5  10 105.562 8.81553  -2
  -3   5  13 105.562 8.81553   1
   1   5  12 36.7836 8.14661  -2
  -1   5  13 36.7836 8.14661   1
  -1   5  14 27.8410 10.1856  -2
   1   5  13 27.8410 10.1856   1
 -16   6   2 -3.5260 18.9357  -2
 -16   6  13 -3.5260 18.9357   1
  14   6   0 14.6836 9.15508  -2
 -14   6  13 14.6836 9.15508   1
  12   6   2 215.117 9.54998  -2
 -12   6  13 215.117 9.54998   1
  10   6   4 35.8081 8.72780  -2
 -10   6  13 35.8081 8.72780   1
   8   6   6 36.3653 9.33164  -2
  -8   6  13 36.3653 9.33164   1
   6   6   7 97.1182 32.5159  -2
  -6   6  13 97.1182 32.5159   1
   4   6   9 145.444 9.09945  -2
  -4   6  13 145.444 9.09945   1
   2   6  11 50.4509 8.40529  -2
  -2   6  13 50.4509 8.40529   1
   0   6  13 104.383 8.10832  -2
   0   6  13 104.383 8.10832   1
  -2   6  15 38.2272 28.0324  -2
   2   6  13 38.2272 28.0324   1
 -15   7   1 41.9385 11.3538  -2
 -15   7  13 41.9385 11.3538   1
  13   7   1 102.521 8.16993  -2
 -13   7  13 102.521 8.16993   1
  11   7   3 66.2129 8.74126  -2
 -11   7  13 66.2129 8.74126   1
   9   7   5 68.7341 9.34646  -2
  -9   7  13 68.7341 9.34646   1
   7   7   7 110.281 12.2345  -2
  -7   7  13 110.281 12.2345   1
   5   7   8 63.6250 10.2697  -2
  -5   7  13 63.6250 10.2697   1
   3   7  10 149.272 9.17908  -2
  -3   7  13 149.272 9.17908   1
   1   7  12 25.4588 8.15597  -2
  -1   7  13 25.4588 8.15597   1
  -1   7  14 50.8074 9.48098  -2
   1   7  13 50.8074 9.48098   1
 -16   8   2 103.743 23.1014  -2
 -16   8  13 103.743 23.1014   1
  14   8   0 -11.328 8.86307  -2
 -14   8  13 -11.328 8.86307   1
  12   8   2 90.6399 8.54794  -2
 -12   8  13 90.6399 8.54794   1
  10   8   4 163.589 9.48825  -2
 -10   8  13 163.589 9.48825   1
   8   8   6 40.8292 9.42830  -2
  -8   8  13 40.8292 9.42830   1
   6   8   7 113.554 55.2410  -2
  -6   8  13 113.554 55.2410   1
   4   8   9 26.3144 9.34794  -2
  -4   8  13 26.3144 9.34794   1
   2   8  11 -1.2694 8.37229  -2
  -2   8  13 -1.2694 8.37229   1
   0   8  13 4.23744 6.83239  -2
   0   8  13 4.23744 6.83239   1
 -15   9   1 61.9338 12.9412  -2
 -15   9  13 61.9338 12.9412   1
  13   9   1 62.9058 8.12552  -2
 -13   9  13 62.9058 8.12552   1
  11   9   3 19.7226 8.14252  -2
 -11   9  13 19.7226 8.14252   1
   9   9   5 128.506 9.54888  -2
  -9   9  13 128.506 9.54888   1
   7   9   7 6.94840 14.6977  -2
  -7   9  13 6.94840 14.6977   1
   5   9   8 96.3691 9.42350  -2
  -5   9  13 96.3691 9.42350   1
   3   9  10 128.670 9.31157  -2
  -3   9  13 128.670 9.31157   1
   1   9  12 7.75605 8.11559  -2
  -1   9  13 7.75605 8.11559   1
  -1   9  14 36.4541 9.23711  -2
   1   9  13 36.4541 9.23711   1
  14  10   0 14.2579 9.01136  -2
 -14  10  13 14.2579 9.01136   1
  12  10   2 155.801 8.91679  -2
 -12  10  13 155.801 8.91679   1
  10  10   4 13.9190 8.45600  -2
 -10  10  13 13.9190 8.45600   1
   8  10   6 6.65460 9.75836  -2
  -8  10  13 6.65460 9.75836   1
   6  10   7 228.294 33.3660  -2
  -6  10  13 228.294 33.3660   1
   4  10   9 56.1610 9.22426  -2
  -4  10  13 56.1610 9.22426   1
   2  10  11 57.9845 8.51867  -2
  -2  10  13 57.9845 8.51867   1
   0  10  13 110.113 7.94974  -2
   0  10  13 110.113 7.94974   1
 -15  11   1 70.5595 18.4120  -2
 -15  11  13 70.5595 18.4120   1
  13  11   1 52.8720 7.62959  -2
 -13  11  13 52.8720 7.62959   1
  11  11   3 52.6372 8.42033  -2
 -11  11  13 52.6372 8.42033   1
   9  11   5 106.518 9.35947  -2
  -9  11  13 106.518 9.35947   1
   7  11   7 20.6332 11.4828  -2
  -7  11  13 20.6332 11.4828   1
   5  11   8 74.1313 9.93072  -2
  -5  11  13 74.1313 9.93072   1
   3  11  10 125.172 9.23957  -2
  -3  11  13 125.172 9.23957   1
   1  11  12 22.5559 8.30240  -2
  -1  11  13 22.5559 8.30240   1
  -1  11  14 -0.5277 10.0812  -2
   1  11  13 -0.5277 10.0812   1
  14  12   0 7.39720 9.13762  -2
 -14  12  13 7.39720 9.13762   1
  12  12   2 38.1169 8.17464  -2
 -12  12  13 38.1169 8.17464   1
  10  12   4 264.092 10.4160  -2
 -10  12  13 264.092 10.4160   1
   8  12   6 104.202 10.3318  -2
  -8  12  13 104.202 10.3318   1
   6  12   7 39.6954 41.5384  -2
  -6  12  13 39.6954 41.5384   1
   4  12   9 32.3075 9.07464  -2
  -4  12  13 32.3075 9.07464   1
   2  12  11 -4.1055 8.57085  -2
  -2  12  13 -4.1055 8.57085   1
   0  12  13 6.33480 6.57048  -2
   0  12  13 6.33480 6.57048   1
  13  13   1 58.8773 7.88084  -2
 -13  13  13 58.8773 7.88084   1
  11  13   3 5.81532 8.20847  -2
 -11  13  13 5.81532 8.20847   1
   9  13   5 198.709 10.3322  -2
  -9  13  13 198.709 10.3322   1
   7  13   7 61.7708 12.2060  -2
  -7  13  13 61.7708 12.2060   1
   5  13   8 58.8559 9.99736  -2
  -5  13  13 58.8559 9.99736   1
   3  13  10 136.440 9.37436  -2
  -3  13  13 136.440 9.37436   1
   1  13  12 45.3831 8.42531  -2
  -1  13  13 45.3831 8.42531   1
  14  14   0 77.9374 18.3328  -2
 -14  14  13 77.9374 18.3328   1
  12  14   2 82.1941 8.53110  -2
 -12  14  13 82.1941 8.53110   1
  10  14   4 27.1763 8.49243  -2
 -10  14  13 27.1763 8.49243   1
   8  14   6 39.3696 10.0922  -2
  -8  14  13 39.3696 10.0922   1
   6  14   7 211.830 42.4389  -2
  -6  14  13 211.830 42.4389   1
   4  14   9 30.1656 9.14257  -2
  -4  14  13 30.1656 9.14257   1
   2  14  11 1.22425 8.59471  -2
  -2  14  13 1.22425 8.59471   1
   0  14  13 82.3014 8.61238  -2
   0  14  13 82.3014 8.61238   1
  13  15   1 18.5617 7.77966  -2
 -13  15  13 18.5617 7.77966   1
  11  15   3 5.40887 8.53670  -2
 -11  15  13 5.40887 8.53670   1
   9  15   5 131.110 10.0508  -2
  -9  15  13 131.110 10.0508   1
   7  15   7 49.2005 16.1919  -2
  -7  15  13 49.2005 16.1919   1
   5  15   8 31.6581 10.5150  -2
  -5  15  13 31.6581 10.5150   1
   3  15  10 103.951 9.49345  -2
  -3  15  13 103.951 9.49345   1
   1  15  12 60.5997 9.13682  -2
  -1  15  13 60.5997 9.13682   1
  12  16   2 5.65911 9.78395  -2
 -12  16  13 5.65911 9.78395   1
  10  16   4 54.3705 9.30485  -2
 -10  16  13 54.3705 9.30485   1
   8  16   6 24.6436 11.3433  -2
  -8  16  13 24.6436 11.3433   1
   6  16   7 -2.3391 40.0201  -2
  -6  16  13 -2.3391 40.0201   1
   4  16   9 48.0764 9.24924  -2
  -4  16  13 48.0764 9.24924   1
   2  16  11 30.9143 9.33775  -2
  -2  16  13 30.9143 9.33775   1
   0  16  13 -10.887 11.1774  -2
   0  16  13 -10.887 11.1774   1
  13  17   1 42.3650 25.3458  -2
 -13  17  13 42.3650 25.3458   1
  11  17   3 4.74321 10.8679  -2
 -11  17  13 4.74321 10.8679   1
   9  17   5 41.6664 10.1444  -2
  -9  17  13 41.6664 10.1444   1
   7  17   7 80.4204 13.7916  -2
  -7  17  13 80.4204 13.7916   1
   5  17   8 63.9127 12.4493  -2
  -5  17  13 63.9127 12.4493   1
   3  17  10 97.8767 10.6902  -2
  -3  17  13 97.8767 10.6902   1
   1  17  12 27.7890 12.2879  -2
  -1  17  13 27.7890 12.2879   1
  12  18   2 50.4660 13.0754  -2
 -12  18  13 50.4660 13.0754   1
  10  18   4 18.0911 10.0891  -2
 -10  18  13 18.0911 10.0891   1
   8  18   6 141.064 11.7626  -2
  -8  18  13 141.064 11.7626   1
   6  18   7 111.979 44.2806  -2
  -6  18  13 111.979 44.2806   1
   4  18   9 61.2360 11.0932  -2
  -4  18  13 61.2360 11.0932   1
   2  18  11 37.2580 14.8870  -2
  -2  18  13 37.2580 14.8870   1
  11  19   3 88.2535 14.0067  -2
 -11  19  13 88.2535 14.0067   1
   9  19   5 43.2025 11.1235  -2
  -9  19  13 43.2025 11.1235   1
   7  19   7 29.1741 19.0428  -2
  -7  19  13 29.1741 19.0428   1
   5  19   8 69.8182 18.1777  -2
  -5  19  13 69.8182 18.1777   1
   8  20   6 49.9449 16.2230  -2
  -8  20  13 49.9449 16.2230   1
   6  20   7 108.613 42.3606  -2
  -6  20  13 108.613 42.3606   1
  -7  21  13 23.1452 8.42928   1
   5  21   8 61.4005 48.6516  -2
  -5  21  13 61.4005 48.6516   1
  -8  22  13 41.6541 16.5813   1
   6  22   7 114.520 42.0636  -2
  -6  22  13 114.520 42.0636   1
  14   0   1 83.2329 17.0954  -2
 -14   0  14 83.2329 17.0954   1
  12   0   3 35.7067 14.0276  -2
 -12   0  14 35.7067 14.0276   1
  10   0   5 13.1274 13.9635  -2
 -10   0  14 13.1274 13.9635   1
   8   0   7 120.008 17.5355  -2
  -8   0  14 120.008 17.5355   1
  -6   0  14 56.8943 8.93263   1
   4   0  10 136.053 17.7881  -2
  -4   0  14 136.053 17.7881   1
   2   0  12 106.226 14.5383  -2
  -2   0  14 106.226 14.5383   1
   0   0  14 20.4429 20.9343  -2
   0   0  14 20.4429 20.9343   1
  15   1   0 38.5018 27.5909  -2
 -15   1  14 38.5018 27.5909   1
  13   1   2 42.4476 8.79914  -2
 -13   1  14 42.4476 8.79914   1
  11   1   4 74.0350 9.58993  -2
 -11   1  14 74.0350 9.58993   1
   9   1   6 17.6134 10.1011  -2
  -9   1  14 17.6134 10.1011   1
   7   1   8 31.0843 11.9513  -2
  -7   1  14 31.0843 11.9513   1
   5   1   9 122.800 12.3187  -2
  -5   1  14 122.800 12.3187   1
   3   1  11 6.65867 10.1728  -2
  -3   1  14 6.65867 10.1728   1
   1   1  13 27.1649 10.0478  -2
  -1   1  14 27.1649 10.0478   1
   1   1  14 15.7089 25.4453   1
  14   2   1 42.4940 10.3214  -2
 -14   2  14 42.4940 10.3214   1
  12   2   3 190.235 9.57229  -2
 -12   2  14 190.235 9.57229   1
  10   2   5 49.0453 8.83266  -2
 -10   2  14 49.0453 8.83266   1
   8   2   7 58.0191 11.0188  -2
  -8   2  14 58.0191 11.0188   1
  -6   2  14 8.39066 4.65647   1
   4   2  10 -11.123 11.3009  -2
  -4   2  14 -11.123 11.3009   1
   2   2  12 1.25562 9.61802  -2
  -2   2  14 1.25562 9.61802   1
   0   2  14 -8.3242 13.8943  -2
   0   2  14 -8.3242 13.8943   1
  15   3   0 72.9618 16.4638  -2
 -15   3  14 72.9618 16.4638   1
  13   3   2 72.3653 8.46257  -2
 -13   3  14 72.3653 8.46257   1
  11   3   4 154.025 9.64952  -2
 -11   3  14 154.025 9.64952   1
   9   3   6 57.9244 9.21109  -2
  -9   3  14 57.9244 9.21109   1
   7   3   8 35.2629 12.1032  -2
  -7   3  14 35.2629 12.1032   1
   5   3   9 202.564 12.4481  -2
  -5   3  14 202.564 12.4481   1
   3   3  11 9.93510 10.4837  -2
  -3   3  14 9.93510 10.4837   1
   1   3  13 50.0458 10.3249  -2
  -1   3  14 50.0458 10.3249   1
   1   3  14 43.3580 25.3376   1
  14   4   1 109.297 10.0386  -2
 -14   4  14 109.297 10.0386   1
  12   4   3 61.5832 8.43539  -2
 -12   4  14 61.5832 8.43539   1
  10   4   5 13.9638 8.86810  -2
 -10   4  14 13.9638 8.86810   1
   8   4   7 225.610 11.1207  -2
  -8   4  14 225.610 11.1207   1
  -6   4  14 15.5773 4.67456   1
   4   4  10 53.4424 9.89706  -2
  -4   4  14 53.4424 9.89706   1
   2   4  12 104.769 10.8484  -2
  -2   4  14 104.769 10.8484   1
   0   4  14 -9.4502 15.7070  -2
   0   4  14 -9.4502 15.7070   1
  15   5   0 28.6573 15.5084  -2
 -15   5  14 28.6573 15.5084   1
  13   5   2 50.9776 8.18661  -2
 -13   5  14 50.9776 8.18661   1
  11   5   4 91.2810 9.18231  -2
 -11   5  14 91.2810 9.18231   1
   9   5   6 25.6869 9.49380  -2
  -9   5  14 25.6869 9.49380   1
   7   5   8 4.97164 10.7638  -2
  -7   5  14 4.97164 10.7638   1
   5   5   9 78.4073 12.0522  -2
  -5   5  14 78.4073 12.0522   1
   3   5  11 23.9853 9.57129  -2
  -3   5  14 23.9853 9.57129   1
   1   5  13 40.5088 10.4738  -2
  -1   5  14 40.5088 10.4738   1
  14   6   1 67.3093 9.20752  -2
 -14   6  14 67.3093 9.20752   1
  12   6   3 117.137 9.07885  -2
 -12   6  14 117.137 9.07885   1
  10   6   5 10.6580 8.97266  -2
 -10   6  14 10.6580 8.97266   1
   8   6   7 27.7216 10.0953  -2
  -8   6  14 27.7216 10.0953   1
   6   6   8 -63.624 43.3555  -2
  -6   6  14 -63.624 43.3555   1
   4   6  10 10.5463 9.65869  -2
  -4   6  14 10.5463 9.65869   1
   2   6  12 20.6754 9.74995  -2
  -2   6  14 20.6754 9.74995   1
   0   6  14 66.4397 19.8114  -2
   0   6  14 66.4397 19.8114   1
  15   7   0 69.9389 15.9710  -2
 -15   7  14 69.9389 15.9710   1
  13   7   2 26.3412 7.47984  -2
 -13   7  14 26.3412 7.47984   1
  11   7   4 72.7622 9.11379  -2
 -11   7  14 72.7622 9.11379   1
   9   7   6 118.779 10.0978  -2
  -9   7  14 118.779 10.0978   1
   7   7   8 31.2757 13.9137  -2
  -7   7  14 31.2757 13.9137   1
   5   7   9 128.586 11.2255  -2
  -5   7  14 128.586 11.2255   1
   3   7  11 31.4382 9.25608  -2
  -3   7  14 31.4382 9.25608   1
   1   7  13 31.6549 9.70963  -2
  -1   7  14 31.6549 9.70963   1
  14   8   1 53.8313 11.6432  -2
 -14   8  14 53.8313 11.6432   1
  12   8   3 6.48722 8.35984  -2
 -12   8  14 6.48722 8.35984   1
  10   8   5 125.598 9.69311  -2
 -10   8  14 125.598 9.69311   1
   8   8   7 173.091 10.6902  -2
  -8   8  14 173.091 10.6902   1
   6   8   8 50.8686 21.4817  -2
  -6   8  14 50.8686 21.4817   1
   6   8   9 52.9668 24.8340  -2
  -6   8  14 52.9668 24.8340   1
   4   8  10 77.5575 9.99664  -2
  -4   8  14 77.5575 9.99664   1
   2   8  12 197.274 10.6447  -2
  -2   8  14 197.274 10.6447   1
   0   8  14 13.3287 22.3896  -2
   0   8  14 13.3287 22.3896   1
  13   9   2 62.6530 7.88737  -2
 -13   9  14 62.6530 7.88737   1
  11   9   4 136.234 9.39020  -2
 -11   9  14 136.234 9.39020   1
   9   9   6 7.84722 9.41613  -2
  -9   9  14 7.84722 9.41613   1
   7   9   8 95.6785 13.0463  -2
  -7   9  14 95.6785 13.0463   1
   5   9   9 100.826 10.3166  -2
  -5   9  14 100.826 10.3166   1
   3   9  11 9.13790 9.32627  -2
  -3   9  14 9.13790 9.32627   1
   1   9  13 11.3772 9.55541  -2
  -1   9  14 11.3772 9.55541   1
  14  10   1 25.3603 11.3968  -2
 -14  10  14 25.3603 11.3968   1
  12  10   3 18.5139 8.42464  -2
 -12  10  14 18.5139 8.42464   1
  10  10   5 4.83589 8.97161  -2
 -10  10  14 4.83589 8.97161   1
   8  10   7 64.1561 10.1852  -2
  -8  10  14 64.1561 10.1852   1
   6  10   8 9.58259 16.6775  -2
  -6  10  14 9.58259 16.6775   1
   6  10   9 60.5764 27.8599  -2
  -6  10  14 60.5764 27.8599   1
   4  10  10 15.4101 9.79632  -2
  -4  10  14 15.4101 9.79632   1
   2  10  12 20.2629 10.1223  -2
  -2  10  14 20.2629 10.1223   1
  13  11   2 13.4763 7.75729  -2
 -13  11  14 13.4763 7.75729   1
  11  11   4 83.0582 8.87272  -2
 -11  11  14 83.0582 8.87272   1
   9  11   6 9.33971 9.49972  -2
  -9  11  14 9.33971 9.49972   1
   7  11   8 -1.5756 13.9445  -2
  -7  11  14 -1.5756 13.9445   1
   5  11   9 54.6532 11.0078  -2
  -5  11  14 54.6532 11.0078   1
   3  11  11 44.8096 9.96544  -2
  -3  11  14 44.8096 9.96544   1
   1  11  13 -5.9059 10.8435  -2
  -1  11  14 -5.9059 10.8435   1
  14  12   1 66.2033 19.4346  -2
 -14  12  14 66.2033 19.4346   1
  12  12   3 14.4037 8.33226  -2
 -12  12  14 14.4037 8.33226   1
  10  12   5 42.2108 9.18828  -2
 -10  12  14 42.2108 9.18828   1
   8  12   7 72.7691 10.3516  -2
  -8  12  14 72.7691 10.3516   1
   6  12   8 100.649 15.3399  -2
  -6  12  14 100.649 15.3399   1
   4  12  10 56.3610 9.90025  -2
  -4  12  14 56.3610 9.90025   1
   2  12  12 217.780 11.8673  -2
  -2  12  14 217.780 11.8673   1
  13  13   2 59.2494 12.0931  -2
 -13  13  14 59.2494 12.0931   1
  11  13   4 44.1301 8.63552  -2
 -11  13  14 44.1301 8.63552   1
   9  13   6 67.9817 9.86071  -2
  -9  13  14 67.9817 9.86071   1
   7  13   8 56.9879 13.2035  -2
  -7  13  14 56.9879 13.2035   1
   5  13   9 62.3088 10.7750  -2
  -5  13  14 62.3088 10.7750   1
   3  13  11 34.6106 10.4888  -2
  -3  13  14 34.6106 10.4888   1
   1  13  13 -27.827 23.8047  -2
  -1  13  14 -27.827 23.8047   1
  12  14   3 48.3232 8.76029  -2
 -12  14  14 48.3232 8.76029   1
  10  14   5 43.6226 9.35274  -2
 -10  14  14 43.6226 9.35274   1
   8  14   7 49.3747 10.1878  -2
  -8  14  14 49.3747 10.1878   1
   6  14   8 48.0804 17.3016  -2
  -6  14  14 48.0804 17.3016   1
   4  14  10 20.5564 9.59563  -2
  -4  14  14 20.5564 9.59563   1
   2  14  12 32.2568 10.0852  -2
  -2  14  14 32.2568 10.0852   1
  13  15   2 13.3505 36.5445  -2
 -13  15  14 13.3505 36.5445   1
  11  15   4 64.0816 10.0428  -2
 -11  15  14 64.0816 10.0428   1
   9  15   6 23.9811 10.8035  -2
  -9  15  14 23.9811 10.8035   1
   7  15   8 -22.094 17.0443  -2
  -7  15  14 -22.094 17.0443   1
   5  15   9 47.4294 10.8128  -2
  -5  15  14 47.4294 10.8128   1
   3  15  11 2.05084 10.3971  -2
  -3  15  14 2.05084 10.3971   1
  12  16   3 2.92749 39.5140  -2
 -12  16  14 2.92749 39.5140   1
  10  16   5 11.0706 10.3717  -2
 -10  16  14 11.0706 10.3717   1
   8  16   7 87.3744 11.1777  -2
  -8  16  14 87.3744 11.1777   1
   6  16   8 93.1791 21.7078  -2
  -6  16  14 93.1791 21.7078   1
   4  16  10 44.9504 11.7146  -2
  -4  16  14 44.9504 11.7146   1
  11  17   4 37.7831 14.7458  -2
 -11  17  14 37.7831 14.7458   1
   9  17   6 85.9053 13.3339  -2
  -9  17  14 85.9053 13.3339   1
   7  17   8 118.438 16.9255  -2
  -7  17  14 118.438 16.9255   1
   5  17   9 45.2296 17.0344  -2
  -5  17  14 45.2296 17.0344   1
   3  17  11 60.1781 17.9418  -2
  -3  17  14 60.1781 17.9418   1
  10  18   5 15.4178 14.5631  -2
 -10  18  14 15.4178 14.5631   1
   8  18   7 70.7711 19.6678  -2
  -8  18  14 70.7711 19.6678   1
  -6  18  14 9.32576 6.08663   1
   4  18  10 -15.631 17.0885  -2
  -4  18  14 -15.631 17.0885   1
  -9  19  14 21.4698 8.59064   1
  -7  19  14 1.53540 7.70023   1
   5  19   9 30.8721 47.8831  -2
  -5  19  14 30.8721 47.8831   1
  12   0   4 66.8760 15.3014  -2
 -12   0  15 66.8760 15.3014   1
  10   0   6 76.3815 15.6452  -2
 -10   0  15 76.3815 15.6452   1
   8   0   8 33.8104 17.6793  -2
  -8   0  15 33.8104 17.6793   1
  -6   0  15 5.56901 7.98350   1
   4   0  11 1.83014 17.2883  -2
  -4   0  15 1.83014 17.2883   1
  13   1   3 83.7600 10.2612  -2
 -13   1  15 83.7600 10.2612   1
  11   1   5 22.2951 11.2611  -2
 -11   1  15 22.2951 11.2611   1
   9   1   7 18.1643 10.9739  -2
  -9   1  15 18.1643 10.9739   1
   7   1   9 97.2194 13.0731  -2
  -7   1  15 97.2194 13.0731   1
   5   1  10 45.5139 12.6961  -2
  -5   1  15 45.5139 12.6961   1
   3   1  12 12.1692 10.8811  -2
  -3   1  15 12.1692 10.8811   1
  12   2   4 46.8082 10.5313  -2
 -12   2  15 46.8082 10.5313   1
  10   2   6 59.9114 11.3576  -2
 -10   2  15 59.9114 11.3576   1
   8   2   8 34.5904 12.4419  -2
  -8   2  15 34.5904 12.4419   1
  -6   2  15 2.38988 5.51935   1
   4   2  11 233.533 12.9762  -2
  -4   2  15 233.533 12.9762   1
   2   2  13 -55.681 41.7396  -2
  -2   2  15 -55.681 41.7396   1
  13   3   3 30.0611 9.88496  -2
 -13   3  15 30.0611 9.88496   1
  11   3   5 57.5162 10.5853  -2
 -11   3  15 57.5162 10.5853   1
   9   3   7 100.344 12.1678  -2
  -9   3  15 100.344 12.1678   1
   7   3   9 65.0905 13.2128  -2
  -7   3  15 65.0905 13.2128   1
   5   3  10 35.5964 12.4473  -2
  -5   3  15 35.5964 12.4473   1
   3   3  12 17.8001 11.0940  -2
  -3   3  15 17.8001 11.0940   1
  14   4   2 41.4604 26.8200  -2
 -14   4  15 41.4604 26.8200   1
  12   4   4 28.6002 9.21851  -2
 -12   4  15 28.6002 9.21851   1
  10   4   6 67.9994 10.2964  -2
 -10   4  15 67.9994 10.2964   1
   8   4   8 42.2177 12.4897  -2
  -8   4  15 42.2177 12.4897   1
  -6   4  15 6.17358 5.14310   1
   4   4  11 -10.331 10.9247  -2
  -4   4  15 -10.331 10.9247   1
   2   4  13 -58.539 40.8522  -2
  -2   4  15 -58.539 40.8522   1
  13   5   3 87.5991 10.1533  -2
 -13   5  15 87.5991 10.1533   1
  11   5   5 32.4536 9.02106  -2
 -11   5  15 32.4536 9.02106   1
   9   5   7 27.4059 10.5262  -2
  -9   5  15 27.4059 10.5262   1
   7   5   9 94.8082 13.5605  -2
  -7   5  15 94.8082 13.5605   1
   5   5  10 4.59729 12.8151  -2
  -5   5  15 4.59729 12.8151   1
   3   5  12 12.6435 11.6518  -2
  -3   5  15 12.6435 11.6518   1
  14   6   2 -7.0355 18.4290  -2
 -14   6  15 -7.0355 18.4290   1
  12   6   4 14.0017 8.28657  -2
 -12   6  15 14.0017 8.28657   1
  10   6   6 135.628 10.1482  -2
 -10   6  15 135.628 10.1482   1
   8   6   8 0.31914 10.8814  -2
  -8   6  15 0.31914 10.8814   1
   6   6   9 -0.9667 24.1754  -2
  -6   6  15 -0.9667 24.1754   1
   4   6  11 106.725 11.9734  -2
  -4   6  15 106.725 11.9734   1
  13   7   3 66.8631 10.4701  -2
 -13   7  15 66.8631 10.4701   1
  11   7   5 58.7527 9.08379  -2
 -11   7  15 58.7527 9.08379   1
   9   7   7 50.0719 9.87525  -2
  -9   7  15 50.0719 9.87525   1
   7   7   9 79.2011 13.1897  -2
  -7   7  15 79.2011 13.1897   1
   5   7  10 25.3346 11.5032  -2
  -5   7  15 25.3346 11.5032   1
  12   8   4 40.4523 10.1802  -2
 -12   8  15 40.4523 10.1802   1
  10   8   6 43.3192 9.92010  -2
 -10   8  15 43.3192 9.92010   1
   8   8   8 56.9969 10.5496  -2
  -8   8  15 56.9969 10.5496   1
   6   8   9 17.0852 18.4262  -2
  -6   8  15 17.0852 18.4262   1
   4   8  11 23.2784 11.2978  -2
  -4   8  15 23.2784 11.2978   1
  13   9   3 66.5529 10.2254  -2
 -13   9  15 66.5529 10.2254   1
  11   9   5 46.4767 8.94308  -2
 -11   9  15 46.4767 8.94308   1
   9   9   7 1.00179 9.72048  -2
  -9   9  15 1.00179 9.72048   1
   7   9   9 108.971 15.4074  -2
  -7   9  15 108.971 15.4074   1
   5   9  10 37.2379 10.9019  -2
  -5   9  15 37.2379 10.9019   1
   3   9  12 -2.2212 28.7560  -2
  -3   9  15 -2.2212 28.7560   1
  12  10   4 10.9911 11.2163  -2
 -12  10  15 10.9911 11.2163   1
  10  10   6 64.3644 9.72379  -2
 -10  10  15 64.3644 9.72379   1
   8  10   8 -6.0955 10.6081  -2
  -8  10  15 -6.0955 10.6081   1
   6  10   9 4.96079 18.7651  -2
  -6  10  15 4.96079 18.7651   1
   4  10  11 97.4166 11.6325  -2
  -4  10  15 97.4166 11.6325   1
  11  11   5 21.6142 11.6477  -2
 -11  11  15 21.6142 11.6477   1
   9  11   7 11.0196 9.88338  -2
  -9  11  15 11.0196 9.88338   1
   7  11   9 47.0482 15.2762  -2
  -7  11  15 47.0482 15.2762   1
   5  11  10 42.5934 11.4595  -2
  -5  11  15 42.5934 11.4595   1
   3  11  12 32.5770 21.3074  -2
  -3  11  15 32.5770 21.3074   1
  12  12   4 17.6490 16.9023  -2
 -12  12  15 17.6490 16.9023   1
  10  12   6 31.9105 11.5299  -2
 -10  12  15 31.9105 11.5299   1
   8  12   8 83.8764 11.4169  -2
  -8  12  15 83.8764 11.4169   1
   6  12   9 30.7968 19.4579  -2
  -6  12  15 30.7968 19.4579   1
   4  12  11 -2.5947 17.2776  -2
  -4  12  15 -2.5947 17.2776   1
  11  13   5 4.99192 16.3177  -2
 -11  13  15 4.99192 16.3177   1
   9  13   7 21.6125 13.8768  -2
  -9  13  15 21.6125 13.8768   1
   7  13   9 116.052 33.3227  -2
  -7  13  15 116.052 33.3227   1
   5  13  10 24.2041 12.1662  -2
  -5  13  15 24.2041 12.1662   1
  10  14   6 66.6834 21.0176  -2
 -10  14  15 66.6834 21.0176   1
   8  14   8 27.9097 30.1552  -2
  -8  14  15 27.9097 30.1552   1
   6  14   9 28.9859 19.7182  -2
  -6  14  15 28.9859 19.7182   1
  -9  15  15 5.86846 4.88624   1
  -7  15  15 29.4863 6.07444   1
  -8  16  15 8.98399 5.74029   1
  -6   0  16 35.6868 14.1414   1
   4   0  12 70.2493 44.0577  -2
  -4   0  16 70.2493 44.0577   1
   9   1   8 47.8059 45.2179  -2
  -9   1  16 47.8059 45.2179   1
   5   1  11 17.9382 32.6940  -2
  -5   1  16 17.9382 32.6940   1
  10   2   7 40.4587 40.5002  -2
 -10   2  16 40.4587 40.5002   1
  -6   2  16 4.19626 10.5540   1
   9   3   8 42.5399 45.1877  -2
  -9   3  16 42.5399 45.1877   1
   5   3  11 2.10686 33.0089  -2
  -5   3  16 2.10686 33.0089   1
  10   4   7 11.2015 39.9325  -2
 -10   4  16 11.2015 39.9325   1
  -6   4  16 56.6383 25.6114   1
  11   5   6 10.3249 30.4314  -2
 -11   5  16 10.3249 30.4314   1
   9   5   8 91.0170 45.7373  -2
  -9   5  16 91.0170 45.7373   1
  -7   5  16 -10.070 20.5239   1
   5   5  11 -15.488 45.3424  -2
  -5   5  16 -15.488 45.3424   1
  12   6   5 24.0902 24.1532  -2
 -12   6  16 24.0902 24.1532   1
  10   6   7 78.0073 33.6815  -2
 -10   6  16 78.0073 33.6815   1
  11   7   6 21.0556 20.0019  -2
 -11   7  16 21.0556 20.0019   1
   9   7   8 24.3728 27.8841  -2
  -9   7  16 24.3728 27.8841   1
  -7   7  16 23.6371 12.3166   1
  10   8   7 -13.657 25.6913  -2
 -10   8  16 -13.657 25.6913   1
  -8   8  16 0.57225 6.22176   1
   6   8  10 118.519 32.5885  -2
  -6   8  16 118.519 32.5885   1
  -9   9  16 38.2972 8.70821   1
  -7   9  16 17.6593 9.61012   1
 -10  10  16 14.3194 13.3448   1
  -8  10  16 -12.221 8.57238   1
   0   0   0    0.00    0.00   0
;
_shelx_hkl_checksum     74707
_shelx_res_file
;
    twin5_.res created by SHELXL-2014/7
TITL twin4 in Cc
CELL 0.71073  12.0996  24.5110  11.2999  90.000 119.577  90.000
ZERR    4.00   0.0014   0.0027   0.0013   0.000   0.003   0.000
LATT -7
SYMM X, -Y, 0.5+Z
SFAC C  H  S  Mn I  O
UNIT 48  144  24  4  8  24
L.S. 4
ACTA
bond $H
FMAP 2
PLAN 20
size 0.15 0.10 0.05
TEMP -173.140
WGHT    0.020200    8.770900
BASF   0.48312
FVAR       0.18084
MOLE 2
MN1   4    0.922501    0.876489    0.588015    11.00000    0.01263    0.00966 =
         0.01186    0.00082    0.00640   -0.00142
I1    5    0.269737    0.880767    0.285645    11.00000    0.02203    0.02801 =
         0.03169    0.00075    0.01350   -0.00628
I2    5    0.586833    0.868906    0.963045    11.00000    0.02787    0.02163 =
         0.03709    0.00057    0.01503    0.00591
S1    3    0.865198    0.956663    0.310348    11.00000    0.02345    0.02488 =
         0.03182    0.00971    0.01761    0.00629
S2    3    0.723680    0.784180    0.358244    11.00000    0.01656    0.01987 =
         0.02014   -0.00622    0.00962   -0.00176
S4    3    0.855141    0.847708    0.830796    11.00000    0.02250    0.01532 =
         0.02144    0.00135    0.01476   -0.00094
S3    3    0.641175    0.919117    0.511597    11.00000    0.01088    0.01301 =
         0.01885   -0.00039    0.00530    0.00012
S5    3    1.216777    0.916333    0.773794    11.00000    0.01462    0.01181 =
         0.01879   -0.00001    0.00636   -0.00118
S6    3    1.121934    0.830294    0.506089    11.00000    0.01693    0.01436 =
         0.01541   -0.00077    0.00824    0.00069
O1    6    0.898811    0.905902    0.397370    11.00000    0.03056    0.02123 =
         0.01876    0.00957    0.01490    0.00134
O2    6    0.766688    0.821896    0.479684    11.00000    0.02375    0.02059 =
         0.02817   -0.01134    0.01572   -0.00993
O3    6    0.782292    0.932487    0.587398    11.00000    0.01013    0.01639 =
         0.02816   -0.00230    0.00566    0.00436
O4    6    0.947721    0.841080    0.778437    11.00000    0.01566    0.02556 =
         0.01897    0.00636    0.01149    0.00420
O5    6    1.077087    0.933912    0.699042    11.00000    0.01201    0.01283 =
         0.02798   -0.00054    0.00875   -0.00145
O6    6    1.053784    0.817011    0.587315    11.00000    0.02208    0.01478 =
         0.01845   -0.00044    0.01456   -0.00023
C1    1    0.911399    0.943869    0.188538    11.00000    0.03331    0.02283 =
         0.02367    0.00250    0.01852   -0.00368
AFIX 137
H1A   2    0.994860    0.926130    0.232190    11.00000   -1.50000
H1B   2    0.916296    0.978394    0.147625    11.00000   -1.50000
H1C   2    0.848904    0.919921    0.117612    11.00000   -1.50000
AFIX   0
C2    1    0.981902    1.004842    0.406839    11.00000    0.07467    0.03687 =
         0.01497   -0.00208    0.01628   -0.02128
AFIX 137
H2A   2    0.972037    1.016300    0.484204    11.00000   -1.50000
H2B   2    0.972873    1.036596    0.350041    11.00000   -1.50000
H2C   2    1.066206    0.988634    0.440350    11.00000   -1.50000
AFIX   0
C3    1    0.556269    0.790186    0.269143    11.00000    0.02402    0.01745 =
         0.02332   -0.00267    0.00430    0.00226
AFIX 137
H3A   2    0.525254    0.792677    0.334348    11.00000   -1.50000
H3B   2    0.519035    0.758095    0.211074    11.00000   -1.50000
H3C   2    0.531713    0.823115    0.212614    11.00000   -1.50000
AFIX   0
C4    1    0.736837    0.716875    0.426522    11.00000    0.02241    0.01565 =
         0.03077    0.00405    0.00026    0.00517
AFIX 137
H4A   2    0.826568    0.706297    0.477494    11.00000   -1.50000
H4B   2    0.690358    0.691016    0.351939    11.00000   -1.50000
H4C   2    0.700771    0.716561    0.487416    11.00000   -1.50000
AFIX   0
C5    1    0.572075    0.962625    0.582768    11.00000    0.01563    0.03859 =
         0.03556   -0.00840    0.01176   -0.00253
AFIX 137
H5A   2    0.588792    0.948015    0.670817    11.00000   -1.50000
H5B   2    0.480127    0.964720    0.521166    11.00000   -1.50000
H5C   2    0.609131    0.999174    0.595638    11.00000   -1.50000
AFIX   0
C6    1    0.583119    0.950653    0.353215    11.00000    0.02705    0.02873 =
         0.02816    0.01058    0.00914   -0.00502
AFIX 137
H6A   2    0.603689    0.989635    0.366267    11.00000   -1.50000
H6B   2    0.490715    0.946018    0.300418    11.00000   -1.50000
H6C   2    0.622390    0.933995    0.304126    11.00000   -1.50000
AFIX   0
C7    1    0.734397    0.798094    0.747134    11.00000    0.02378    0.03961 =
         0.02403   -0.00321    0.01601   -0.00360
AFIX 137
H7A   2    0.685588    0.806635    0.649838    11.00000   -1.50000
H7B   2    0.677647    0.798273    0.785903    11.00000   -1.50000
H7C   2    0.773219    0.761950    0.759419    11.00000   -1.50000
AFIX   0
C8    1    0.933134    0.817574    0.997249    11.00000    0.03998    0.03821 =
         0.02118   -0.00443    0.01668   -0.00442
AFIX 137
H8A   2    0.953764    0.779443    0.990506    11.00000   -1.50000
H8B   2    0.876716    0.819144    1.036347    11.00000   -1.50000
H8C   2    1.011507    0.837681    1.055775    11.00000   -1.50000
AFIX   0
C9    1    1.035072    0.794206    0.348109    11.00000    0.02507    0.02175 =
         0.01330   -0.00819    0.01203   -0.00223
AFIX 137
H9A   2    1.033641    0.755208    0.366427    11.00000   -1.50000
H9B   2    1.076322    0.799600    0.293040    11.00000   -1.50000
H9C   2    0.947829    0.808107    0.298603    11.00000   -1.50000
AFIX   0
C10   1    1.261177    0.788661    0.582655    11.00000    0.02874    0.03022 =
         0.02570    0.00863    0.01648    0.01014
AFIX 137
H10A  2    1.315564    0.799866    0.677473    11.00000   -1.50000
H10B  2    1.307724    0.792899    0.532703    11.00000   -1.50000
H10C  2    1.236654    0.750373    0.579804    11.00000   -1.50000
AFIX   0
C11   1    1.292865    0.956631    0.704425    11.00000    0.02048    0.02162 =
         0.02393    0.00792    0.00706    0.00350
AFIX 137
H11A  2    1.259884    0.946823    0.608728    11.00000   -1.50000
H11B  2    1.384673    0.950009    0.755336    11.00000   -1.50000
H11C  2    1.276051    0.995313    0.710908    11.00000   -1.50000
AFIX   0
C12   1    1.284325    0.947032    0.938455    11.00000    0.01716    0.03300 =
         0.01982   -0.00827    0.00972   -0.00563
AFIX 137
H12A  2    1.285706    0.986761    0.929519    11.00000   -1.50000
H12B  2    1.371272    0.933631    0.995385    11.00000   -1.50000
H12C  2    1.233032    0.937537    0.980740    11.00000   -1.50000
AFIX   0
HKLF 5
REM  twin4 in Cc
REM R1 =  0.0441 for    4279 Fo > 4sig(Fo)  and  0.0649 for all    4935 data
REM    257 parameters refined using      2 restraints
END
WGHT      0.0201      8.7778
REM Highest difference peak  2.110,  deepest hole -1.514,  1-sigma level  0.219
Q1    1   0.9916  0.9497  0.3851  11.00000  0.05    2.11
Q2    1   0.5905  0.8679  0.8923  11.00000  0.05    1.72
Q3    1   0.2694  0.8795  0.3608  11.00000  0.05    1.47
Q4    1   0.3012  0.8654  0.3463  11.00000  0.05    1.30
Q5    1   0.2092  0.9085  0.2979  11.00000  0.05    1.25
Q6    1   0.1795  0.8818  0.1781  11.00000  0.05    1.25
Q7    1   0.6801  0.8676  1.0712  11.00000  0.05    1.20
Q8    1   0.5593  0.8505  0.8953  11.00000  0.05    1.15
Q9    1   0.3561  0.8799  0.4235  11.00000  0.05    1.11
Q10   1   0.9190  0.8800  0.5254  11.00000  0.05    1.07
Q11   1   0.3826  0.8860  0.3873  11.00000  0.05    1.06
Q12   1   0.6410  0.8371  0.9440  11.00000  0.05    1.05
Q13   1   0.2438  0.8620  0.2109  11.00000  0.05    1.05
Q14   1   0.2985  0.9029  0.3525  11.00000  0.05    1.03
Q15   1   0.4806  0.8719  0.9735  11.00000  0.05    1.01
Q16   1   0.2391  0.9091  0.2285  11.00000  0.05    1.01
Q17   1   0.3169  0.8890  0.4592  11.00000  0.05    1.01
Q18   1   0.5909  0.9048  0.9682  11.00000  0.05    1.00
Q19   1   0.3370  0.8602  0.2897  11.00000  0.05    0.99
Q20   1   0.4832  0.8621  0.8606  11.00000  0.05    0.96
;
_shelx_res_checksum     40521
data_global
_journal_date_recd_electronic     2016-05-31
_journal_date_accepted     2016-06-02
_journal_name_full     'Acta Crystallographica, Section E'
_journal_year     2016
_journal_volume     72
_journal_issue      7
_journal_page_first     904
_journal_page_last     906
_journal_paper_category     GM
_journal_paper_doi     10.1107/S2056989016008896
_journal_coeditor_code     SU5305
_publ_contact_author_name     'Matthias Weil'
_publ_contact_author_address
;
Institute for Chemical Technologies and Analytics
Division of Structural Chemistry
Vienna University of Technology
Getreidemarkt 9/164-SC
A-1060 Vienna
Austria
;
_publ_contact_author_email     Matthias.Weil@tuwien.ac.at
_publ_contact_author_fax     ?
_publ_contact_author_phone     ?
_publ_section_title
;
Crystal structure of hexakis(dimethyl sulfoxide-\k<i>O</i>)manganese(II)
diiodide
;
loop_
    _publ_author_name
    _publ_author_address
    'Glatz, Mathias'
;
Institute of Applied Synthetic Chemistry
Vienna University of Technology
Getreidemarkt 9/163
A-1060 Vienna
Austria
;
    'Schroffenegger, Martina'
;
Institute of Applied Synthetic Chemistry
Vienna University of Technology
Getreidemarkt 9/163
A-1060 Vienna
Austria
;
    'Weil, Matthias'
;
Institute for Chemical Technologies and Analytics
Division of Structural Chemistry
Vienna University of Technology
Getreidemarkt 9/164-SC
A-1060 Vienna
Austria
;
    'Kirchner, Karl'
;
Institute of Applied Synthetic Chemistry
Vienna University of Technology
Getreidemarkt 9/163
A-1060 Vienna
Austria
;
_publ_section_synopsis
;
The title salt consists of isolated octahedrally shaped [Mn(DMSO)~6~]^2+^
cations (DMSO is dimethyl sulfoxide) and two I^-^ anions, held together
through weak C---H...I interactions.
;
