# Supplementary material for: Crystal structure of hexa­kis­(dimethyl sulfoxide-κO)manganese(II) diiodide
Source: Acta Crystallogr E Crystallogr Commun. 2016 Jun 10;72(Pt 7):904–6. doi: 10.1107/S2056989016008896 (PMC4992903; doi:10.1107/S2056989016008896)
Supplement: Supplementary file 2 [file e-72-00904-Isup2.hkl]

data_I                                                                          
_shelx_title ' twin4 in Cc'                                                     
_shelx_refln_list_code          4                                               
_shelx_F_calc_maximum      551.80                                               
_exptl_crystal_F_000      1532.00                                               
_reflns_d_resolution_high  0.6730                                               
                                                                                
loop_                                                                           
 _space_group_symop_operation_xyz                                               
 'x, y, z'                                                                      
 'x, -y, z+1/2'                                                                 
 'x+1/2, y+1/2, z'                                                              
 'x+1/2, -y+1/2, z+1/2'                                                         
                                                                                
_cell_length_a    12.0996                                                       
_cell_length_b    24.5110                                                       
_cell_length_c    11.2999                                                       
_cell_angle_alpha  90.000                                                       
_cell_angle_beta  119.577                                                       
_cell_angle_gamma  90.000                                                       
                                                                                
_shelx_F_squared_multiplier     1.000                                           
                                                                                
loop_                                                                           
 _refln_index_h                                                                 
 _refln_index_k                                                                 
 _refln_index_l                                                                 
 _refln_F_squared_calc                                                          
 _refln_F_squared_meas                                                          
 _refln_F_squared_sigma                                                         
 _refln_observed_status                                                         
   2   0   0      50082.95      49768.83       604.61 o                         
   4   0   0      17243.47      18179.08       405.88 o                         
   6   0   0      71272.45      72506.66       724.43 o                         
   8   0   0       1208.14       1349.63       275.76 o                         
  10   0   0       1961.14       2560.72       295.88 o                         
  12   0   0       2398.44       1725.24       317.41 o                         
  14   0   0       5425.41       4852.71       457.07 o                         
   1   1   0       7909.46       7770.22        80.53 o                         
   3   1   0     180141.22     183172.00      2028.20 o                         
   5   1   0      16477.76      13389.67       469.92 o                         
   7   1   0      14291.20      14419.75       704.84 o                         
   9   1   0       3464.51       3494.95       172.91 o                         
  11   1   0       2665.42       2290.84       224.38 o                         
  13   1   0       2247.04       1961.86       215.96 o                         
  15   1   0       1537.21       2221.36       645.42 o                         
   0   2   0        123.13         86.19         6.58 o                         
   2   2   0       9108.69       8827.06       114.52 o                         
   4   2   0       4268.29       4203.53       220.19 o                         
   6   2   0        900.14       1043.64        54.93 o                         
   8   2   0      13655.50      13926.50       274.12 o                         
  10   2   0      12061.67      12588.89       253.93 o                         
  12   2   0       1319.94       1076.28       211.81 o                         
  14   2   0       2608.08       2209.84       323.55 o                         
   1   3   0       1507.47       1298.61        33.45 o                         
   3   3   0      26780.59      27626.56       298.34 o                         
   5   3   0      16107.67      16387.72       713.18 o                         
   7   3   0       4626.89       4426.60       110.38 o                         
   9   3   0      11776.01      11484.66       217.02 o                         
  11   3   0       2859.31       2433.10       227.62 o                         
  13   3   0       5201.46       4900.87       243.67 o                         
  15   3   0       2071.65       1750.07       487.40 o                         
   0   4   0     192853.05     211778.98      1771.73 o                         
   2   4   0      25432.42      24741.53       171.22 o                         
   4   4   0       9027.31       9061.10       188.26 o                         
   6   4   0      39982.42      38955.21       339.53 o                         
   8   4   0        821.08        703.50       234.09 o                         
  10   4   0       3094.94       3006.30       207.66 o                         
  12   4   0       7849.13       7143.37       273.12 o                         
  14   4   0       1632.32        695.28       333.05 o                         
   1   5   0      23258.03      23492.07       136.81 o                         
   3   5   0     104396.94     104096.85       757.62 o                         
   5   5   0      20979.54      20747.67       498.96 o                         
   7   5   0        385.30        492.98        63.36 o                         
   9   5   0       3399.86       3588.33       185.91 o                         
  11   5   0       4714.98       4900.71       246.84 o                         
  13   5   0       2658.28       2539.16       219.06 o                         
  15   5   0        945.55        851.04       478.05 o                         
   0   6   0        112.68        145.43        17.28 o                         
   2   6   0      20304.47      21008.19       152.30 o                         
   4   6   0       8628.17       8953.25       157.37 o                         
   6   6   0        699.56        398.98       502.49 o                         
   8   6   0      20480.55      20207.38       366.37 o                         
  10   6   0       9516.70       9994.10       244.69 o                         
  12   6   0       2974.60       2817.65       232.25 o                         
  14   6   0        653.16        148.26       330.28 o                         
   1   7   0       3771.22       3657.81        42.98 o                         
   3   7   0      39651.24      41268.44       292.09 o                         
   5   7   0       3934.27       3476.97       272.94 o                         
   7   7   0      10280.65      10127.60       162.95 o                         
   9   7   0      11819.90      12112.21       241.38 o                         
  11   7   0       3270.29       3216.44       231.49 o                         
  13   7   0       3641.95       3484.00       238.01 o                         
  15   7   0       1707.70       3209.32       561.31 o                         
   0   8   0       8609.45       8126.12        88.36 o                         
   2   8   0      10771.09      10667.46        93.53 o                         
   4   8   0       4409.87       4286.37       119.11 o                         
   6   8   0      39006.15      38006.98       883.81 o                         
   8   8   0       3695.09       3376.64       219.82 o                         
  10   8   0       4810.71       4535.12       247.33 o                         
  12   8   0       8635.91       8852.25       304.08 o                         
  14   8   0        147.35         49.40       345.09 o                         
   1   9   0      21564.74      21911.16       150.70 o                         
   3   9   0      79000.91      78551.95       538.91 o                         
   5   9   0      13993.17      14176.26       280.22 o                         
   7   9   0       1925.34       1729.74        93.53 o                         
   9   9   0      15210.13      16401.58       294.40 o                         
  11   9   0       6706.19       6772.00       256.99 o                         
  13   9   0       5386.32       5751.70       271.16 o                         
  15   9   0        782.04        862.49       934.62 o                         
   0  10   0        285.48        279.17        26.04 o                         
   2  10   0      17253.17      18849.50       150.33 o                         
   4  10   0      23519.54      22831.62       212.82 o                         
   6  10   0       3154.26       2800.07       374.49 o                         
   8  10   0      15977.77      16562.85       386.27 o                         
  10  10   0      12130.87      12851.46       281.16 o                         
  12  10   0       2958.31       2408.47       257.50 o                         
  14  10   0        663.81        120.13       320.29 o                         
   1  11   0      15176.49      15092.38       128.31 o                         
   3  11   0      61960.51      62579.81       429.39 o                         
   5  11   0       4521.39       3996.86       144.48 o                         
   7  11   0      31299.12      31605.16      1018.91 o                         
   9  11   0      13261.69      12765.85       272.58 o                         
  11  11   0        914.06        788.99       237.40 o                         
  13  11   0       2119.02       1975.27       224.10 o                         
   0  12   0      77260.67      78504.86       684.54 o                         
   2  12   0       2636.39       2282.26        53.03 o                         
   4  12   0      14318.53      14554.97       162.46 o                         
   6  12   0      33096.27      33363.71       820.39 o                         
   8  12   0       2691.21       3010.84       253.37 o                         
  10  12   0       5801.31       5991.22       252.37 o                         
  12  12   0       5951.56       6176.67       290.22 o                         
  14  12   0        469.36        -37.74       431.77 o                         
   1  13   0       7033.31       7097.47        85.49 o                         
   3  13   0      44347.39      45131.36       318.97 o                         
   5  13   0      10963.99      10722.07       182.88 o                         
   7  13   0       9885.51      10321.28       447.07 o                         
   9  13   0      11941.75      11986.41       282.38 o                         
  11  13   0       2259.57       2236.94       270.05 o                         
  13  13   0       1136.91       1218.20       219.44 o                         
   0  14   0       3974.36       3775.20        87.58 o                         
   2  14   0      10733.57      10626.36       114.78 o                         
   4  14   0       8728.28       8630.81       140.86 o                         
   6  14   0       2156.01       2866.64       528.71 o                         
   8  14   0      11993.65      12063.93       308.06 o                         
  10  14   0       3915.97       4094.58       255.23 o                         
  12  14   0       2151.41       2597.74       233.39 o                         
  14  14   0       1626.63       8334.57      1679.34 o                         
   1  15   0      10234.28      10540.99       107.74 o                         
   3  15   0      36667.16      36210.52       263.30 o                         
   5  15   0       8462.26       8085.45       174.55 o                         
   7  15   0       8697.99       8998.08       640.22 o                         
   9  15   0       9796.58      10052.81       270.99 o                         
  11  15   0       1217.77       1101.96       255.67 o                         
  13  15   0       1683.27       2208.18       253.82 o                         
   0  16   0      28320.81      29156.57       343.37 o                         
   2  16   0       1273.90       1319.14        68.20 o                         
   4  16   0       6373.40       6305.29       121.72 o                         
   6  16   0      30412.63      28336.59      1069.62 o                         
   8  16   0       4399.99       4597.72       238.08 o                         
  10  16   0       5158.54       5662.47       267.86 o                         
  12  16   0       5993.70       6375.86       290.63 o                         
   1  17   0       7225.61       7583.45        92.93 o                         
   3  17   0       5453.69       5284.38       100.75 o                         
   5  17   0       5914.99       5570.89       178.47 o                         
   7  17   0       2147.69       2176.92       336.96 o                         
   9  17   0       8611.50       8769.94       286.27 o                         
  11  17   0       2596.82       3015.02       299.42 o                         
  13  17   0        940.66       1083.36       257.90 o                         
   0  18   0        655.84        856.76        54.02 o                         
   2  18   0      10595.08      10136.01       130.02 o                         
   4  18   0       5611.71       5770.57       145.64 o                         
   6  18   0       4310.61       4363.18       498.01 o                         
   8  18   0       6147.02       6576.45       288.99 o                         
  10  18   0       1381.44       1588.63       269.56 o                         
  12  18   0       1520.29       2071.56       251.19 o                         
   1  19   0       6283.09       6831.20       103.27 o                         
   3  19   0      21205.47      20558.08       232.37 o                         
   5  19   0       9091.47       8456.94       216.12 o                         
   7  19   0       6237.06       6744.45      1619.75 o                         
   9  19   0       4444.29       5046.97       285.41 o                         
  11  19   0       1750.71       1913.73       292.77 o                         
  13  19   0       1116.97        704.09       377.39 o                         
   0  20   0      33854.91      33422.73       443.22 o                         
   2  20   0       5618.88       5930.70       144.52 o                         
   4  20   0       4199.92       3835.34       155.77 o                         
   6  20   0      26882.38      26642.20       799.75 o                         
   8  20   0       2580.02       2553.92       268.67 o                         
  10  20   0        681.20        620.26       272.99 o                         
  12  20   0       1390.04       1306.44       265.08 o                         
   1  21   0      11508.98      11075.83       168.03 o                         
   3  21   0       4416.21       4081.96       159.52 o                         
   5  21   0       3419.44       3735.63       225.79 o                         
   7  21   0       2660.39       2748.30       470.21 o                         
   9  21   0       2995.67       2851.37       278.63 o                         
  11  21   0       4072.22       4727.95       316.59 o                         
   0  22   0        513.64        508.39        98.97 o                         
   2  22   0       6976.02       7118.94       168.23 o                         
   4  22   0       7246.64       7703.16       194.81 o                         
   6  22   0       4512.93       5769.62       488.03 o                         
   8  22   0       5777.05       6051.18       305.97 o                         
  10  22   0       2347.64       1864.15       285.71 o                         
  12  22   0        646.94       1205.68       346.40 o                         
   1  23   0       5010.36       5108.22       132.94 o                         
   3  23   0      10749.38      10706.51       230.50 o                         
   5  23   0       4359.82       4638.78       228.25 o                         
   7  23   0       2243.83       2329.10       491.22 o                         
   9  23   0       4978.06       4308.08       293.47 o                         
  11  23   0       1500.80       1709.70       300.74 o                         
   0  24   0      43470.00      42416.95       679.63 o                         
   2  24   0       3423.17       3439.48       142.25 o                         
   4  24   0       2481.00       2552.86       200.36 o                         
   6  24   0       9025.15      10073.94       718.74 o                         
   8  24   0        885.83        719.08       272.66 o                         
  10  24   0        623.98        208.94       272.27 o                         
   1  25   0      11202.43      11014.30       187.79 o                         
   3  25   0      11816.44      12389.77       250.29 o                         
   5  25   0       3953.46       4760.60       309.69 o                         
   7  25   0       1307.61       2056.20       518.75 o                         
   9  25   0        609.03        297.09       321.19 o                         
  11  25   0       1843.00       1983.33       571.41 o                         
   0  26   0         32.44         76.84       111.92 o                         
   2  26   0      10610.83      10571.87       210.12 o                         
   4  26   0       5934.84       6009.72       288.28 o                         
   6  26   0       2105.81       2676.03       440.14 o                         
   8  26   0       2794.32       2795.16       404.11 o                         
  10  26   0       1630.77       1090.16       359.19 o                         
   1  27   0       3542.46       3485.84       159.48 o                         
   3  27   0       1952.42       2078.55       220.32 o                         
   5  27   0       3577.26       4832.65       344.58 o                         
   7  27   0       1154.68       1012.74       714.04 o                         
   9  27   0       3036.11       2767.44       388.40 o                         
   0  28   0       4057.18       3977.59       217.10 o                         
   2  28   0        501.67        486.80       188.05 o                         
   4  28   0        479.46        251.10       256.64 o                         
   6  28   0       3591.09       4085.53       450.72 o                         
   8  28   0       1396.96       1812.40       416.04 o                         
   1  29   0       3195.27       3486.75       210.28 o                         
   3  29   0       6333.84       6515.57       280.59 o                         
   5  29   0       3784.96       4008.20       368.71 o                         
   7  29   0       1538.15       1540.18       539.60 o                         
   9  29   0       1259.09        432.73      1284.12 o                         
   0  30   0       2936.13       3093.95       314.10 o                         
   2  30   0      10579.54      10730.57       330.96 o                         
   4  30   0       5546.67       6317.12       334.69 o                         
   6  30   0        934.06       1059.58       456.78 o                         
   8  30   0       2892.14       3203.05       497.26 o                         
   1  31   0       3697.37       3647.41       291.54 o                         
   3  31   0       2773.74       3201.64       315.50 o                         
   5  31   0       2353.11       2880.94       477.87 o                         
   7  31   0        797.76       1735.30       666.29 o                         
   0  32   0       1886.96       1691.57       301.74 o                         
   2  32   0       1947.26       2020.75       372.13 o                         
   4  32   0        316.29       1044.85       361.89 o                         
   6  32   0       3144.46       3811.55       693.81 o                         
   1  33   0       1746.19       1423.56       331.48 o                         
   3  33   0       1397.47        675.91       492.22 o                         
   5  33   0       1429.75       -255.64       951.66 o                         
   0  34   0         27.88       -159.05       393.17 o                         
   2  34   0       3228.90       3126.67       450.02 o                         
   4  34   0       3671.09        535.24      1594.54 o                         
   1  35   0       3190.08       3360.56       553.62 o                         
   3  35   0       1486.98      -1167.32      1443.85 o                         
 -14   0  12       2140.37       1925.00       327.83 o                         
 -12   0  10       6928.65       6729.77       366.89 o                         
 -10   0   8      14396.19      14487.33       402.87 o                         
  -8   0   6       9850.32       9986.48       580.62 o                         
  -8   0   8      16987.57      18031.60       452.00 o                         
 -10   0  10        808.15        536.26       289.86 o                         
 -12   0  12       1047.79       1165.38       287.61 o                         
 -14   0  14       2524.28        955.22       501.79 o                         
 -15   1   1       4905.17       4440.67       397.50 o                         
 -13   1   1       1302.65       1217.43       198.56 o                         
 -11   1   1      12892.29      13844.52       334.54 o                         
  -9   1   1       8902.42       9177.54       235.61 o                         
  -7   1   1      23460.24      25485.40      1086.81 o                         
  -5   1   1      54893.37      54731.34      1926.39 o                         
  -3   1   1      45560.60      48601.36       968.03 o                         
  -1   1   1       8092.34       8150.36        71.14 o                         
   1   1   1      91629.83      92719.98       492.22 o                         
   3   1   1       6996.53       6929.63       105.35 o                         
   5   1   1      15731.44      15650.67       263.92 o                         
   7   1   1      16854.73      16281.19       593.71 o                         
   9   1   1        878.70        900.61       175.78 o                         
  11   1   1       6356.24       6601.37       248.08 o                         
  13   1   1       3239.63       2447.39       210.23 o                         
  15   1   1        390.10         50.09       335.36 o                         
 -16   2   1        104.73       -296.76       296.76 o                         
 -14   2   1       7886.28       7942.65       277.16 o                         
 -12   2   1       4765.56       4541.24       237.21 o                         
 -10   2   1       2227.66       2410.43       214.75 o                         
  -8   2   1      46530.02      47458.05       670.77 o                         
  -6   2   1       9470.68       9405.10       119.83 o                         
  -4   2   1      19210.89      19458.00       630.14 o                         
  -2   2   1      64802.40      68946.77      1056.48 o                         
   0   2   1       9848.49       9447.21        57.82 o                         
   2   2   1      12784.39      12172.57        93.81 o                         
   4   2   1      67201.68      66234.50       573.33 o                         
   6   2   1       1552.63       1692.76        70.86 o                         
   8   2   1      16365.57      16919.69       349.86 o                         
  10   2   1      13531.80      13604.24       278.20 o                         
  12   2   1        745.35        484.10       194.07 o                         
  14   2   1       1019.95        659.16       380.42 o                         
 -15   3   1       2151.49       1159.30       387.71 o                         
 -13   3   1        348.19         50.22       182.58 o                         
 -11   3   1       9166.68       9415.29       298.34 o                         
  -9   3   1      11687.21      12031.36       230.19 o                         
  -7   3   1      18313.79      17931.70       815.56 o                         
  -5   3   1      26480.09      25016.51       228.01 o                         
  -3   3   1       7845.87       8229.62       190.89 o                         
  -1   3   1       1452.41       1368.78        33.01 o                         
   1   3   1      45569.30      48150.34       256.56 o                         
   3   3   1      22591.35      21969.13       202.64 o                         
   5   3   1      11728.47      10986.66       223.48 o                         
   7   3   1      24509.11      24381.19       820.15 o                         
   9   3   1       5633.36       5773.56       204.90 o                         
  11   3   1       3929.48       3960.93       238.64 o                         
  13   3   1       3983.79       3008.16       237.14 o                         
  15   3   1        308.13       -630.75       630.75 o                         
 -16   4   1        770.08       -239.81       413.05 o                         
 -14   4   1       1093.31        677.09       233.10 o                         
 -12   4   1       4572.79       4648.08       240.49 o                         
 -10   4   1       7499.78       7793.95       232.20 o                         
  -8   4   1       6744.51       6943.85       207.35 o                         
  -6   4   1        157.68        275.34        49.72 o                         
  -4   4   1      17939.78      16379.35       359.68 o                         
  -2   4   1      35345.29      35347.30       277.62 o                         
   0   4   1       3744.02       3485.65        40.88 o                         
   2   4   1      14398.86      13671.51       106.71 o                         
   4   4   1      11251.16      10876.21       167.61 o                         
   6   4   1        728.82        371.76       551.74 o                         
   8   4   1      12923.38      13393.89       328.05 o                         
  10   4   1       4943.63       5090.02       228.73 o                         
  12   4   1       2335.90       1816.84       227.73 o                         
  14   4   1       2934.40       1760.93       363.23 o                         
 -15   5   1       2358.76       1668.19       392.66 o                         
 -13   5   1       3597.67       3096.18       220.75 o                         
 -11   5   1       7517.64       7727.68       266.34 o                         
  -9   5   1       7365.35       7604.97       200.66 o                         
  -7   5   1       5086.24       4892.89       105.64 o                         
  -5   5   1      30790.33      33032.55       274.56 o                         
  -3   5   1      34530.28      33769.48       346.29 o                         
  -1   5   1      23362.85      24059.88       138.53 o                         
   1   5   1     304480.03     300033.03      1571.66 o                         
   3   5   1       9081.50       9204.54       116.11 o                         
   5   5   1       6667.29       6492.88       202.76 o                         
   7   5   1      11807.86      11917.18       172.65 o                         
   9   5   1       3731.49       3615.61       190.24 o                         
  11   5   1       4555.08       4502.89       253.74 o                         
  13   5   1       1171.41        622.11       228.02 o                         
 -14   6   1       4057.15       3675.15       304.32 o                         
 -12   6   1       1663.14       1609.70       211.36 o                         
 -10   6   1       4473.47       4443.23       217.57 o                         
  -8   6   1      31371.65      32820.34       486.59 o                         
  -6   6   1      25913.07      24668.90       225.51 o                         
  -4   6   1       6408.94       6469.37       189.60 o                         
  -2   6   1     262630.66     276824.59      1500.70 o                         
   0   6   1      29877.33      31154.44       197.09 o                         
   2   6   1       2937.06       3212.80        57.70 o                         
   4   6   1     134277.84     132538.42      1019.64 o                         
   6   6   1      21014.74      20491.36      1417.77 o                         
   8   6   1      10531.92      10864.59       225.65 o                         
  10   6   1       9056.08       9275.88       256.65 o                         
  12   6   1        722.22        882.22       252.34 o                         
  14   6   1       1851.90       1663.21       366.99 o                         
 -15   7   1       1537.11       1560.76       409.47 o                         
 -13   7   1       3797.18       4046.70       233.30 o                         
 -11   7   1      10965.34      11269.26       280.64 o                         
  -9   7   1      14667.10      14768.49       255.65 o                         
  -7   7   1       1435.30       1585.92        74.57 o                         
  -5   7   1      34049.92      35513.35       957.03 o                         
  -3   7   1       7282.90       6952.59        93.16 o                         
  -1   7   1       3940.16       3999.85        47.45 o                         
   1   7   1      51657.70      52039.86       343.47 o                         
   3   7   1      15880.71      15514.26       149.56 o                         
   5   7   1      10749.07      11431.21       315.28 o                         
   7   7   1      17069.66      17795.81       885.43 o                         
   9   7   1       6689.67       6979.90       209.25 o                         
  11   7   1       7325.48       7465.23       285.37 o                         
  13   7   1       3510.07       3387.80       243.53 o                         
 -14   8   1        892.67        258.50       264.51 o                         
 -12   8   1       3658.87       3789.42       225.08 o                         
 -10   8   1       4867.29       5113.23       211.25 o                         
  -8   8   1       2795.72       2630.91       205.69 o                         
  -6   8   1        179.70        151.62        48.59 o                         
  -4   8   1       3495.59       3841.70       127.89 o                         
  -2   8   1        746.20        882.58        48.79 o                         
   0   8   1      21390.40      21719.44       160.72 o                         
   2   8   1       2828.17       3203.36        65.79 o                         
   4   8   1       2508.28       2332.55        97.74 o                         
   6   8   1       1766.60       1868.65        79.98 o                         
   8   8   1       7939.06       8125.51       247.82 o                         
  10   8   1       1231.91       1333.41       223.95 o                         
  12   8   1       2196.91       2008.90       250.71 o                         
  14   8   1       1552.19       1218.97       369.96 o                         
 -15   9   1       2068.51       1471.76       475.29 o                         
 -13   9   1       2478.25       2619.81       235.80 o                         
 -11   9   1       7633.34       8270.26       253.90 o                         
  -9   9   1       2774.11       2934.77       203.18 o                         
  -7   9   1      11424.27      11736.47      1289.63 o                         
  -5   9   1      64519.32      62956.53      1113.99 o                         
  -3   9   1       3431.96       3449.78        79.33 o                         
  -1   9   1      21394.73      21733.99       162.72 o                         
   1   9   1      73654.71      72546.42       527.88 o                         
   3   9   1      21771.35      20781.70       204.26 o                         
   5   9   1        575.63        630.23       158.19 o                         
   7   9   1       7479.47       7948.95       467.28 o                         
   9   9   1       2585.52       2276.89       215.62 o                         
  11   9   1       2368.22       1822.73       265.37 o                         
  13   9   1       2327.97       2095.83       237.59 o                         
 -14  10   1        596.01        707.25       266.71 o                         
 -12  10   1       1007.30       1061.82       213.35 o                         
 -10  10   1       3235.41       3241.82       203.43 o                         
  -8  10   1      16565.58      16376.99       315.22 o                         
  -6  10   1        826.59        893.32        58.14 o                         
  -4  10   1       8129.30       7676.10       131.75 o                         
  -2  10   1     205098.52     207093.19      1286.16 o                         
   0  10   1      44483.33      44284.35       318.55 o                         
   2  10   1      10275.91      10344.31       105.01 o                         
   4  10   1      88385.36      88460.77       717.83 o                         
   6  10   1      25060.87      23002.92       613.09 o                         
   8  10   1       1010.94        786.77       209.43 o                         
  10  10   1       6708.80       6769.86       283.89 o                         
  12  10   1       2088.44       2228.08       283.64 o                         
  14  10   1        920.31        769.59       401.70 o                         
 -15  11   1       1833.54      -2084.57      2530.93 o                         
 -13  11   1       3327.85       3600.87       245.07 o                         
 -11  11   1       3281.53       3224.79       247.01 o                         
  -9  11   1       7479.68       7300.39       228.20 o                         
  -7  11   1      25284.02      25232.70      1716.32 o                         
  -5  11   1      40958.32      41342.44       609.41 o                         
  -3  11   1      11744.68      11087.69       109.95 o                         
  -1  11   1      14475.83      14091.56       123.29 o                         
   1  11   1      26756.70      26832.85       223.02 o                         
   3  11   1       5651.40       5342.69       104.54 o                         
   5  11   1       5686.48       5350.79       197.61 o                         
   7  11   1       5032.31       4475.22       134.57 o                         
   9  11   1       8610.79       8343.04       263.56 o                         
  11  11   1       3364.98       3181.19       278.08 o                         
  13  11   1       1989.70       2161.34       242.53 o                         
 -14  12   1        959.40        675.67       266.22 o                         
 -12  12   1       7673.44       8600.84       284.25 o                         
 -10  12   1      11037.07      11269.20       248.66 o                         
  -8  12   1       2732.67       2866.33       196.15 o                         
  -6  12   1       8127.89       7401.69       516.98 o                         
  -4  12   1       8311.87       8558.74       121.33 o                         
  -2  12   1       4000.75       3843.20        66.21 o                         
   0  12   1      20579.69      20007.86       159.24 o                         
   2  12   1       9183.36       9043.40       106.59 o                         
   4  12   1       3705.05       3870.11       115.29 o                         
   6  12   1       5087.19       5883.12       610.27 o                         
   8  12   1       7527.15       8074.29       268.45 o                         
  10  12   1       1594.29       1564.74       260.52 o                         
  12  12   1       3290.23       3745.66       306.31 o                         
  14  12   1       2125.55       7531.28       750.43 o                         
 -15  13   1        449.36       1926.99       920.06 o                         
 -13  13   1        887.81        925.31       221.94 o                         
 -11  13   1       5222.06       5876.06       246.71 o                         
  -9  13   1       2780.97       2467.65       191.53 o                         
  -7  13   1       9031.12       8497.00       585.49 o                         
  -5  13   1      18811.08      18281.18       264.11 o                         
  -3  13   1       6702.88       7426.67        95.28 o                         
  -1  13   1       6932.77       6847.92        83.71 o                         
   1  13   1      23970.83      24074.31       211.95 o                         
   3  13   1       5499.55       5272.05        89.43 o                         
   5  13   1       6540.07       6304.43       170.47 o                         
   7  13   1       7131.90       7974.94       842.67 o                         
   9  13   1       1932.92       2122.86       238.75 o                         
  11  13   1       4015.99       3904.36       296.90 o                         
  13  13   1       2430.27       2130.54       252.87 o                         
 -14  14   1       1788.16       1786.10       273.39 o                         
 -12  14   1       2160.85       2351.30       245.91 o                         
 -10  14   1        754.78        582.47       206.78 o                         
  -8  14   1      12313.91      12789.30       257.67 o                         
  -6  14   1       5688.47       5889.94       306.40 o                         
  -4  14   1      12263.04      11993.81       133.30 o                         
  -2  14   1      95531.55      95173.26       651.26 o                         
   0  14   1      15343.05      14441.98       127.80 o                         
   2  14   1       6070.45       5856.22        84.32 o                         
   4  14   1      50591.11      49149.02       426.91 o                         
   6  14   1        782.80        586.96        71.79 o                         
   8  14   1       1543.60       1503.29       287.07 o                         
  10  14   1       5115.31       4896.52       298.43 o                         
  12  14   1       3679.70       3463.24       327.78 o                         
 -13  15   1       1415.60       1440.60       234.12 o                         
 -11  15   1        259.08        158.77       230.64 o                         
  -9  15   1       5780.97       5992.10       243.77 o                         
  -7  15   1      20908.49      20105.46       519.15 o                         
  -5  15   1      25910.25      25840.59       378.76 o                         
  -3  15   1      13566.97      13844.85       132.25 o                         
  -1  15   1       9927.25      10141.73       120.99 o                         
   1  15   1      53497.35      53745.20       408.99 o                         
   3  15   1      28292.06      27868.65       265.09 o                         
   5  15   1      11368.61      11386.32       233.02 o                         
   7  15   1       5820.50       6026.69       655.21 o                         
   9  15   1       5827.17       5958.41       279.44 o                         
  11  15   1       2735.01       2357.80       310.43 o                         
  13  15   1        673.26        507.84       288.15 o                         
 -14  16   1        590.11       2816.16       899.51 o                         
 -12  16   1       4063.88       4214.57       266.24 o                         
 -10  16   1       6655.13       7317.88       276.97 o                         
  -8  16   1        634.98        377.53       220.83 o                         
  -6  16   1       9306.38      10068.95       376.09 o                         
  -4  16   1       7886.42       8015.06       126.29 o                         
  -2  16   1       4782.87       4814.51        77.53 o                         
   0  16   1      25661.13      26583.21       207.99 o                         
   2  16   1      20784.77      20373.33       188.57 o                         
   4  16   1       5634.77       5054.61       134.69 o                         
   6  16   1       3995.78       4222.83       493.21 o                         
   8  16   1      11136.56      11587.12       280.86 o                         
  10  16   1        459.59         73.91       270.69 o                         
  12  16   1       2440.91       1869.25       294.65 o                         
 -13  17   1       2084.65       1997.22       235.06 o                         
 -11  17   1       1639.63       1488.49       279.91 o                         
  -9  17   1       7299.55       7722.88       294.99 o                         
  -7  17   1       5320.65       5372.96       406.71 o                         
  -5  17   1      11157.13      11442.06       220.89 o                         
  -3  17   1      11422.48      11212.24       114.80 o                         
  -1  17   1       6865.29       6963.57        89.31 o                         
   1  17   1      29562.67      29165.98       242.07 o                         
   3  17   1       3735.50       3622.67       106.22 o                         
   5  17   1       8675.60       8986.28       225.04 o                         
   7  17   1      14432.26      14525.70       664.57 o                         
   9  17   1       1710.92       1762.94       254.17 o                         
  11  17   1       2465.11       2303.43       307.37 o                         
 -12  18   1       2292.53       2686.62       254.39 o                         
 -10  18   1       1890.57       1986.78       264.80 o                         
  -8  18   1      13625.37      13549.93       327.84 o                         
  -6  18   1       5235.71       5484.54       391.98 o                         
  -4  18   1       3652.47       3590.96       128.03 o                         
  -2  18   1      39070.57      38679.09       301.47 o                         
   0  18   1         38.86         50.77        32.53 o                         
   2  18   1       3515.74       3533.69        93.59 o                         
   4  18   1      24558.02      24772.47       282.87 o                         
   6  18   1       6703.96       6940.58       486.80 o                         
   8  18   1       2662.05       3074.68       255.25 o                         
  10  18   1       6128.45       6238.99       308.05 o                         
  12  18   1        897.65       1197.21       284.87 o                         
 -13  19   1       2376.22       2760.25       270.73 o                         
 -11  19   1       2687.65       3559.01       283.23 o                         
  -9  19   1       1607.17       1713.60       260.06 o                         
  -7  19   1       8646.51       9397.18       682.59 o                         
  -5  19   1      15842.05      16257.49       297.11 o                         
  -3  19   1       7941.19       8258.43       161.33 o                         
  -1  19   1       6145.45       6625.25        96.54 o                         
   1  19   1      44366.71      43656.59       365.74 o                         
   3  19   1       8617.04       8986.16       174.86 o                         
   5  19   1       4888.73       4952.24       193.49 o                         
   7  19   1       6170.88       7311.24       795.22 o                         
   9  19   1       4397.61       4597.78       293.97 o                         
  11  19   1       2227.33       2271.57       303.65 o                         
 -12  20   1       3053.07       3575.74       263.02 o                         
 -10  20   1       3420.86       3432.97       283.44 o                         
  -8  20   1       1221.78        951.30       260.50 o                         
  -6  20   1      10134.39       9871.54       433.04 o                         
  -4  20   1      18189.84      17968.03       254.30 o                         
  -2  20   1       2461.16       2465.61       108.68 o                         
   0  20   1      11559.38      11702.95       150.49 o                         
   2  20   1      14834.67      14889.49       200.29 o                         
   4  20   1       1171.42       1252.76       145.92 o                         
   6  20   1       5656.60       6220.00       744.07 o                         
   8  20   1       5758.63       5744.70       306.82 o                         
  10  20   1       1022.48       1141.89       278.51 o                         
  12  20   1        462.95        105.86       363.88 o                         
 -13  21   1        276.47        868.11       301.35 o                         
 -11  21   1       3286.22       3449.69       287.25 o                         
  -9  21   1      11171.60      11335.62       331.92 o                         
  -7  21   1       3917.46       3699.18       499.97 o                         
  -5  21   1      11827.20      11719.13       290.51 o                         
  -3  21   1       9268.09       9267.75       173.81 o                         
  -1  21   1      11928.81      11500.56       169.98 o                         
   1  21   1       9156.49       9408.83       162.50 o                         
   3  21   1       9448.32       9699.20       199.99 o                         
   5  21   1       6541.48       6730.38       264.55 o                         
   7  21   1       5825.35       6947.27       814.63 o                         
   9  21   1       1706.41       1943.64       281.63 o                         
  11  21   1       1635.56       1549.40       300.32 o                         
 -12  22   1       1536.91       1237.47       249.32 o                         
 -10  22   1       1885.51       1665.71       276.40 o                         
  -8  22   1       8571.98       9072.66       321.08 o                         
  -6  22   1       3589.79       3699.91       469.79 o                         
  -4  22   1       2633.91       2446.16       163.14 o                         
  -2  22   1      12032.06      11741.70       175.05 o                         
   0  22   1       5874.01       5495.15       117.45 o                         
   2  22   1       2161.38       2355.82       126.85 o                         
   4  22   1      10494.16      10765.67       243.84 o                         
   6  22   1       2432.06       3272.59       528.20 o                         
   8  22   1       1295.57       1293.94       280.01 o                         
  10  22   1       7108.36       7369.98       328.67 o                         
 -11  23   1       3927.36       3606.65       277.87 o                         
  -9  23   1       1443.11       1578.78       267.19 o                         
  -7  23   1       5189.92       6194.01       504.54 o                         
  -5  23   1      11252.73      11072.92       292.02 o                         
  -3  23   1       2296.03       1938.09       137.66 o                         
  -1  23   1       5032.13       5206.86       128.07 o                         
   1  23   1       8369.00       8169.08       157.79 o                         
   3  23   1       5191.91       5005.38       176.14 o                         
   5  23   1       1026.51       1199.26       191.19 o                         
   7  23   1       5512.42       6324.52       521.86 o                         
   9  23   1       3900.83       4108.74       301.14 o                         
  11  23   1        993.74        399.89       440.18 o                         
 -12  24   1       1998.00       2970.79       348.64 o                         
 -10  24   1       4845.02       4341.47       300.13 o                         
  -8  24   1       4225.05       4336.58       328.30 o                         
  -6  24   1       5826.52       5136.23       436.27 o                         
  -4  24   1       9206.46       9396.18       219.06 o                         
  -2  24   1        137.11        149.82       111.74 o                         
   0  24   1       3247.95       3246.20       108.02 o                         
   2  24   1       7555.56       7548.77       173.89 o                         
   4  24   1        519.77        297.81       191.54 o                         
   6  24   1       6996.52       6934.58       456.43 o                         
   8  24   1       1674.92       1440.94       280.71 o                         
  10  24   1        929.54        686.82       328.71 o                         
 -11  25   1       2543.11       2485.99       282.96 o                         
  -9  25   1       3402.07       3374.17       285.78 o                         
  -7  25   1       4574.21       5243.19       638.29 o                         
  -5  25   1       9687.77       9750.42       338.80 o                         
  -3  25   1       4287.78       4372.36       160.77 o                         
  -1  25   1      11751.37      12206.51       200.70 o                         
   1  25   1       4483.26       4449.44       134.18 o                         
   3  25   1       5679.52       5607.28       249.78 o                         
   5  25   1       3615.05       3412.14       323.35 o                         
   7  25   1       3670.92       3982.76       514.92 o                         
   9  25   1        707.46        175.32       324.15 o                         
 -10  26   1       1059.24       1242.12       254.91 o                         
  -8  26   1       4064.83       4129.14       288.56 o                         
  -6  26   1       1300.95       1828.88       380.66 o                         
  -4  26   1       5970.39       5895.26       275.73 o                         
  -2  26   1       3409.43       3692.30       182.50 o                         
   0  26   1        148.31        157.56        71.07 o                         
   2  26   1        905.81       1039.31       181.24 o                         
   4  26   1       5571.51       6024.58       315.88 o                         
   6  26   1        485.76        187.95       560.59 o                         
   8  26   1       1637.94       1438.76       456.39 o                         
  10  26   1       4347.56       5093.39       824.82 o                         
  -9  27   1        724.14        993.39       335.08 o                         
  -7  27   1       4649.14       5911.16       627.41 o                         
  -5  27   1       1543.84       1702.72       311.68 o                         
  -3  27   1       4148.99       4378.13       197.83 o                         
  -1  27   1       3712.95       3664.72       158.37 o                         
   1  27   1       1850.94       1669.23       158.42 o                         
   3  27   1       4958.46       4944.65       261.91 o                         
   5  27   1       3399.28       3883.96       356.43 o                         
   7  27   1       3648.57       4579.12       596.22 o                         
   9  27   1       4322.58       4218.91       469.46 o                         
 -10  28   1       2366.57       1288.93       707.84 o                         
  -8  28   1       1472.65       1459.51       407.17 o                         
  -6  28   1       2949.34       3636.56       392.76 o                         
  -4  28   1       4267.58       4665.63       294.35 o                         
  -2  28   1        325.39        239.92       167.87 o                         
   0  28   1       3438.64       3516.87       151.25 o                         
   2  28   1       4510.12       4546.38       226.47 o                         
   4  28   1        820.37        888.63       288.83 o                         
   6  28   1       3562.66       4310.99       583.36 o                         
   8  28   1        905.55       1559.05       504.90 o                         
  -9  29   1        914.60        811.26       441.26 o                         
  -7  29   1       2968.11       4364.96       563.78 o                         
  -5  29   1       5603.30       5280.89       370.06 o                         
  -3  29   1       1858.95       1987.39       296.19 o                         
  -1  29   1       3304.16       3546.59       209.09 o                         
   1  29   1       8451.67       8373.74       226.23 o                         
   3  29   1       2137.17       2379.88       270.49 o                         
   5  29   1        979.36       1722.99       353.74 o                         
   7  29   1       3362.40       4030.86       651.60 o                         
  -8  30   1       2739.70       3850.17       442.16 o                         
  -6  30   1        625.16        627.06       437.99 o                         
  -4  30   1         84.70        -88.03       325.63 o                         
  -2  30   1       6603.41       6933.54       416.96 o                         
   0  30   1       1055.37       1106.47       146.23 o                         
   2  30   1       1126.43       1424.16       222.06 o                         
   4  30   1       4671.22       4844.66       350.59 o                         
   6  30   1       1210.90       2172.65       468.73 o                         
   8  30   1        565.96        928.79      1110.47 o                         
  -7  31   1       2539.58       2656.02       697.79 o                         
  -5  31   1        909.81        551.40       422.82 o                         
  -3  31   1       2031.27       2317.10       390.91 o                         
  -1  31   1       3847.44       3978.11       313.07 o                         
   1  31   1        697.57        994.03       238.05 o                         
   3  31   1       3945.06       4629.85       352.45 o                         
   5  31   1       1534.39       2146.27       390.63 o                         
   7  31   1        453.61        424.04       565.82 o                         
  -6  32   1       2889.29       1913.81       668.26 o                         
  -4  32   1       3714.68       3339.95       560.68 o                         
  -2  32   1        797.61        617.51       400.00 o                         
   0  32   1       3272.89       3378.63       268.75 o                         
   2  32   1       2302.83       2606.56       328.77 o                         
   4  32   1        575.01        550.71       412.07 o                         
   6  32   1       3618.07       3152.05       589.10 o                         
  -5  33   1       1394.09        248.34       787.51 o                         
  -3  33   1       1174.58       1282.83       448.20 o                         
  -1  33   1       1743.47       1464.81       295.20 o                         
   1  33   1       1645.60       1751.06       331.83 o                         
   3  33   1       1747.94       2254.51       571.79 o                         
   5  33   1        911.84       -305.02       622.83 o                         
  -4  34   1       1123.39       2093.14       951.41 o                         
  -2  34   1       6718.64       6994.70       448.75 o                         
   0  34   1         16.14        -61.74       283.11 o                         
   2  34   1       1009.48        753.94       475.57 o                         
   4  34   1       2097.92        270.10      1526.58 o                         
  -3  35   1       2146.87        171.75       956.96 o                         
  -1  35   1       3113.52       3529.47       470.72 o                         
   1  35   1       1431.04       1342.33       607.25 o                         
   3  35   1       1944.70       -299.69      1429.59 o                         
 -16   0   2        646.29       1605.88       928.39 o                         
 -14   0   2       1361.99       1434.91       318.04 o                         
 -12   0   2       3057.03       2886.08       256.95 o                         
 -10   0   2      12042.50      13106.39       391.35 o                         
  -8   0   2       2348.26       3438.72       434.27 o                         
  -6   0   2      14708.89      13704.99       206.95 o                         
  -4   0   2      70914.80      69132.69       650.21 o                         
  -2   0   2      51493.03      54677.22       674.42 o                         
   0   0   2      56429.69      54504.15       413.86 o                         
   2   0   2     193097.78     184679.80      1624.39 o                         
   4   0   2      60852.01      59293.59       657.10 o                         
   6   0   2       8343.14       8564.24       989.04 o                         
   8   0   2      14232.85      15135.43       450.74 o                         
  10   0   2       1446.85       1731.83       303.77 o                         
  12   0   2       1935.01       1956.89       298.56 o                         
 -15   1   2       2527.09       2118.77       399.80 o                         
 -13   1   2       2982.82       2510.94       183.28 o                         
 -11   1   2       3378.97       4101.68       213.74 o                         
  -9   1   2      13249.87      14078.01       270.27 o                         
  -7   1   2      35013.34      40358.74      1570.54 o                         
  -5   1   2      10302.21       9177.60       102.85 o                         
  -3   1   2      44652.72      46840.37       892.87 o                         
  -1   1   2      92394.47      97505.45       517.61 o                         
   1   1   2      38935.07      37936.96       214.20 o                         
   3   1   2       4129.90       4467.58        98.71 o                         
   5   1   2      40880.31      39818.12       455.77 o                         
   7   1   2      15387.68      14142.26       833.91 o                         
   9   1   2       8863.24       9205.77       244.95 o                         
  11   1   2       1993.77       1948.34       225.57 o                         
  13   1   2        665.17        386.13       199.66 o                         
 -16   2   2        453.02        336.82       670.80 o                         
 -14   2   2       5132.56       4719.35       272.73 o                         
 -12   2   2       3940.43       3798.89       194.17 o                         
 -10   2   2       4512.96       4754.46       209.44 o                         
  -8   2   2      19825.60      21097.60       434.68 o                         
  -6   2   2       2208.83       2380.84        66.24 o                         
  -4   2   2       3256.66       3384.56       354.13 o                         
  -2   2   2       9300.96       9207.69       104.68 o                         
   0   2   2       7552.13       6894.92        50.38 o                         
   2   2   2       4162.09       4251.14        77.79 o                         
   4   2   2        957.06        889.58       101.55 o                         
   6   2   2       3446.59       3156.82       883.83 o                         
   8   2   2        194.56        294.74       204.46 o                         
  10   2   2       4970.09       5517.93       234.21 o                         
  12   2   2       4419.40       4797.48       231.52 o                         
  14   2   2        393.50        266.99       766.87 o                         
 -15   3   2       2217.08       1886.61       343.47 o                         
 -13   3   2       4869.28       4698.04       219.71 o                         
 -11   3   2       8360.51       9073.82       265.15 o                         
  -9   3   2       8499.83       8500.30       229.80 o                         
  -7   3   2      22793.42      24008.08      1040.10 o                         
  -5   3   2       6027.22       5889.58       512.17 o                         
  -3   3   2       7430.53       7996.74       182.39 o                         
  -1   3   2      45860.93      50327.80       267.52 o                         
   1   3   2       2434.52       2250.50        42.27 o                         
   3   3   2       7035.93       6778.79       114.29 o                         
   5   3   2      23977.01      23791.34       424.64 o                         
   7   3   2       5567.86       5005.29       696.63 o                         
   9   3   2       7267.68       7813.64       236.93 o                         
  11   3   2       3586.55       3827.52       243.91 o                         
  13   3   2       1635.94       1303.20       246.94 o                         
 -16   4   2       1987.11       2128.67       522.50 o                         
 -14   4   2       3011.97       2782.33       230.19 o                         
 -12   4   2       1074.20       1121.94       193.63 o                         
 -10   4   2      18607.34      19624.41       319.71 o                         
  -8   4   2       4082.82       4218.85       296.70 o                         
  -6   4   2         67.21        192.11        43.52 o                         
  -4   4   2     189156.98     199961.48      4002.39 o                         
  -2   4   2      27059.83      27929.20       193.39 o                         
   0   4   2       6914.38       6373.66        48.11 o                         
   2   4   2     162484.69     158748.39      1041.87 o                         
   4   4   2      34459.97      33306.53       313.51 o                         
   6   4   2       4022.05       3795.47       112.46 o                         
   8   4   2       9437.30       9346.98       245.59 o                         
  10   4   2       1741.86       1704.79       215.08 o                         
  12   4   2       3332.00       3072.21       262.29 o                         
  14   4   2       1759.46       2272.55       579.40 o                         
 -15   5   2       2108.81       1374.76       374.76 o                         
 -13   5   2       1948.50       2121.03       176.61 o                         
 -11   5   2       5384.71       5283.76       235.50 o                         
  -9   5   2      15718.38      16172.42       274.95 o                         
  -7   5   2      19351.04      19532.86       195.09 o                         
  -5   5   2       4812.78       5083.60        87.48 o                         
  -3   5   2      33613.02      32969.25       354.04 o                         
  -1   5   2     302209.47     305780.19      1580.06 o                         
   1   5   2      48246.98      46047.48       273.10 o                         
   3   5   2       5393.04       5483.01       102.23 o                         
   5   5   2      33937.62      33741.04       502.13 o                         
   7   5   2       1808.18       1698.94        86.79 o                         
   9   5   2       6635.69       6997.48       230.77 o                         
  11   5   2       1087.25        692.19       238.71 o                         
  13   5   2       1418.64       1146.11       251.93 o                         
 -16   6   2         92.49        147.79       760.07 o                         
 -14   6   2       3558.24       3278.70       243.13 o                         
 -12   6   2       2692.34       2812.27       201.24 o                         
 -10   6   2       6083.91       6036.72       235.05 o                         
  -8   6   2      20047.75      19816.14       309.06 o                         
  -6   6   2       3598.92       3513.42        79.41 o                         
  -4   6   2        793.35        702.56       134.34 o                         
  -2   6   2      19921.23      20311.47       148.48 o                         
   0   6   2      16128.81      15755.07       115.97 o                         
   2   6   2       7020.46       7530.18        92.17 o                         
   4   6   2       6637.02       6488.29       128.42 o                         
   6   6   2       5513.32       5398.49       120.52 o                         
   8   6   2       1118.19       1388.04       224.35 o                         
  10   6   2       3220.78       2912.49       231.42 o                         
  12   6   2       6066.41       5745.80       296.01 o                         
  14   6   2        340.73        605.22       568.94 o                         
 -15   7   2        390.26        458.78       377.76 o                         
 -13   7   2       3819.65       3644.75       189.74 o                         
 -11   7   2      12587.25      13951.39       311.98 o                         
  -9   7   2      11092.09      11111.67       220.60 o                         
  -7   7   2      18515.97      16468.48       996.38 o                         
  -5   7   2       6768.17       6640.91       329.42 o                         
  -3   7   2       6916.61       6721.45       119.33 o                         
  -1   7   2      50055.96      50183.78       337.50 o                         
   1   7   2       2630.94       2543.11        43.16 o                         
   3   7   2       8258.44       8153.24       110.02 o                         
   5   7   2      32802.45      32371.15       489.46 o                         
   7   7   2        278.73        203.61        67.22 o                         
   9   7   2       7725.96       7793.03       241.49 o                         
  11   7   2       4405.27       4155.86       297.54 o                         
  13   7   2       1084.40        992.40       243.23 o                         
 -16   8   2       2534.11       3720.22      1053.04 o                         
 -14   8   2       4445.77       4576.68       273.30 o                         
 -12   8   2       2276.18       2144.98       195.22 o                         
 -10   8   2      19804.45      19795.59       334.94 o                         
  -8   8   2      20966.15      20700.70       312.23 o                         
  -6   8   2       4282.13       4310.16        89.28 o                         
  -4   8   2     113128.31     116457.11      1433.49 o                         
  -2   8   2      11471.55      11951.64        99.86 o                         
   0   8   2      10552.87      10005.90        98.57 o                         
   2   8   2      98737.21      99269.19       689.31 o                         
   4   8   2       8200.11       8002.12       139.84 o                         
   6   8   2      14485.64      15476.53       680.62 o                         
   8   8   2      22515.29      21975.98       383.21 o                         
  10   8   2        959.55        770.59       250.47 o                         
  12   8   2       2353.64       2195.34       278.25 o                         
  14   8   2       2385.00       2135.75       287.96 o                         
 -15   9   2        987.70       1473.15       351.45 o                         
 -13   9   2       5317.67       5228.23       235.38 o                         
 -11   9   2       3851.82       4154.73       238.95 o                         
  -9   9   2      10595.23      10504.05       228.48 o                         
  -7   9   2      13033.48      13599.13      1262.58 o                         
  -5   9   2       9654.29      10240.62       315.69 o                         
  -3   9   2       3476.60       3709.36        88.87 o                         
  -1   9   2      72218.10      70084.27       508.16 o                         
   1   9   2      17838.83      16541.93       141.50 o                         
   3   9   2      13194.54      12378.85       132.09 o                         
   5   9   2      20937.54      20404.15       343.35 o                         
   7   9   2       3153.64       3199.81      1199.82 o                         
   9   9   2       3057.15       3151.07       214.49 o                         
  11   9   2       4589.96       4490.20       307.88 o                         
  13   9   2       1799.12       1814.43       240.55 o                         
 -14  10   2       2804.46       2639.92       253.09 o                         
 -12  10   2       4944.68       5023.76       217.09 o                         
 -10  10   2       3615.29       3841.37       208.71 o                         
  -8  10   2       7593.59       7895.96       232.49 o                         
  -6  10   2      10602.47       9805.34       616.49 o                         
  -4  10   2       3753.46       3473.42       128.33 o                         
  -2  10   2      17720.14      19435.01       152.33 o                         
   0  10   2       1290.48       1299.39        54.46 o                         
   2  10   2       6175.31       6080.41        89.50 o                         
   4  10   2      15883.83      15356.63       175.76 o                         
   6  10   2       2696.36       2576.21        95.53 o                         
   8  10   2       2801.48       3220.97       269.59 o                         
  10  10   2       1832.45       2055.70       265.64 o                         
  12  10   2       4370.88       5099.68       321.15 o                         
 -15  11   2        322.48       1054.62       349.77 o                         
 -13  11   2       5858.96       6011.49       249.46 o                         
 -11  11   2       5840.52       6569.08       243.78 o                         
  -9  11   2       6423.38       7107.71       206.27 o                         
  -7  11   2      17942.78      18876.47       734.26 o                         
  -5  11   2      11219.49      11552.29       330.53 o                         
  -3  11   2      11878.11      11538.57       122.71 o                         
  -1  11   2      26186.47      26484.41       207.12 o                         
   1  11   2      18713.67      17914.94       180.61 o                         
   3  11   2       8260.03       8627.41       124.31 o                         
   5  11   2      26985.40      26166.86       526.33 o                         
   7  11   2       3647.46       4524.57      1234.64 o                         
   9  11   2      11713.96      11920.42       304.07 o                         
  11  11   2       3727.16       4326.24       307.18 o                         
  13  11   2        189.23       -111.04       227.52 o                         
 -14  12   2       2693.31       2245.18       272.16 o                         
 -12  12   2       2686.56       3026.43       226.14 o                         
 -10  12   2      13085.99      13813.91       274.32 o                         
  -8  12   2      12401.13      12142.57       265.45 o                         
  -6  12   2       5683.45       5994.95       891.99 o                         
  -4  12   2      37210.48      39470.45       350.45 o                         
  -2  12   2       2600.73       2268.61        65.46 o                         
   0  12   2       8600.85       8743.24       109.87 o                         
   2  12   2      51036.38      51500.16       425.75 o                         
   4  12   2       6035.04       5876.86       139.57 o                         
   6  12   2       6558.28       6242.14       142.62 o                         
   8  12   2      23794.04      24271.54       444.97 o                         
  10  12   2       1424.41       1199.69       268.15 o                         
  12  12   2       1563.96       1293.86       288.50 o                         
 -15  13   2        940.26       3103.30       683.91 o                         
 -13  13   2       5070.29       4904.44       238.00 o                         
 -11  13   2       5651.80       6233.89       248.19 o                         
  -9  13   2       4476.26       4955.39       214.09 o                         
  -7  13   2      12811.95      14081.22       569.73 o                         
  -5  13   2       6370.32       6477.26       217.32 o                         
  -3  13   2       6622.62       7444.13        95.96 o                         
  -1  13   2      24179.12      24378.32       204.95 o                         
   1  13   2       8624.99       8724.22       109.53 o                         
   3  13   2       3414.38       3387.77        83.94 o                         
   5  13   2      20669.71      20825.37       434.01 o                         
   7  13   2      12285.50      14703.24      1578.00 o                         
   9  13   2       4074.70       4726.85       263.54 o                         
  11  13   2       4960.67       5123.78       330.94 o                         
  13  13   2       1807.93       2325.94       442.60 o                         
 -14  14   2       3187.54       3289.56       283.73 o                         
 -12  14   2       3943.38       3790.12       256.37 o                         
 -10  14   2       5600.76       6472.70       251.33 o                         
  -8  14   2       5360.44       5366.51       217.02 o                         
  -6  14   2       7136.94       7250.09       786.45 o                         
  -4  14   2       2980.75       2797.35        94.88 o                         
  -2  14   2      10674.86      10538.39       113.98 o                         
   0  14   2       5122.92       4929.70        86.86 o                         
   2  14   2       5646.21       5660.52        94.30 o                         
   4  14   2       3596.28       3578.46       151.70 o                         
   6  14   2        640.13        580.33        87.71 o                         
   8  14   2       6150.48       6615.19       285.50 o                         
  10  14   2       2825.20       3358.97       293.69 o                         
  12  14   2       2353.35       2003.73       312.09 o                         
 -15  15   2        805.77        520.11      1100.30 o                         
 -13  15   2       2932.95       3185.74       233.93 o                         
 -11  15   2       4694.70       5014.40       263.41 o                         
  -9  15   2       6199.10       5962.44       251.01 o                         
  -7  15   2      18220.79      18354.66       647.04 o                         
  -5  15   2      12742.28      12991.82       232.82 o                         
  -3  15   2      13602.46      13716.18       141.36 o                         
  -1  15   2      53776.66      53674.87       400.34 o                         
   1  15   2       8047.19       7717.41       104.51 o                         
   3  15   2      15042.71      14904.93       200.27 o                         
   5  15   2      15181.23      14593.86       314.65 o                         
   7  15   2       1100.92       1115.98       820.45 o                         
   9  15   2       3475.34       3545.10       260.76 o                         
  11  15   2       1775.55       1636.53       328.96 o                         
 -14  16   2        443.95        887.22       279.75 o                         
 -12  16   2       1309.36       1236.33       234.41 o                         
 -10  16   2      10769.32      11868.11       312.22 o                         
  -8  16   2      10058.48       9975.02       246.89 o                         
  -6  16   2      11676.16      11791.08       573.98 o                         
  -4  16   2      36604.00      36832.18       330.14 o                         
  -2  16   2       1211.51       1299.66        63.49 o                         
   0  16   2       8823.86       8588.64       115.10 o                         
   2  16   2      33087.67      33619.64       312.46 o                         
   4  16   2       3242.08       3301.73       160.40 o                         
   6  16   2       7898.85       7688.73       664.64 o                         
   8  16   2       7555.94       7902.10       331.55 o                         
  10  16   2        757.29        534.72       303.57 o                         
  12  16   2        461.24        205.26       327.59 o                         
 -13  17   2       4113.43       3938.85       251.75 o                         
 -11  17   2       6888.41       6975.83       282.84 o                         
  -9  17   2       5217.23       5188.15       271.23 o                         
  -7  17   2       9060.19       8449.39       518.00 o                         
  -5  17   2       9568.02       9169.26       207.60 o                         
  -3  17   2      11609.54      11696.93       130.33 o                         
  -1  17   2      29663.26      29357.28       240.57 o                         
   1  17   2      11541.39      11403.84       156.19 o                         
   3  17   2       6371.35       6226.46       121.25 o                         
   5  17   2      10171.91      10511.63       290.45 o                         
   7  17   2      13842.99      15843.31      1083.62 o                         
   9  17   2       2343.10       2154.44       289.31 o                         
  11  17   2       3887.79       3750.31       391.78 o                         
 -14  18   2       1521.18       1701.35       588.94 o                         
 -12  18   2       2146.28       2017.34       246.55 o                         
 -10  18   2       2931.13       3084.10       266.77 o                         
  -8  18   2       1977.61       1802.18       245.05 o                         
  -6  18   2       4068.16       4020.77       505.08 o                         
  -4  18   2        741.78        709.28       123.70 o                         
  -2  18   2      10354.26       9890.29       117.65 o                         
   0  18   2       7893.67       7732.88       113.49 o                         
   2  18   2       1945.56       1828.56        87.85 o                         
   4  18   2       7133.80       7482.33       174.70 o                         
   6  18   2       3422.93       3351.60       443.93 o                         
   8  18   2       1856.56       2507.12       288.15 o                         
  10  18   2       4399.93       4305.08       329.42 o                         
  12  18   2       1350.89        976.74       598.35 o                         
 -13  19   2       1743.07        944.78       219.29 o                         
 -11  19   2       1138.25        715.01       244.72 o                         
  -9  19   2       4679.96       3956.04       270.26 o                         
  -7  19   2      12388.62      11998.06       786.31 o                         
  -5  19   2       3691.23       3654.47       208.75 o                         
  -3  19   2       8194.74       8751.50       143.27 o                         
  -1  19   2      45502.02      45459.47       364.99 o                         
   1  19   2       9143.18       8594.91       153.37 o                         
   3  19   2       3695.61       3448.78       146.99 o                         
   5  19   2       7017.62       6954.82       241.46 o                         
   7  19   2       2566.71       2788.12      1052.29 o                         
   9  19   2       1670.35       1872.41       290.17 o                         
  11  19   2       1452.81       1160.43       321.77 o                         
 -12  20   2       1229.07        917.54       235.75 o                         
 -10  20   2       4529.87       4416.78       285.71 o                         
  -8  20   2       1673.12       1809.46       262.93 o                         
  -6  20   2       3550.12       3014.35       357.37 o                         
  -4  20   2      36128.88      36506.83       402.75 o                         
  -2  20   2       5260.74       5184.60       126.09 o                         
   0  20   2      11054.14      11143.92       167.72 o                         
   2  20   2      28743.46      28576.56       293.87 o                         
   4  20   2       7672.79       7817.03       191.09 o                         
   6  20   2       3003.28       2916.81       683.51 o                         
   8  20   2       4973.87       4912.55       317.15 o                         
  10  20   2       1038.99       1124.28       315.72 o                         
 -13  21   2       2041.72       1835.64       269.39 o                         
 -11  21   2       1691.07       1453.28       260.85 o                         
  -9  21   2       5558.61       5348.28       287.02 o                         
  -7  21   2       5583.42       5424.48       435.56 o                         
  -5  21   2       2547.38       2782.42       214.38 o                         
  -3  21   2       9592.57       9897.93       186.55 o                         
  -1  21   2       9577.94      10328.20       147.72 o                         
   1  21   2       7719.96       7840.52       174.97 o                         
   3  21   2       7589.73       7782.79       202.82 o                         
   5  21   2       1358.10       1356.04       226.24 o                         
   7  21   2       3187.87       4419.05      1408.94 o                         
   9  21   2       1221.41       1480.05       290.20 o                         
  11  21   2       1811.01       1827.46       474.21 o                         
 -12  22   2       3057.95       2966.97       256.44 o                         
 -10  22   2       1515.06       1487.07       274.39 o                         
  -8  22   2       1590.11       2002.69       272.02 o                         
  -6  22   2       9065.81       9085.35       396.43 o                         
  -4  22   2       1495.73       1791.62       164.13 o                         
  -2  22   2       6892.89       6971.43       162.56 o                         
   0  22   2      12985.31      13375.88       210.03 o                         
   2  22   2        514.80        454.70       166.97 o                         
   4  22   2       6791.76       6913.48       224.96 o                         
   6  22   2       2410.82       2219.66       139.23 o                         
   8  22   2        515.30       1180.43       290.46 o                         
  10  22   2       3449.47       3839.96       342.07 o                         
 -11  23   2        112.86        279.98       250.63 o                         
  -9  23   2       2597.24       2709.67       275.80 o                         
  -7  23   2       2783.57       3491.25       473.87 o                         
  -5  23   2       2908.54       3035.90       228.94 o                         
  -3  23   2       2297.94       2023.22       135.69 o                         
  -1  23   2       8407.63       8243.26       157.42 o                         
   1  23   2       2710.54       2722.29       140.39 o                         
   3  23   2       3007.13       3291.79       160.76 o                         
   5  23   2       3441.28       3942.76       269.62 o                         
   7  23   2       2365.68       4253.01       855.31 o                         
   9  23   2       1722.33       2319.83       301.85 o                         
 -12  24   2       2410.48       1825.84       309.79 o                         
 -10  24   2       3468.16       3353.83       289.97 o                         
  -8  24   2       2199.99       2869.11       279.27 o                         
  -6  24   2       1792.29       1710.65       373.49 o                         
  -4  24   2      27319.17      27307.27       411.07 o                         
  -2  24   2       3431.23       3402.57       140.82 o                         
   0  24   2       1321.51       1433.14       103.83 o                         
   2  24   2      20326.74      20766.44       345.79 o                         
   4  24   2       4932.48       5267.59       298.03 o                         
   6  24   2        508.17        471.06       127.58 o                         
   8  24   2       1773.21       1948.31       379.15 o                         
  10  24   2       1281.46       1374.22       677.62 o                         
 -11  25   2       1067.74       1123.13       259.30 o                         
  -9  25   2       4626.63       4461.80       298.95 o                         
  -7  25   2       2777.54       3220.51       580.27 o                         
  -5  25   2       4565.29       4489.84       304.07 o                         
  -3  25   2       4218.85       4232.64       159.45 o                         
  -1  25   2       4689.95       4670.74       157.93 o                         
   1  25   2       9015.78       9088.13       202.52 o                         
   3  25   2       8044.10       8317.93       296.12 o                         
   5  25   2       4040.63       4704.77       345.49 o                         
   7  25   2       5333.90       6848.53       947.38 o                         
   9  25   2       1539.23       1794.62       402.39 o                         
 -10  26   2        825.30        249.83       277.98 o                         
  -8  26   2       3694.61       3592.06       311.54 o                         
  -6  26   2       5887.77       5967.73       410.98 o                         
  -4  26   2       3226.61       3197.21       189.46 o                         
  -2  26   2      10472.55      10195.33       212.66 o                         
   0  26   2      12688.72      12873.08       237.74 o                         
   2  26   2       2399.73       2387.77       213.03 o                         
   4  26   2       3436.33       4296.34       312.71 o                         
   6  26   2       2905.15       2879.92       623.82 o                         
   8  26   2        242.30       -413.08       461.82 o                         
 -11  27   2        797.93        -39.55       491.19 o                         
  -9  27   2       1670.57       1193.79       282.58 o                         
  -7  27   2       3036.35       3431.65       546.23 o                         
  -5  27   2       3834.93       3731.56       326.44 o                         
  -3  27   2       4014.09       3779.78       188.64 o                         
  -1  27   2       1909.64       1803.69       152.05 o                         
   1  27   2       4160.88       4351.53       183.96 o                         
   3  27   2       3039.26       3806.05       280.83 o                         
   5  27   2       5330.64       5938.53       391.63 o                         
   7  27   2       2368.15       3841.73       598.50 o                         
   9  27   2        533.56       3352.03       864.03 o                         
 -10  28   2       4266.62       2931.04       361.54 o                         
  -8  28   2       1659.86       1319.98       362.39 o                         
  -6  28   2        550.34        623.42       472.08 o                         
  -4  28   2      12164.97      12748.48       349.95 o                         
  -2  28   2        504.39        708.83       174.62 o                         
   0  28   2         65.63        107.20       100.31 o                         
   2  28   2       6637.65       7589.78       275.00 o                         
   4  28   2       1697.25       1852.05       311.66 o                         
   6  28   2        527.96       1340.22       605.91 o                         
   8  28   2       1783.03       2103.59       931.29 o                         
  -9  29   2       3207.26       3430.25       430.46 o                         
  -7  29   2       3299.77       4239.07       586.04 o                         
  -5  29   2       6382.99       6734.57       447.17 o                         
  -3  29   2       1835.11       1871.53       270.35 o                         
  -1  29   2       8254.21       8378.45       238.27 o                         
   1  29   2       2786.86       2949.87       201.53 o                         
   3  29   2       6141.76       6298.25       320.08 o                         
   5  29   2        956.65       1683.49       367.73 o                         
   7  29   2       3168.58       5482.80       788.06 o                         
  -8  30   2       2487.61       3034.40       512.20 o                         
  -6  30   2       2361.92       1978.52       564.73 o                         
  -4  30   2        222.83       -245.78       436.18 o                         
  -2  30   2      10478.71      10997.00       351.71 o                         
   0  30   2       8370.09       7956.19       232.61 o                         
   2  30   2        849.45        870.58       250.67 o                         
   4  30   2       3308.07       4248.76       359.16 o                         
   6  30   2       2902.78       1825.37       782.75 o                         
  -7  31   2       2654.97       2340.96       585.51 o                         
  -5  31   2       4380.35       4660.95       681.59 o                         
  -3  31   2       2127.14       1591.46       432.78 o                         
  -1  31   2        712.06        781.76       212.76 o                         
   1  31   2       3139.77       3297.38       230.90 o                         
   3  31   2       4166.90       4708.07       341.29 o                         
   5  31   2       2805.91       3278.49       430.71 o                         
  -6  32   2       1328.97       -576.06       971.15 o                         
  -4  32   2         59.94         -8.98       485.67 o                         
  -2  32   2       1952.69       1371.76       389.74 o                         
   0  32   2         12.79        156.74       154.21 o                         
   2  32   2        966.71       1442.64       342.88 o                         
   4  32   2        343.10        430.38       369.28 o                         
   6  32   2        301.86        489.99       247.48 o                         
  -7  33   2       2041.83       1532.61       560.53 o                         
  -5  33   2       1228.24       1369.35       904.78 o                         
  -3  33   2       1171.41       1434.00       486.38 o                         
  -1  33   2       1622.56       1726.55       314.46 o                         
   1  33   2       1470.36       1375.79       324.54 o                         
   3  33   2       1121.11       1407.82       443.02 o                         
   5  33   2        323.80        189.51       224.62 o                         
  -6  34   2       1823.91       1175.58       524.09 o                         
  -4  34   2        494.17        284.00       919.72 o                         
  -2  34   2       3255.15       2749.85       485.68 o                         
   0  34   2       3011.24       2705.00       324.25 o                         
   2  34   2        286.90       1878.57       769.16 o                         
   4  34   2       1370.79       1643.22       325.22 o                         
  -3  35   2       2232.20       2089.14       900.93 o                         
  -1  35   2       1341.48       1697.10       634.26 o                         
   1  35   2       3108.18       3610.63       671.85 o                         
 -16   0  12       2627.25        582.79       533.61 o                         
 -14   0  10       3658.31       3781.86       387.60 o                         
 -12   0   8        899.04        867.19       299.91 o                         
 -10   0   6       8556.63       8750.15       351.42 o                         
  -8   0   4      22062.73      22230.82       629.00 o                         
  -8   0  10       3189.34       2688.88       359.74 o                         
 -10   0  12       7309.41       7804.86       369.08 o                         
 -12   0  14        980.81        760.78       342.51 o                         
 -15   1   3       3108.35       2505.59       339.25 o                         
 -13   1   3       5321.63       5236.19       226.29 o                         
 -11   1   3       3872.92       3913.84       206.46 o                         
  -9   1   3      29444.14      31543.70       401.43 o                         
  -7   1   3      29863.76      30885.05      1329.87 o                         
  -5   1   3       1357.28       1390.65        55.37 o                         
  -3   1   3     179058.62     187659.33      1728.15 o                         
  -1   1   3      39230.82      39638.33       222.12 o                         
   1   1   3       4672.20       4987.22        76.44 o                         
   3   1   3      33468.76      31773.65       282.83 o                         
   5   1   3      11191.89      10353.42       408.91 o                         
   7   1   3       9620.48       8642.79       803.44 o                         
   9   1   3       7134.10       7609.23       252.30 o                         
  11   1   3       1497.56       1552.76       241.21 o                         
  13   1   3       1596.12        470.91       275.78 o                         
 -16   2   3       1366.14        969.51       413.29 o                         
 -14   2   3       3667.07       3648.05       240.49 o                         
 -12   2   3       8372.48       8596.99       258.28 o                         
 -10   2   3      23204.49      25697.12       365.47 o                         
  -8   2   3      11845.42      12010.11       347.26 o                         
  -6   2   3      28166.34      29074.31       263.00 o                         
  -4   2   3      20486.70      20744.58       735.32 o                         
  -2   2   3      12049.07      11906.63        92.57 o                         
   0   2   3     121287.09     115880.10       668.65 o                         
   2   2   3       2576.52       2522.49        72.85 o                         
   4   2   3      25375.23      25393.72       249.67 o                         
   6   2   3      48325.06      43960.23      1510.61 o                         
   8   2   3        969.66       1131.42       233.08 o                         
  10   2   3       3716.69       3367.38       247.35 o                         
  12   2   3       5684.70       5390.91       282.49 o                         
 -15   3   3       5472.10       5170.01       361.72 o                         
 -13   3   3       8947.38       8984.41       235.40 o                         
 -11   3   3       5279.80       5446.56       216.44 o                         
  -9   3   3      22837.91      23749.30       331.81 o                         
  -7   3   3      20917.18      18986.40       980.66 o                         
  -5   3   3       5697.94       6370.48       569.38 o                         
  -3   3   3      26067.18      27885.38       302.40 o                         
  -1   3   3       2514.96       2508.10        45.95 o                         
   1   3   3      29161.80      29970.19       225.83 o                         
   3   3   3      44582.99      42200.77       350.57 o                         
   5   3   3       2104.50       2070.54       197.44 o                         
   7   3   3      14442.28      13224.24       886.37 o                         
   9   3   3       8570.11       9103.82       255.25 o                         
  11   3   3       1550.69       1320.43       252.68 o                         
  13   3   3        562.34        361.05       262.51 o                         
 -16   4   3       4563.00       4807.21       434.52 o                         
 -14   4   3       1556.38       1432.22       210.71 o                         
 -12   4   3       5600.92       5351.98       223.44 o                         
 -10   4   3       7356.44       7970.44       216.72 o                         
  -8   4   3      28456.34      30670.39       554.18 o                         
  -6   4   3       4738.16       5694.18       569.94 o                         
  -4   4   3      18128.05      18629.77       384.58 o                         
  -2   4   3      14706.44      14490.48       113.10 o                         
   0   4   3       1909.43       1992.71        41.36 o                         
   2   4   3       4120.10       3837.39        78.16 o                         
   4   4   3       6340.69       6073.29       128.86 o                         
   6   4   3       4264.74       3837.85       672.18 o                         
   8   4   3       5574.49       6128.12       264.88 o                         
  10   4   3       8589.48       9340.10       273.80 o                         
  12   4   3       1625.10       2002.53       264.76 o                         
 -15   5   3       1291.21        957.21       275.45 o                         
 -13   5   3       4918.29       4489.13       191.80 o                         
 -11   5   3       7427.41       7685.06       248.51 o                         
  -9   5   3      17489.57      18183.02       276.52 o                         
  -7   5   3       6930.91       8380.98       661.18 o                         
  -5   5   3      10103.44       9819.01       636.80 o                         
  -3   5   3     103038.53     104737.46      1044.12 o                         
  -1   5   3      48556.96      48397.10       287.83 o                         
   1   5   3       8268.54       8023.50        85.50 o                         
   3   5   3      40412.70      39132.26       309.68 o                         
   5   5   3      26564.51      24376.42       419.23 o                         
   7   5   3       9970.07       9414.00       836.19 o                         
   9   5   3       8476.87       8719.67       253.16 o                         
  11   5   3       1366.47        869.72       275.58 o                         
  13   5   3       2299.93       1446.85       307.64 o                         
 -16   6   3       1749.05       1610.66       547.87 o                         
 -14   6   3        792.01        501.14       195.68 o                         
 -12   6   3       8556.01       8792.44       246.75 o                         
 -10   6   3       4659.86       4872.89       184.11 o                         
  -8   6   3       1172.36       1064.54       221.52 o                         
  -6   6   3      61714.90      59039.79       436.26 o                         
  -4   6   3       6842.55       7064.69       231.53 o                         
  -2   6   3       3002.13       3462.38        58.21 o                         
   0   6   3      47838.72      46084.48       291.90 o                         
   2   6   3      22337.95      20362.11       169.37 o                         
   4   6   3       5880.63       5851.66       139.42 o                         
   6   6   3      23699.81      23291.97       618.15 o                         
   8   6   3       2607.45       2499.54       263.71 o                         
  10   6   3       3205.50       3212.53       263.30 o                         
  12   6   3       3777.33       3487.61       274.93 o                         
 -15   7   3       2065.51       1557.49       321.05 o                         
 -13   7   3       7504.63       7530.18       216.21 o                         
 -11   7   3       7270.48       7678.24       235.15 o                         
  -9   7   3      11661.29      11731.67       234.34 o                         
  -7   7   3       6652.21       6789.83       113.88 o                         
  -5   7   3       6688.94       6666.99       242.32 o                         
  -3   7   3      38526.10      39533.44       360.93 o                         
  -1   7   3       2643.53       2635.11        48.51 o                         
   1   7   3      14604.21      14503.05       128.58 o                         
   3   7   3      20438.34      20862.21       192.12 o                         
   5   7   3       3977.60       3907.32       221.18 o                         
   7   7   3       4053.23       4375.54       748.54 o                         
   9   7   3       8585.25       8549.29       271.03 o                         
  11   7   3       1829.19       2177.98       276.76 o                         
  13   7   3       2009.59       2144.48       304.50 o                         
 -16   8   3       2471.46       3187.00       604.78 o                         
 -14   8   3       1750.48       1386.71       236.05 o                         
 -12   8   3       3489.80       3614.63       209.14 o                         
 -10   8   3       6811.86       7457.62       213.27 o                         
  -8   8   3      14977.02      15981.04       385.70 o                         
  -6   8   3       2849.84       3089.15        71.95 o                         
  -4   8   3       3470.63       3565.95       154.85 o                         
  -2   8   3       2933.41       3470.00        58.45 o                         
   0   8   3       4362.55       4367.65        63.18 o                         
   2   8   3      10363.33      10261.69       115.76 o                         
   4   8   3       3345.07       3229.62       111.51 o                         
   6   8   3       6334.05       6294.92       470.14 o                         
   8   8   3       7150.48       6824.50       300.39 o                         
  10   8   3       6007.32       5958.07       303.39 o                         
  12   8   3        235.24        552.57       290.11 o                         
 -15   9   3        449.56        265.05       312.17 o                         
 -13   9   3       1327.73       1137.40       167.92 o                         
 -11   9   3       3261.53       3184.40       213.77 o                         
  -9   9   3       6323.48       6581.34       193.86 o                         
  -7   9   3       7209.27       8150.95       650.31 o                         
  -5   9   3       9906.48      10596.18       391.30 o                         
  -3   9   3      79564.39      80334.34       579.57 o                         
  -1   9   3      17806.97      17167.19       150.59 o                         
   1   9   3      10686.58      10631.28       105.81 o                         
   3   9   3      44662.95      43406.15       332.64 o                         
   5   9   3       7516.65       7207.19       273.66 o                         
   7   9   3       8592.33       8574.08       842.47 o                         
   9   9   3       3364.08       3644.90       266.78 o                         
  11   9   3        619.75        859.18       290.96 o                         
  13   9   3       1832.23       2121.23       329.07 o                         
 -16  10   3       1278.19       2173.15      1147.47 o                         
 -14  10   3       2149.82       1986.31       239.49 o                         
 -12  10   3       7669.21       7803.40       225.83 o                         
 -10  10   3       1577.00       1634.90       194.25 o                         
  -8  10   3       6382.77       6132.64       237.06 o                         
  -6  10   3      83160.41      85898.32      2349.81 o                         
  -4  10   3       8394.95       8048.54       135.79 o                         
  -2  10   3      10577.09      11008.62       127.02 o                         
   0  10   3     170363.06     163167.22      1194.86 o                         
   2  10   3      34790.89      33719.94       272.65 o                         
   4  10   3       4064.39       3732.20       112.62 o                         
   6  10   3      19442.47      19380.95       736.73 o                         
   8  10   3       3133.59       2578.34       293.38 o                         
  10  10   3       1135.79       1199.23       266.21 o                         
  12  10   3        974.81        500.64       285.63 o                         
 -15  11   3        662.85       1095.20       339.75 o                         
 -13  11   3       1918.37       1781.00       183.97 o                         
 -11  11   3       5251.59       5754.05       221.44 o                         
  -9  11   3       9627.34      10164.30       243.38 o                         
  -7  11   3      21817.74      22430.99      1564.38 o                         
  -5  11   3      10991.98      11215.26       324.59 o                         
  -3  11   3      62205.66      63048.27       465.24 o                         
  -1  11   3      18248.76      17863.48       167.43 o                         
   1  11   3      13729.31      13253.66       164.94 o                         
   3  11   3      31430.41      30722.07       258.64 o                         
   5  11   3       5966.38       5660.18       261.41 o                         
   7  11   3       3640.42       3885.80       570.05 o                         
   9  11   3       1738.37       1480.75       265.33 o                         
  11  11   3       1521.61       1455.32       296.12 o                         
  13  11   3        968.92       4263.10       608.06 o                         
 -16  12   3         20.82        196.93       527.17 o                         
 -14  12   3       2100.24       2142.95       265.35 o                         
 -12  12   3       3447.22       3652.58       227.96 o                         
 -10  12   3      16291.06      16887.80       301.51 o                         
  -8  12   3      10898.09      11215.69       231.29 o                         
  -6  12   3       1290.84       1252.10        65.88 o                         
  -4  12   3       7795.56       8038.79       133.38 o                         
  -2  12   3       9475.66       9462.68       106.57 o                         
   0  12   3        130.78        132.53        41.83 o                         
   2  12   3      12599.33      12443.83       143.89 o                         
   4  12   3       8062.17       7787.04       156.92 o                         
   6  12   3       1672.64       1842.32       626.65 o                         
   8  12   3       5054.45       5930.58       332.11 o                         
  10  12   3       2643.25       2799.83       301.53 o                         
  12  12   3        435.05        693.35       301.89 o                         
 -15  13   3        735.48       1456.20       341.73 o                         
 -13  13   3       1303.51       1160.67       193.03 o                         
 -11  13   3       3082.37       3038.66       245.77 o                         
  -9  13   3       8352.02       7870.91       220.08 o                         
  -7  13   3       7990.22       7421.05      1132.71 o                         
  -5  13   3       6161.03       6310.91       190.21 o                         
  -3  13   3      45087.39      46501.57       353.39 o                         
  -1  13   3       8507.85       8678.29       120.48 o                         
   1  13   3       4746.69       4523.04        92.92 o                         
   3  13   3      18703.88      17644.60       189.54 o                         
   5  13   3       7253.19       7571.06       369.72 o                         
   7  13   3       6119.77       9138.77       869.40 o                         
   9  13   3       1618.38       1951.73       267.98 o                         
  11  13   3        792.41        888.86       303.86 o                         
 -14  14   3       3827.57       3211.83       284.57 o                         
 -12  14   3       6985.08       7000.39       272.36 o                         
 -10  14   3       2302.29       2132.72       218.66 o                         
  -8  14   3       3408.01       3348.48       177.07 o                         
  -6  14   3      53094.81      55306.21      1230.46 o                         
  -4  14   3      12818.92      12752.94       189.92 o                         
  -2  14   3       5804.64       5677.37        91.60 o                         
   0  14   3     134280.81     128667.53      1040.33 o                         
   2  14   3      24570.52      23640.04       241.92 o                         
   4  14   3       3384.00       3290.96       146.21 o                         
   6  14   3      10488.05      10543.68      1154.60 o                         
   8  14   3       1481.24       1949.08       352.23 o                         
  10  14   3       1533.00       1671.80       306.75 o                         
  12  14   3       1722.03       3495.07       737.82 o                         
 -15  15   3       2159.50       3369.27       645.84 o                         
 -13  15   3        320.49         50.00       176.48 o                         
 -11  15   3       5559.87       5469.47       280.06 o                         
  -9  15   3      10259.42      10577.53       263.82 o                         
  -7  15   3       1831.81       2391.44       778.42 o                         
  -5  15   3      12420.17      12685.21       253.49 o                         
  -3  15   3      37418.64      37459.64       301.10 o                         
  -1  15   3       8406.63       8200.05       126.67 o                         
   1  15   3       7064.77       6879.51       110.17 o                         
   3  15   3      31126.04      29570.75       309.41 o                         
   5  15   3      19850.58      19802.96       425.50 o                         
   7  15   3       8991.75       9823.04       982.95 o                         
   9  15   3        903.64       1027.55       280.39 o                         
  11  15   3        460.29        243.19       402.92 o                         
 -14  16   3       2893.16       2649.92       264.41 o                         
 -12  16   3       2646.78       2367.79       240.07 o                         
 -10  16   3       6838.26       7117.47       289.88 o                         
  -8  16   3      21968.63      22347.05       321.73 o                         
  -6  16   3        273.99        375.61        61.60 o                         
  -4  16   3       7589.80       7653.78       140.58 o                         
  -2  16   3      21116.62      21074.85       204.80 o                         
   0  16   3       1616.60       1541.22        78.36 o                         
   2  16   3      17244.59      17045.37       203.32 o                         
   4  16   3       8740.58       8499.90       200.05 o                         
   6  16   3       2629.77       2376.73      1044.81 o                         
   8  16   3       2694.64       3015.15       326.28 o                         
  10  16   3       3279.95       4020.28       351.05 o                         
 -15  17   3       1928.18       1294.88      1112.60 o                         
 -13  17   3       4425.44       3905.89       238.41 o                         
 -11  17   3       4068.65       3959.55       273.04 o                         
  -9  17   3       5731.34       5698.92       260.88 o                         
  -7  17   3        590.60        712.56      1341.01 o                         
  -5  17   3       9825.63       9793.63       226.30 o                         
  -3  17   3       5334.67       5519.06       108.93 o                         
  -1  17   3      10914.12      10538.66       153.54 o                         
   1  17   3       8666.55       8598.55       157.40 o                         
   3  17   3      11516.37      11852.05       207.63 o                         
   5  17   3       4064.36       4224.33       287.42 o                         
   7  17   3       4027.17       5252.09       687.98 o                         
   9  17   3       4790.04       4592.36       333.75 o                         
  11  17   3        434.10        870.30       365.62 o                         
 -14  18   3       1147.87       1082.70       312.33 o                         
 -12  18   3       4700.70       4810.48       260.48 o                         
 -10  18   3       2275.44       1783.96       247.98 o                         
  -8  18   3       4503.16       4713.06       241.70 o                         
  -6  18   3      24877.84      25279.64       538.06 o                         
  -4  18   3       3869.03       4009.18       159.68 o                         
  -2  18   3       3337.66       3165.53        89.52 o                         
   0  18   3      32321.20      32189.51       328.86 o                         
   2  18   3       3545.91       3371.78       106.74 o                         
   4  18   3       1830.43       1779.73       177.86 o                         
   6  18   3      10293.71       8887.36       790.38 o                         
   8  18   3       1231.50       1930.32       455.93 o                         
  10  18   3       1926.17       2054.26       384.66 o                         
 -13  19   3       1767.07       1636.93       203.72 o                         
 -11  19   3       4917.35       4809.90       285.32 o                         
  -9  19   3       9894.98      10281.56       299.07 o                         
  -7  19   3       2029.07       2183.32       416.25 o                         
  -5  19   3       3575.56       3624.78       189.12 o                         
  -3  19   3      21665.36      21319.11       238.86 o                         
  -1  19   3       9408.79       9346.61       161.78 o                         
   1  19   3       6029.17       6116.56       144.11 o                         
   3  19   3       9492.44       9527.88       197.99 o                         
   5  19   3      10209.32      10232.27       326.00 o                         
   7  19   3       3460.94       3599.19      1201.90 o                         
   9  19   3        342.71        674.15       351.33 o                         
  11  19   3       1907.33       2218.19       482.62 o                         
 -14  20   3       1865.20       2167.56       520.87 o                         
 -12  20   3       2612.56       2662.63       250.41 o                         
 -10  20   3       3735.58       3864.67       270.32 o                         
  -8  20   3      17706.85      18271.82       343.61 o                         
  -6  20   3       1033.68        948.19       404.61 o                         
  -4  20   3      18243.58      18470.09       266.20 o                         
  -2  20   3      14459.93      14324.68       194.92 o                         
   0  20   3        666.83        512.17        81.76 o                         
   2  20   3      16022.14      16504.56       230.69 o                         
   4  20   3       8013.17       8207.97       208.82 o                         
   6  20   3       1308.99       1293.58       714.94 o                         
   8  20   3       2922.17       3582.68       463.12 o                         
  10  20   3       2808.24       2682.83       344.30 o                         
 -13  21   3       1526.34       1035.01       203.94 o                         
 -11  21   3       2270.84       2105.34       275.02 o                         
  -9  21   3       6676.82       6992.37       287.24 o                         
  -7  21   3       8217.99       8036.13       877.05 o                         
  -5  21   3       2596.73       2944.26       193.66 o                         
  -3  21   3       4399.18       3850.85       144.99 o                         
  -1  21   3       7697.45       7737.47       186.26 o                         
   1  21   3       7514.19       7573.66       191.86 o                         
   3  21   3      17943.54      18414.68       295.48 o                         
   5  21   3       1281.14       1383.34       243.16 o                         
   7  21   3       4850.65       4512.65       210.09 o                         
   9  21   3       2010.91       1526.92       315.41 o                         
 -12  22   3       4540.97       4213.59       262.95 o                         
 -10  22   3       2295.43       2008.87       265.09 o                         
  -8  22   3       3682.11       3437.80       280.41 o                         
  -6  22   3       2481.82       2805.44       566.93 o                         
  -4  22   3       2484.78       2573.58       162.50 o                         
  -2  22   3       2060.95       2046.36       159.21 o                         
   0  22   3      12669.01      12712.18       201.41 o                         
   2  22   3       2692.33       2514.83       178.92 o                         
   4  22   3       3244.50       3201.92       216.05 o                         
   6  22   3       8207.14       7984.72       248.74 o                         
   8  22   3       2118.92       2746.90       339.00 o                         
  10  22   3        612.02        913.83       708.10 o                         
 -13  23   3       1134.02       1132.89       277.12 o                         
 -11  23   3       3473.85       3253.53       289.73 o                         
  -9  23   3       4590.97       4397.21       277.57 o                         
  -7  23   3       2330.62       2760.66       494.59 o                         
  -5  23   3       2899.95       2979.55       234.39 o                         
  -3  23   3      10627.86      10366.36       220.32 o                         
  -1  23   3       2649.40       2628.98       145.50 o                         
   1  23   3       2188.16       1900.88       156.27 o                         
   3  23   3       5788.00       6019.90       251.63 o                         
   5  23   3       3480.00       3626.46       367.60 o                         
   7  23   3         68.89         69.86       139.77 o                         
   9  23   3        793.90        666.87       363.30 o                         
 -12  24   3        974.04        280.15       243.41 o                         
 -10  24   3        824.01        626.63       275.17 o                         
  -8  24   3      10111.64      10668.62       347.07 o                         
  -6  24   3       2503.11       2305.86       341.87 o                         
  -4  24   3       9093.49       9345.81       231.57 o                         
  -2  24   3       7542.95       7570.30       217.89 o                         
   0  24   3       1891.70       2108.30       117.70 o                         
   2  24   3       4248.75       4519.99       219.23 o                         
   4  24   3       3779.09       4156.41       303.36 o                         
   6  24   3        377.22        405.46       135.48 o                         
   8  24   3       3291.17       5315.54       530.39 o                         
 -11  25   3       1853.93       1656.77       262.37 o                         
  -9  25   3       3870.37       3486.75       283.77 o                         
  -7  25   3       9545.15       9494.55       664.71 o                         
  -5  25   3       4605.22       4441.52       250.80 o                         
  -3  25   3      11540.51      11799.15       244.78 o                         
  -1  25   3       9065.36       9244.14       217.60 o                         
   1  25   3       4438.69       4225.00       173.85 o                         
   3  25   3       4849.02       4986.79       279.03 o                         
   5  25   3       2456.34       3137.64       365.62 o                         
   7  25   3       2596.63       8020.59      1965.60 o                         
   9  25   3       1216.50       3418.23      1118.00 o                         
 -12  26   3       4413.16       2796.56       402.31 o                         
 -10  26   3       3041.22       2541.51       302.58 o                         
  -8  26   3        699.64        891.15       304.76 o                         
  -6  26   3       3294.83       3633.77       363.75 o                         
  -4  26   3       5639.34       5269.15       226.67 o                         
  -2  26   3        884.06        916.43       164.28 o                         
   0  26   3       3979.93       4244.23       156.13 o                         
   2  26   3       1349.85       1454.83       201.07 o                         
   4  26   3       3090.06       3738.99       314.12 o                         
   6  26   3       1786.27       1193.14       192.64 o                         
   8  26   3        671.90       -565.63       565.63 o                         
 -11  27   3       2648.64       2272.84       310.08 o                         
  -9  27   3       3035.47       3551.12       290.71 o                         
  -7  27   3       1086.60       1480.39       539.66 o                         
  -5  27   3       4019.55       4098.25       381.31 o                         
  -3  27   3       1874.27       1914.37       214.61 o                         
  -1  27   3       4358.38       4215.95       183.92 o                         
   1  27   3       1609.81       1739.59       165.68 o                         
   3  27   3       3014.03       3123.85       300.34 o                         
   5  27   3       3445.38       4074.31       390.14 o                         
   7  27   3       1008.83       3571.85      1005.94 o                         
 -10  28   3        403.27       1063.91       270.76 o                         
  -8  28   3       4122.99       4773.84       377.26 o                         
  -6  28   3        792.32       1009.28       428.62 o                         
  -4  28   3       4175.43       4171.70       263.84 o                         
  -2  28   3       4445.05       4408.07       232.57 o                         
   0  28   3        508.33        382.60       115.37 o                         
   2  28   3       4144.19       4450.54       260.68 o                         
   4  28   3       2195.41       2739.20       350.54 o                         
   6  28   3       1187.30       1429.90       636.44 o                         
  -9  29   3       1097.88        589.95       372.03 o                         
  -7  29   3       3181.32       4078.35       547.90 o                         
  -5  29   3       6695.10       6563.21       624.84 o                         
  -3  29   3       6105.34       5974.83       271.23 o                         
  -1  29   3       2803.47       3043.31       203.97 o                         
   1  29   3       2432.88       2578.05       200.46 o                         
   3  29   3       1397.77       1640.25       317.24 o                         
   5  29   3       2065.48       2643.74       422.68 o                         
   7  29   3        929.48      -1262.97      1520.91 o                         
  -8  30   3       1158.47       1970.63       504.36 o                         
  -6  30   3       7017.80       6394.39       862.01 o                         
  -4  30   3         85.53       -176.17       316.67 o                         
  -2  30   3       1147.81       1211.38       224.92 o                         
   0  30   3       1681.72       1855.64       155.78 o                         
   2  30   3       1072.92       1546.06       283.87 o                         
   4  30   3        767.93       1153.48       365.40 o                         
   6  30   3        909.76        925.33       305.37 o                         
  -9  31   3       1302.83       1267.92       718.21 o                         
  -7  31   3       1591.68       1101.02       869.22 o                         
  -5  31   3       4569.22       5331.31       695.46 o                         
  -3  31   3       2943.23       3258.18       345.76 o                         
  -1  31   3       3256.44       3735.29       231.93 o                         
   1  31   3       1420.25       1523.52       236.90 o                         
   3  31   3        239.72        909.84       325.15 o                         
   5  31   3       1215.63       1681.60       487.43 o                         
  -8  32   3       1946.63        606.00       783.38 o                         
  -6  32   3       1156.41        314.51      1213.32 o                         
  -4  32   3       3659.68       3932.61       569.34 o                         
  -2  32   3       2215.86       1897.90       295.91 o                         
   0  32   3        873.69        873.75       151.08 o                         
   2  32   3       2426.79       3274.66       312.91 o                         
   4  32   3       1732.22       3103.34       460.42 o                         
  -5  33   3       1260.75       3033.01      1020.03 o                         
  -3  33   3       1420.90       1132.64       523.72 o                         
  -1  33   3       1458.04       1068.21       287.93 o                         
   1  33   3       1401.70       1435.21       270.21 o                         
   3  33   3       1217.35       1485.58       401.01 o                         
  -6  34   3       1854.02       1533.21       515.62 o                         
  -4  34   3       1051.78        852.68       928.26 o                         
  -2  34   3       1046.89       1735.66       439.05 o                         
   0  34   3       4309.28       4395.63       272.70 o                         
   2  34   3       1248.51       1962.44       419.79 o                         
  -3  35   3       1548.75        838.65       897.65 o                         
  -1  35   3       3088.02       3796.72       577.37 o                         
   1  35   3       2918.51       3437.22       878.42 o                         
 -16   0   4       2475.31       2080.05       507.98 o                         
 -14   0   4       5024.41       4891.33       380.43 o                         
 -12   0   4       7223.86       6860.95       324.97 o                         
 -10   0   4       1355.30       1115.53       254.20 o                         
  -8   0   4      23604.20      24019.97       602.23 o                         
  -6   0   4      18312.04      18544.67       292.77 o                         
  -4   0   4      16460.02      17818.62       724.49 o                         
  -2   0   4     193738.53     194308.22      1733.20 o                         
   0   0   4      78199.98      70443.57       785.53 o                         
   2   0   4       3937.00       3518.25       138.66 o                         
   4   0   4      35962.48      36084.24       488.62 o                         
   6   0   4      43666.15      41507.56      2154.21 o                         
   8   0   4       1079.09        604.47       511.38 o                         
  10   0   4       4927.12       4866.01       379.47 o                         
  12   0   4       1468.77       1762.62       457.38 o                         
 -17   1   4        654.95        648.43       996.95 o                         
 -15   1   4       1047.66        645.52       263.37 o                         
 -13   1   4       1006.23        579.45       149.06 o                         
 -11   1   4       2270.52       2353.78       197.92 o                         
  -9   1   4       2796.65       3071.29       185.80 o                         
  -7   1   4      32912.35      34039.79      1502.07 o                         
  -5   1   4      26198.67      24987.59       215.35 o                         
  -3   1   4       6772.35       7004.94       131.49 o                         
  -1   1   4       4727.83       5189.37        77.28 o                         
   1   1   4      50589.59      49546.22       424.73 o                         
   3   1   4      24731.45      23820.30       245.25 o                         
   5   1   4       1300.60       1554.05       387.10 o                         
   7   1   4       4236.58       3535.28       803.71 o                         
   9   1   4       1362.93       1129.43       231.81 o                         
  11   1   4       2334.61       1703.85       270.56 o                         
  13   1   4       1703.06      -1094.89      1094.89 o                         
 -16   2   4        255.82        238.35       355.94 o                         
 -14   2   4       3346.90       3450.27       246.85 o                         
 -12   2   4      13136.01      13523.33       269.53 o                         
 -10   2   4      15949.51      17110.56       298.29 o                         
  -8   2   4      11212.09      11754.51       304.74 o                         
  -6   2   4       2649.72       2861.77        79.08 o                         
  -4   2   4       4078.01       3879.93       242.37 o                         
  -2   2   4       4429.44       4630.16        78.20 o                         
   0   2   4        369.63        543.88        41.37 o                         
   2   2   4       3997.16       3911.21       103.84 o                         
   4   2   4       2388.76       2322.65       117.64 o                         
   6   2   4       1541.18       1301.03       319.86 o                         
   8   2   4       6292.51       5620.09       402.47 o                         
  10   2   4        765.34        287.32       254.17 o                         
  12   2   4       1141.60        471.72       281.20 o                         
 -17   3   4       1080.28      -1509.03      1735.66 o                         
 -15   3   4       1786.34       1429.08       287.82 o                         
 -13   3   4       3283.32       3304.17       170.68 o                         
 -11   3   4       6561.00       7123.68       220.05 o                         
  -9   3   4      24970.13      25022.81       317.75 o                         
  -7   3   4      21325.69      23641.27      1190.31 o                         
  -5   3   4      43947.03      45284.87      1756.80 o                         
  -3   3   4      23264.23      24000.01       242.18 o                         
  -1   3   4      28897.19      30251.32       240.23 o                         
   1   3   4      56752.88      55040.49       434.24 o                         
   3   3   4       1060.14       1028.95        83.89 o                         
   5   3   4      13879.60      13567.54       350.74 o                         
   7   3   4      10144.65      10090.11       912.21 o                         
   9   3   4        640.19        235.12       229.67 o                         
  11   3   4       4164.97       3613.56       303.05 o                         
 -16   4   4       2743.73       2167.67       355.55 o                         
 -14   4   4       3719.64       3266.62       243.61 o                         
 -12   4   4       3988.05       3976.34       221.08 o                         
 -10   4   4       6642.32       6825.30       209.32 o                         
  -8   4   4      30364.45      32582.75       477.18 o                         
  -6   4   4      25055.90      27038.49      1230.13 o                         
  -4   4   4       8585.78       8881.03       211.44 o                         
  -2   4   4     164557.84     167644.16      1121.84 o                         
   0   4   4      48979.64      47284.67       334.37 o                         
   2   4   4       6637.94       6426.71       108.72 o                         
   4   4   4      41798.98      40389.02       347.69 o                         
   6   4   4      14512.91      12778.93       460.32 o                         
   8   4   4       1993.07       1925.81       359.21 o                         
  10   4   4       2959.48       2062.76       283.20 o                         
  12   4   4        890.23        179.58       281.34 o                         
 -17   5   4       1092.37       1804.20       999.83 o                         
 -15   5   4       1698.92       1154.09       285.24 o                         
 -13   5   4       5371.77       5301.59       195.32 o                         
 -11   5   4       6730.03       7186.21       217.11 o                         
  -9   5   4       5166.65       5267.37       188.29 o                         
  -7   5   4      19280.25      21729.65      1109.17 o                         
  -5   5   4      66741.56      71335.22      1564.54 o                         
  -3   5   4       9562.22       9895.06       132.96 o                         
  -1   5   4       7816.68       7635.86        85.40 o                         
   1   5   4      55703.98      52188.78       389.81 o                         
   3   5   4      39476.11      38867.76       327.93 o                         
   5   5   4       2086.90       1935.55       224.59 o                         
   7   5   4       5595.83       4455.19       805.08 o                         
   9   5   4       2018.14       1437.21       250.21 o                         
  11   5   4       2216.68       1849.10       292.69 o                         
 -16   6   4       1573.00       1152.78       413.90 o                         
 -14   6   4       1722.67       1367.27       223.03 o                         
 -12   6   4       4274.64       4230.01       205.17 o                         
 -10   6   4      12057.43      12730.31       247.99 o                         
  -8   6   4       1133.28        985.93       199.80 o                         
  -6   6   4       4471.90       4642.67       101.09 o                         
  -4   6   4       8580.49       8488.92       204.01 o                         
  -2   6   4       7173.84       8010.16        92.93 o                         
   0   6   4        742.49        616.95        43.42 o                         
   2   6   4       7278.29       6892.54       101.66 o                         
   4   6   4       1082.07       1164.33       110.90 o                         
   6   6   4       2972.46       2291.34       360.58 o                         
   8   6   4       9903.15       9395.81       353.53 o                         
  10   6   4        767.44        311.09       269.47 o                         
  12   6   4        292.99        869.16       285.36 o                         
 -17   7   4       1603.19        440.32       743.17 o                         
 -15   7   4       3091.61       2870.21       297.95 o                         
 -13   7   4       5920.01       5985.84       196.45 o                         
 -11   7   4      10470.31      10943.33       240.57 o                         
  -9   7   4      34507.45      35543.31       384.79 o                         
  -7   7   4      17857.12      17629.31       979.08 o                         
  -5   7   4      33452.80      36176.28      1136.19 o                         
  -3   7   4      14860.73      14690.98       147.02 o                         
  -1   7   4      15062.38      15314.92       135.44 o                         
   1   7   4      40795.33      38441.81       292.14 o                         
   3   7   4       3855.94       3892.07       109.80 o                         
   5   7   4      15630.18      15353.05       337.96 o                         
   7   7   4      11307.87      10894.26       958.11 o                         
   9   7   4       1626.93       1084.03       260.43 o                         
  11   7   4       1767.64       1149.92       281.79 o                         
 -16   8   4       1734.72       1508.79       408.13 o                         
 -14   8   4       6147.15       5388.25       243.28 o                         
 -12   8   4       6264.62       6376.90       217.45 o                         
 -10   8   4       5748.13       5777.45       196.99 o                         
  -8   8   4      15928.60      16991.52       299.09 o                         
  -6   8   4      18884.99      18503.12       785.21 o                         
  -4   8   4       4337.18       4350.34       151.47 o                         
  -2   8   4      97954.91     100862.61       689.39 o                         
   0   8   4       1068.30       1103.01        46.99 o                         
   2   8   4      13372.08      13567.82       142.52 o                         
   4   8   4      43871.41      41972.04       373.32 o                         
   6   8   4       6359.34       5734.21       413.13 o                         
   8   8   4       5509.83       5073.30       324.27 o                         
  10   8   4       5377.67       5275.51       309.58 o                         
  12   8   4       1327.06       1470.11       341.21 o                         
 -15   9   4       4022.08       3128.50       318.91 o                         
 -13   9   4       2347.90       2462.54       154.94 o                         
 -11   9   4      16309.02      16855.38       292.98 o                         
  -9   9   4       8513.12       8404.28       209.49 o                         
  -7   9   4      12198.55      13017.26       724.46 o                         
  -5   9   4      65357.37      65897.53       881.76 o                         
  -3   9   4      23094.73      22606.87       207.02 o                         
  -1   9   4      10175.07      10145.49       112.77 o                         
   1   9   4      54839.80      52364.30       390.71 o                         
   3   9   4       7371.50       7124.59       119.22 o                         
   5   9   4       1854.68       1633.17       238.45 o                         
   7   9   4       4510.25       5037.34       690.54 o                         
   9   9   4       2117.90       1382.72       271.98 o                         
  11   9   4       4237.85       4285.64       310.78 o                         
 -14  10   4        805.29        472.29       203.51 o                         
 -12  10   4       4734.85       4735.62       207.45 o                         
 -10  10   4      13551.99      13935.85       252.65 o                         
  -8  10   4       6425.73       5938.07       192.73 o                         
  -6  10   4      10585.97      10593.58       623.40 o                         
  -4  10   4      22636.16      22589.35       281.08 o                         
  -2  10   4       5840.82       5698.71        81.89 o                         
   0  10   4       2227.78       2403.91        63.00 o                         
   2  10   4      10863.69      10327.09       126.16 o                         
   4  10   4       2468.68       2497.28       130.38 o                         
   6  10   4       4723.32       4960.74       914.01 o                         
   8  10   4       7605.89       6925.19       338.20 o                         
  10  10   4        482.28        567.60       290.56 o                         
  12  10   4        572.34       2302.22       372.40 o                         
 -15  11   4       2809.71       3028.25       319.07 o                         
 -13  11   4       2083.41       1839.43       166.37 o                         
 -11  11   4       8966.13       9303.28       248.04 o                         
  -9  11   4      12979.77      13879.56       264.01 o                         
  -7  11   4      16979.39      16423.90      1001.87 o                         
  -5  11   4      40139.17      39820.27       657.18 o                         
  -3  11   4       5542.17       5294.28        91.92 o                         
  -1  11   4      13936.35      13505.65       157.13 o                         
   1  11   4      21271.07      20284.74       176.42 o                         
   3  11   4      14619.98      13950.84       159.30 o                         
   5  11   4       4542.93       4372.84       263.20 o                         
   7  11   4       5163.56       5218.91       723.85 o                         
   9  11   4        871.84        868.64       273.73 o                         
  11  11   4       2300.58       1911.54       317.71 o                         
 -14  12   4       5288.47       4769.96       253.42 o                         
 -12  12   4       7085.85       6938.71       235.13 o                         
 -10  12   4       5564.23       5754.05       222.74 o                         
  -8  12   4      11401.69      11609.20       252.89 o                         
  -6  12   4       5556.06       6187.62       484.89 o                         
  -4  12   4      13692.78      13453.03       175.66 o                         
  -2  12   4      49407.45      50242.18       405.18 o                         
   0  12   4       2860.11       2894.79        70.91 o                         
   2  12   4      11070.16      10718.65       131.90 o                         
   4  12   4      32493.78      31533.92       373.34 o                         
   6  12   4        757.23        741.42        95.36 o                         
   8  12   4       4055.65       4856.59       379.86 o                         
  10  12   4       8087.94       7689.37       363.89 o                         
  12  12   4        999.49       1374.83       562.60 o                         
 -15  13   4       4564.49       3990.77       347.62 o                         
 -13  13   4       3583.28       3670.89       228.35 o                         
 -11  13   4       7908.51       7635.37       254.50 o                         
  -9  13   4       5177.80       5279.30       190.14 o                         
  -7  13   4      12577.40      12577.73       652.84 o                         
  -5  13   4      18908.45      18394.07       303.95 o                         
  -3  13   4       5649.34       5612.72       114.71 o                         
  -1  13   4       4661.68       4366.24        89.86 o                         
   1  13   4      23350.74      23576.01       241.39 o                         
   3  13   4       3050.64       2721.83       135.01 o                         
   5  13   4       5885.82       6038.46       306.34 o                         
   7  13   4       7913.50       9381.59       742.18 o                         
   9  13   4       5411.93       5399.44       335.48 o                         
  11  13   4       1237.32        689.15       324.37 o                         
 -16  14   4        714.53       1124.62       600.48 o                         
 -14  14   4       1507.83       1185.11       259.70 o                         
 -12  14   4       1810.94       1919.39       230.60 o                         
 -10  14   4      13299.08      13270.23       305.83 o                         
  -8  14   4       3391.27       3510.39       182.95 o                         
  -6  14   4       6849.93       7044.51       555.84 o                         
  -4  14   4       9312.86       8986.16       145.42 o                         
  -2  14   4       5983.49       6131.79       105.86 o                         
   0  14   4       5672.20       5295.48        92.43 o                         
   2  14   4       9167.41       9286.43       133.05 o                         
   4  14   4        653.24        528.94       156.32 o                         
   6  14   4       3750.85       4075.72      1130.94 o                         
   8  14   4       6264.40       7032.65       392.44 o                         
  10  14   4        629.15        241.43       321.10 o                         
 -15  15   4       1674.57       1086.96       352.04 o                         
 -13  15   4       1524.30       1125.98       203.61 o                         
 -11  15   4       4989.00       5310.03       275.28 o                         
  -9  15   4       2477.11       2552.90       189.55 o                         
  -7  15   4      18068.46      18684.53       504.98 o                         
  -5  15   4      25261.48      24636.40       301.63 o                         
  -3  15   4      27612.51      26380.11       253.81 o                         
  -1  15   4       7402.13       7390.68       127.61 o                         
   1  15   4      16323.88      16196.73       198.09 o                         
   3  15   4       5919.47       5280.58       158.46 o                         
   5  15   4       1718.61       1803.80       255.40 o                         
   7  15   4       5030.43      10060.27      1725.45 o                         
   9  15   4        394.49        580.24       326.50 o                         
  11  15   4       1472.14       1705.82       459.23 o                         
 -14  16   4       3566.63       2684.63       253.86 o                         
 -12  16   4       2519.26       1909.18       220.19 o                         
 -10  16   4       2712.97       2640.56       253.53 o                         
  -8  16   4      23011.12      23456.85       357.96 o                         
  -6  16   4      12100.18      12037.05       321.71 o                         
  -4  16   4       6007.54       5796.59       135.36 o                         
  -2  16   4      32932.05      33279.93       307.34 o                         
   0  16   4       6534.45       6466.31       126.94 o                         
   2  16   4       1168.74        972.14       121.21 o                         
   4  16   4      14875.99      14375.90       240.77 o                         
   6  16   4       1433.72        952.96       672.54 o                         
   8  16   4       2689.88       3258.27       380.96 o                         
  10  16   4       1618.93       1494.20       362.16 o                         
 -15  17   4       2765.65       3135.72       631.20 o                         
 -13  17   4       4738.23       4198.46       227.24 o                         
 -11  17   4       5420.19       5110.72       277.48 o                         
  -9  17   4       5753.08       6162.88       275.58 o                         
  -7  17   4       8866.88       8518.59       563.78 o                         
  -5  17   4      11159.52      10841.51       278.94 o                         
  -3  17   4       3844.93       3690.65       106.50 o                         
  -1  17   4       8591.67       8386.34       152.49 o                         
   1  17   4       6696.84       6464.84       119.58 o                         
   3  17   4       5185.40       5115.00       172.74 o                         
   5  17   4       3719.60       4008.08       327.46 o                         
   7  17   4       5701.02       4425.10      1223.01 o                         
   9  17   4       5631.54       5832.79       396.32 o                         
 -14  18   4       2256.91       1489.10       249.53 o                         
 -12  18   4       1498.23        888.08       215.32 o                         
 -10  18   4       6074.19       6113.41       284.27 o                         
  -8  18   4       4408.31       4529.04       262.51 o                         
  -6  18   4       3857.43       3438.29       383.72 o                         
  -4  18   4       5550.80       5834.57       171.05 o                         
  -2  18   4       1984.02       1825.82        72.01 o                         
   0  18   4       5656.10       5508.97       126.37 o                         
   2  18   4       3323.15       3058.72       138.06 o                         
   4  18   4       2320.41       2504.64       191.05 o                         
   6  18   4       3975.12       9547.17      1581.88 o                         
   8  18   4       5524.59       6312.96       535.12 o                         
  10  18   4        608.87       1968.95       415.10 o                         
 -13  19   4       2816.15       2647.50       210.41 o                         
 -11  19   4       2402.60       2343.25       266.67 o                         
  -9  19   4       1201.22       1176.23       250.14 o                         
  -7  19   4      12870.63      13385.05       917.97 o                         
  -5  19   4      15803.24      16160.25       324.30 o                         
  -3  19   4       8781.51       9165.59       166.28 o                         
  -1  19   4       6373.57       6453.16       150.12 o                         
   1  19   4      17141.65      16366.53       238.44 o                         
   3  19   4       4996.53       4736.88       190.08 o                         
   5  19   4        996.38       1772.20       344.63 o                         
   7  19   4       3558.27       6351.70      1028.08 o                         
   9  19   4       1168.26       2100.97       403.80 o                         
 -14  20   4       2187.21       2334.53       377.02 o                         
 -12  20   4       1282.44       1089.41       220.05 o                         
 -10  20   4       3935.05       4243.90       282.23 o                         
  -8  20   4      18371.86      19033.67       395.31 o                         
  -6  20   4       3737.46       3835.04       381.56 o                         
  -4  20   4       4477.00       4158.28       178.06 o                         
  -2  20   4      28282.09      27509.82       349.07 o                         
   0  20   4       9799.20       9728.62       171.22 o                         
   2  20   4       2793.13       2788.18       145.42 o                         
   4  20   4       8563.01       8689.95       222.67 o                         
   6  20   4       6563.09      11905.53      1671.93 o                         
   8  20   4       1966.59       3808.16       424.24 o                         
  10  20   4        759.29       1104.77       725.97 o                         
 -13  21   4       3002.06       2724.88       213.76 o                         
 -11  21   4       3780.02       4032.60       284.73 o                         
  -9  21   4       5215.28       4902.58       294.59 o                         
  -7  21   4       5480.29       5571.56       678.59 o                         
  -5  21   4      11866.82      12210.15       269.66 o                         
  -3  21   4       9630.28       9783.81       250.73 o                         
  -1  21   4       7480.52       7410.77       191.13 o                         
   1  21   4       4282.32       4337.01       180.06 o                         
   3  21   4       4039.15       4154.40       204.49 o                         
   5  21   4       3773.79       4106.88       328.19 o                         
   7  21   4       1366.03       7800.40      1818.95 o                         
   9  21   4       2320.05       1574.21       360.41 o                         
 -12  22   4       4266.34       3924.42       251.34 o                         
 -10  22   4       3397.82       3513.05       296.96 o                         
  -8  22   4       3611.42       3801.46       313.85 o                         
  -6  22   4       8817.82       8339.89       586.06 o                         
  -4  22   4       7314.10       7188.78       196.57 o                         
  -2  22   4        491.65        375.36       148.43 o                         
   0  22   4       8185.85       8119.85       168.00 o                         
   2  22   4       3656.93       3830.33       208.85 o                         
   4  22   4        937.98        932.48       223.38 o                         
   6  22   4       2918.69       8432.63      1616.26 o                         
   8  22   4       1215.04       2689.09       510.69 o                         
 -13  23   4       1127.45       1076.79       227.18 o                         
 -11  23   4       3859.60       3217.09       288.33 o                         
  -9  23   4         55.98       -208.59       293.71 o                         
  -7  23   4       2847.60       2408.10       610.48 o                         
  -5  23   4      11301.44      11028.10       282.56 o                         
  -3  23   4       5017.33       4726.23       217.41 o                         
  -1  23   4       2224.57       2054.15       137.63 o                         
   1  23   4       5320.90       5449.04       200.99 o                         
   3  23   4       4771.27       4934.56       264.97 o                         
   5  23   4       1646.79       1608.54       391.48 o                         
   7  23   4       1472.68       7546.42      1881.10 o                         
 -12  24   4        384.48        497.85       225.91 o                         
 -10  24   4        801.60        790.58       290.54 o                         
  -8  24   4      10012.97      10898.26       390.81 o                         
  -6  24   4       1680.66       1537.00       419.63 o                         
  -4  24   4       2625.36       2519.43       245.88 o                         
  -2  24   4      20140.12      20383.85       345.09 o                         
   0  24   4       9490.99       9760.42       194.63 o                         
   2  24   4       1793.55       1605.97       212.14 o                         
   4  24   4       2314.66       2048.40       318.35 o                         
   6  24   4       4617.79       9751.55      1810.11 o                         
   8  24   4        166.59        406.63       587.59 o                         
 -11  25   4       2277.16       2116.55       270.93 o                         
  -9  25   4        191.16        189.06       360.68 o                         
  -7  25   4       2669.08       4247.05       976.48 o                         
  -5  25   4       9659.68      10118.09       371.25 o                         
  -3  25   4       5683.00       5368.80       241.09 o                         
  -1  25   4       4156.58       3668.60       171.01 o                         
   1  25   4       2807.46       2831.62       177.94 o                         
   3  25   4       7689.27       8440.67       307.68 o                         
   5  25   4       3362.69       2809.36       436.50 o                         
   7  25   4        171.66         83.07       175.71 o                         
 -12  26   4       1431.20        537.77       305.94 o                         
 -10  26   4       4468.74       4284.47       313.02 o                         
  -8  26   4        695.32       1351.01       370.99 o                         
  -6  26   4       5732.94       5602.69       389.40 o                         
  -4  26   4       6220.33       5975.53       311.43 o                         
  -2  26   4       2551.26       2656.13       191.53 o                         
   0  26   4      11686.49      11439.13       230.03 o                         
   2  26   4       6380.43       6649.35       278.85 o                         
   4  26   4       3041.68       3568.49       358.86 o                         
   6  26   4       1050.52       6458.33      1734.41 o                         
 -11  27   4       1853.71       1025.64       296.87 o                         
  -9  27   4        230.03       -214.23       312.75 o                         
  -7  27   4       3142.48       2564.14       602.94 o                         
  -5  27   4       1445.17        537.21       571.08 o                         
  -3  27   4       4694.06       4477.64       252.58 o                         
  -1  27   4       1657.03       1380.10       159.46 o                         
   1  27   4       2461.36       2538.44       189.63 o                         
   3  27   4       2181.48       2948.63       328.66 o                         
   5  27   4       2298.00       2325.71       470.14 o                         
   7  27   4       2491.38       2353.04      1199.77 o                         
 -10  28   4       1810.39       1634.90       266.68 o                         
  -8  28   4       4039.54       4835.58       506.54 o                         
  -6  28   4        568.16       1115.62      1205.02 o                         
  -4  28   4        448.52        302.08       271.46 o                         
  -2  28   4       6665.85       6756.34       278.29 o                         
   0  28   4       1398.41       1464.43       141.27 o                         
   2  28   4        350.76        340.09       267.18 o                         
   4  28   4       2396.75       2924.78       376.52 o                         
   6  28   4         34.65         12.47       180.60 o                         
  -9  29   4         47.70        375.41       307.52 o                         
  -7  29   4       3173.07       4219.31       990.78 o                         
  -5  29   4       5704.11       5126.81       611.23 o                         
  -3  29   4       2140.31       1925.41       253.78 o                         
  -1  29   4       2308.65       2136.83       193.98 o                         
   1  29   4       2778.07       2942.13       215.02 o                         
   3  29   4       4220.78       4899.67       362.67 o                         
   5  29   4       2114.01       6702.16      1182.47 o                         
 -10  30   4       2391.17       2161.29       461.64 o                         
  -8  30   4       1222.92       3499.69       795.29 o                         
  -6  30   4       2372.36       2115.86       856.03 o                         
  -4  30   4       5534.16       5155.40       318.79 o                         
  -2  30   4        826.70        737.23       235.19 o                         
   0  30   4       8596.33       8778.84       263.09 o                         
   2  30   4       4368.25       4549.86       302.62 o                         
   4  30   4       1172.87       2167.46       385.03 o                         
  -9  31   4       1637.87        795.91       605.60 o                         
  -7  31   4       2738.43       2287.33       891.20 o                         
  -5  31   4        865.73       1344.01       648.46 o                         
  -3  31   4       3791.58       3937.63       290.21 o                         
  -1  31   4       1433.99       1197.59       217.38 o                         
   1  31   4       2249.06       2360.85       250.98 o                         
   3  31   4       1367.29       1966.56       343.79 o                         
   5  31   4       1365.82       1643.96       493.54 o                         
  -6  32   4       1247.91       -930.29       930.29 o                         
  -4  32   4        324.12        521.51       376.72 o                         
  -2  32   4        964.32        631.78       294.74 o                         
   0  32   4       2089.33       1902.98       194.45 o                         
   2  32   4       1404.67       2185.92       294.90 o                         
   4  32   4       1373.98       1246.40       213.17 o                         
  -5  33   4       1385.83       1214.50       810.17 o                         
  -3  33   4       1742.56       1492.10       345.67 o                         
  -1  33   4       1398.76       1127.08       264.32 o                         
   1  33   4       1820.97       1530.56       304.08 o                         
   3  33   4       1062.12       1280.36       205.56 o                         
  -4  34   4       3765.61       3991.75       877.81 o                         
  -2  34   4        292.63        301.58       521.85 o                         
   0  34   4       2505.60       2239.01       322.97 o                         
  -3  35   4       1886.00      -1424.14      1424.14 o                         
 -16   0  10        586.75        264.18       477.91 o                         
 -14   0   8       5224.41       4526.68       326.04 o                         
 -12   0   6      15938.55      17655.80       423.89 o                         
 -10   0   4       1266.79       1125.30       264.63 o                         
  -8   0   2       2194.91       2313.11       360.11 o                         
  -8   0  12        997.92        501.25       747.00 o                         
 -10   0  14        586.62        -71.48       408.59 o                         
 -17   1   5       3461.79       3749.14       404.12 o                         
 -15   1   5       2860.18       2534.24       304.33 o                         
 -13   1   5       6101.07       6017.61       190.55 o                         
 -11   1   5       8071.05       8772.35       220.95 o                         
  -9   1   5      28008.84      29775.80       354.46 o                         
  -7   1   5      24657.50      25683.08      1297.95 o                         
  -5   1   5      13456.75      13599.59       147.75 o                         
  -3   1   5       3943.59       4180.42       101.21 o                         
  -1   1   5      50793.75      50782.50       409.78 o                         
   1   1   5      15840.45      16587.31       190.19 o                         
   3   1   5       4627.85       4509.38       131.67 o                         
   5   1   5       9073.63       8765.99       355.23 o                         
   7   1   5       2567.57       2137.23       871.15 o                         
   9   1   5       7370.03       7165.14       282.50 o                         
  11   1   5        944.71         34.93       357.93 o                         
 -16   2   5       3931.09       4671.90       368.27 o                         
 -14   2   5       6009.63       5493.99       252.88 o                         
 -12   2   5       7033.59       7463.86       221.79 o                         
 -10   2   5      16883.16      17930.17       280.85 o                         
  -8   2   5      20993.72      21473.77       461.69 o                         
  -6   2   5       2726.87       2529.56        72.26 o                         
  -4   2   5      66347.06      67229.52       810.76 o                         
  -2   2   5       2598.17       2646.22        83.18 o                         
   0   2   5      24780.12      25043.76       225.75 o                         
   2   2   5      65106.82      64351.81       554.95 o                         
   4   2   5      10821.91      10580.28       190.67 o                         
   6   2   5      14971.30      14816.44       563.52 o                         
   8   2   5      11730.61      10835.48       634.86 o                         
  10   2   5       1716.54       1233.70       294.40 o                         
 -17   3   5       3102.04       3569.22       494.15 o                         
 -15   3   5       2231.87       2282.06       291.79 o                         
 -13   3   5       7089.36       7799.30       208.58 o                         
 -11   3   5      19336.21      20228.51       299.68 o                         
  -9   3   5      23130.96      24008.17       300.94 o                         
  -7   3   5      14166.99      13421.23       159.62 o                         
  -5   3   5      16990.93      18285.67       599.19 o                         
  -3   3   5       6909.12       6775.70       111.64 o                         
  -1   3   5      55840.05      55180.84       414.16 o                         
   1   3   5       6699.02       6124.20       116.19 o                         
   3   3   5      15295.66      14957.16       197.22 o                         
   5   3   5      21234.46      21558.69       502.99 o                         
   7   3   5       7852.11       5909.88       886.26 o                         
   9   3   5       4653.69       4896.52       297.92 o                         
  11   3   5       1945.71       1235.39       337.06 o                         
 -16   4   5        937.88        941.15       346.13 o                         
 -14   4   5       2995.33       2499.36       233.92 o                         
 -12   4   5       6052.96       6212.11       213.25 o                         
 -10   4   5       7027.60       7250.82       198.57 o                         
  -8   4   5       3842.85       3582.31       288.21 o                         
  -6   4   5       1200.65        759.17       465.65 o                         
  -4   4   5      11098.72      11042.47       183.15 o                         
  -2   4   5       3879.02       3711.35        85.75 o                         
   0   4   5       2891.47       2554.84        61.56 o                         
   2   4   5       2959.52       2797.60       107.92 o                         
   4   4   5        852.45        787.07       136.77 o                         
   6   4   5       1409.92       1325.97       513.02 o                         
   8   4   5        205.72       -447.62       447.62 o                         
  10   4   5        729.79        191.11       302.23 o                         
  12   4   5       1636.03       2595.08       859.94 o                         
 -17   5   5       1148.74       1588.13       648.45 o                         
 -15   5   5       2123.23       1961.53       286.85 o                         
 -13   5   5       5560.37       5251.02       185.57 o                         
 -11   5   5       4931.75       5341.59       199.58 o                         
  -9   5   5      17472.54      17908.19       254.24 o                         
  -7   5   5      10778.26      11874.96       557.13 o                         
  -5   5   5      21435.69      22017.17       516.69 o                         
  -3   5   5       5476.09       5636.51        98.82 o                         
  -1   5   5      55356.84      53155.66       374.79 o                         
   1   5   5      20256.27      19037.74       200.85 o                         
   3   5   5       4791.24       4737.18       133.47 o                         
   5   5   5       7407.83       7019.89       326.84 o                         
   7   5   5       1668.52        890.26       830.77 o                         
   9   5   5       2714.82       1735.83       281.17 o                         
  11   5   5        845.93        494.67       306.08 o                         
 -16   6   5       1524.49       1261.29       340.02 o                         
 -14   6   5       1709.70       1584.05       198.72 o                         
 -12   6   5       4230.71       4276.34       190.53 o                         
 -10   6   5      12743.50      13596.35       243.47 o                         
  -8   6   5      21238.87      21532.91       370.21 o                         
  -6   6   5      24990.06      24670.80       912.70 o                         
  -4   6   5     131598.36     133317.23      1263.99 o                         
  -2   6   5      22771.89      21892.02       193.61 o                         
   0   6   5       2683.84       2384.65        59.76 o                         
   2   6   5      50609.18      47956.47       430.20 o                         
   4   6   5      18777.58      18210.70       237.73 o                         
   6   6   5       4171.76       4220.20       552.21 o                         
   8   6   5       3026.27       1159.66       601.99 o                         
  10   6   5        471.97       -144.02       286.43 o                         
  12   6   5       1061.65        935.36       683.62 o                         
 -17   7   5        956.34       1934.97       827.67 o                         
 -15   7   5       1412.75       1100.21       258.58 o                         
 -13   7   5       5709.03       5510.47       195.28 o                         
 -11   7   5      10910.78      11506.46       235.54 o                         
  -9   7   5      11471.49      11847.71       230.54 o                         
  -7   7   5       7698.15       8381.78       811.46 o                         
  -5   7   5       3924.09       3769.51       329.92 o                         
  -3   7   5       8060.98       8198.77       105.38 o                         
  -1   7   5      40770.54      39656.98       298.03 o                         
   1   7   5       3267.32       3072.88        79.87 o                         
   3   7   5      10056.16       9926.58       153.11 o                         
   5   7   5      11407.12      11293.57       349.04 o                         
   7   7   5       4418.13       3652.64       875.24 o                         
   9   7   5       2415.13       1781.54       285.46 o                         
  11   7   5       1857.82       1535.93       295.16 o                         
 -16   8   5       2705.54       2816.64       423.57 o                         
 -14   8   5       4300.24       3835.71       218.66 o                         
 -12   8   5       5550.38       5549.12       209.00 o                         
 -10   8   5       5415.07       5755.55       201.91 o                         
  -8   8   5      19844.92      20546.31       316.94 o                         
  -6   8   5       4997.54       4948.78       432.36 o                         
  -4   8   5       2549.84       2428.95       104.91 o                         
  -2   8   5      10683.75      11005.96       121.20 o                         
   0   8   5        905.04       1058.42        50.95 o                         
   2   8   5       3583.22       3525.80       101.86 o                         
   4   8   5       3836.83       3715.94       139.33 o                         
   6   8   5       3700.00       2906.47       558.99 o                         
   8   8   5        873.06       -230.51       365.96 o                         
  10   8   5       3909.94       3564.51       310.24 o                         
 -17   9   5        867.80       1323.35       734.97 o                         
 -15   9   5       1955.39       1723.65       322.47 o                         
 -13   9   5       1750.38       1614.43       151.72 o                         
 -11   9   5        763.19        755.36       172.88 o                         
  -9   9   5       6422.83       6736.34       184.40 o                         
  -7   9   5      11746.21      12067.93       908.89 o                         
  -5   9   5      14896.75      14779.87       549.47 o                         
  -3   9   5      13228.00      12708.12       131.53 o                         
  -1   9   5      54341.81      53567.23       403.50 o                         
   1   9   5      27247.14      25513.41       222.44 o                         
   3   9   5       2197.13       2127.48       117.81 o                         
   5   9   5       6767.25       6909.48       360.13 o                         
   7   9   5       2675.37       1595.73       676.75 o                         
   9   9   5       3701.25       3274.27       295.49 o                         
  11   9   5       1185.68        781.87       306.10 o                         
 -16  10   5       1521.80       2227.77       458.72 o                         
 -14  10   5       2131.37       1853.54       209.08 o                         
 -12  10   5       2165.81       1994.19       185.54 o                         
 -10  10   5      14265.14      14745.68       260.92 o                         
  -8  10   5       8020.52       8555.52       219.24 o                         
  -6  10   5       8916.61       9051.81       389.40 o                         
  -4  10   5      87166.94      87128.78       735.50 o                         
  -2  10   5      35304.20      35266.27       289.31 o                         
   0  10   5       5781.83       5628.10        83.17 o                         
   2  10   5      29024.79      27869.08       245.35 o                         
   4  10   5      29133.38      28217.88       320.09 o                         
   6  10   5        767.40        332.58       889.05 o                         
   8  10   5       4206.78       3916.22       342.46 o                         
  10  10   5        767.93        817.40       302.84 o                         
 -15  11   5       2273.26       1922.74       348.15 o                         
 -13  11   5       1554.21       1427.09       153.43 o                         
 -11  11   5        608.29        652.69       178.12 o                         
  -9  11   5       9110.95       9252.21       202.29 o                         
  -7  11   5      26157.89      26644.28       627.14 o                         
  -5  11   5       4785.04       4810.51       199.22 o                         
  -3  11   5       8010.17       8354.78       105.54 o                         
  -1  11   5      21578.39      21283.54       199.01 o                         
   1  11   5      11902.38      11537.65       139.19 o                         
   3  11   5      12904.36      12770.07       187.37 o                         
   5  11   5       3426.52       3638.05       303.38 o                         
   7  11   5       1250.36        644.37       680.92 o                         
   9  11   5       3043.80       2270.48       292.07 o                         
  11  11   5        795.99       1088.29       415.78 o                         
 -14  12   5       6149.96       5615.75       297.57 o                         
 -12  12   5       8610.12       8661.05       231.95 o                         
 -10  12   5       5228.48       5436.99       215.25 o                         
  -8  12   5      11779.33      11686.59       236.41 o                         
  -6  12   5       8607.68       8108.38       384.45 o                         
  -4  12   5       3759.45       3867.76       121.91 o                         
  -2  12   5      12860.44      13051.54       147.89 o                         
   0  12   5       7466.68       7329.41       102.62 o                         
   2  12   5        137.27        109.87        96.02 o                         
   4  12   5       2859.53       3063.92       181.53 o                         
   6  12   5       1746.81        965.89       803.88 o                         
   8  12   5        517.99        265.98       296.34 o                         
  10  12   5       1060.02        854.05       306.68 o                         
 -15  13   5       2901.97       3262.52       347.81 o                         
 -13  13   5       2109.12       1948.00       190.90 o                         
 -11  13   5       1172.74       1051.88       191.28 o                         
  -9  13   5       8044.39       7366.19       209.95 o                         
  -7  13   5       9464.11       9591.75       618.46 o                         
  -5  13   5      11082.84      10728.95       251.27 o                         
  -3  13   5       3361.48       3233.63       105.22 o                         
  -1  13   5      23707.65      23517.48       247.34 o                         
   1  13   5       5958.76       5387.55       103.55 o                         
   3  13   5       2869.98       2618.05       146.96 o                         
   5  13   5      10413.36       9972.79       359.46 o                         
   7  13   5       2177.09        822.46       979.51 o                         
   9  13   5       5568.64       5533.56       325.97 o                         
  11  13   5        690.33        730.38       583.68 o                         
 -14  14   5       1144.05        286.11       236.68 o                         
 -12  14   5       1426.06       1010.26       218.52 o                         
 -10  14   5      13764.80      14310.25       278.25 o                         
  -8  14   5       5175.97       5411.55       203.19 o                         
  -6  14   5       5899.18       5515.39       982.42 o                         
  -4  14   5      51434.37      51389.16       488.29 o                         
  -2  14   5      25372.43      25561.38       260.08 o                         
   0  14   5       3473.86       3338.94        88.11 o                         
   2  14   5      24473.99      24031.29       284.40 o                         
   4  14   5      12974.53      12786.24       269.85 o                         
   6  14   5        306.59      -1564.33      1564.33 o                         
   8  14   5       2520.54       2192.49       393.80 o                         
  10  14   5        811.54       -261.16       362.87 o                         
 -15  15   5       1761.25        388.74       317.87 o                         
 -13  15   5       2738.72       2403.99       208.62 o                         
 -11  15   5       1390.23        835.29       244.42 o                         
  -9  15   5       9699.06      10398.89       260.15 o                         
  -7  15   5      21905.73      22926.23      1877.75 o                         
  -5  15   5       8528.01       8406.03       269.64 o                         
  -3  15   5      14268.43      14018.75       164.04 o                         
  -1  15   5      16065.77      15661.43       188.71 o                         
   1  15   5      13434.71      12957.08       197.63 o                         
   3  15   5       3812.71       3767.31       163.61 o                         
   5  15   5       2874.49       2998.41       327.39 o                         
   7  15   5       4074.43       3892.49      1308.43 o                         
   9  15   5       3461.19       3588.85       340.88 o                         
 -14  16   5       1555.98        802.86       253.71 o                         
 -12  16   5       4371.93       4363.58       265.32 o                         
 -10  16   5       2637.93       2511.25       250.00 o                         
  -8  16   5       9904.75       9275.94       252.01 o                         
  -6  16   5       9254.04      10218.33       586.27 o                         
  -4  16   5       5868.70       5393.02       130.24 o                         
  -2  16   5      17638.94      17472.76       201.90 o                         
   0  16   5      13924.26      13010.90       167.33 o                         
   2  16   5       2041.21       1783.84       127.61 o                         
   4  16   5       1926.03       1890.30       182.22 o                         
   6  16   5       1717.07       1617.68      1225.10 o                         
   8  16   5        599.32        618.42       356.10 o                         
  10  16   5        777.06       1509.89       558.14 o                         
 -15  17   5       1742.30       1436.63       622.94 o                         
 -13  17   5       2616.85       2176.29       195.39 o                         
 -11  17   5       9086.22       9385.78       305.60 o                         
  -9  17   5       5738.99       6195.97       249.48 o                         
  -7  17   5       5082.93       5591.41       490.85 o                         
  -5  17   5       5817.11       5618.20       249.56 o                         
  -3  17   5       6272.09       6326.66       136.92 o                         
  -1  17   5       6687.29       6547.71       117.74 o                         
   1  17   5       3144.54       2951.85       122.51 o                         
   3  17   5       7269.16       7774.50       195.33 o                         
   5  17   5       9233.33       8690.59       378.72 o                         
   7  17   5       1119.02       5483.50      1042.75 o                         
   9  17   5       1238.94        655.72       416.60 o                         
 -14  18   5       1649.93        995.80       239.48 o                         
 -12  18   5       2614.20       2301.82       247.97 o                         
 -10  18   5       6134.56       6162.76       279.56 o                         
  -8  18   5       2110.09       2189.32       270.33 o                         
  -6  18   5       4945.96       4190.60       415.76 o                         
  -4  18   5      24792.34      24666.24       289.58 o                         
  -2  18   5       3770.74       3621.02       101.28 o                         
   0  18   5        830.24        745.69        97.96 o                         
   2  18   5      14820.56      14586.49       232.66 o                         
   4  18   5       4770.30       4541.21       217.77 o                         
   6  18   5        954.28       3377.99       910.96 o                         
   8  18   5       2643.39       2681.07       523.79 o                         
 -15  19   5       1766.63       2740.13       911.70 o                         
 -13  19   5       3080.57       2800.37       203.34 o                         
 -11  19   5        562.84        -19.97       242.86 o                         
  -9  19   5       9293.48       9327.41       305.12 o                         
  -7  19   5       8909.11       8375.60       861.94 o                         
  -5  19   5       8991.36       8466.14       269.00 o                         
  -3  19   5       3496.60       3106.33       125.29 o                         
  -1  19   5      16986.21      16338.98       225.38 o                         
   1  19   5      11351.30      11187.90       181.65 o                         
   3  19   5       1862.63       1610.07       179.27 o                         
   5  19   5       2041.89       2217.86       419.50 o                         
   7  19   5       2512.73       6773.19      1082.00 o                         
   9  19   5       1437.19       1588.47       756.15 o                         
 -14  20   5        296.23       -190.30       305.71 o                         
 -12  20   5       2788.10       2376.19       238.47 o                         
 -10  20   5       3969.64       3830.85       279.31 o                         
  -8  20   5       1656.11       1404.93       281.63 o                         
  -6  20   5      10037.77      10507.96       479.10 o                         
  -4  20   5       1126.86        867.43       117.65 o                         
  -2  20   5      15502.96      15251.08       257.96 o                         
   0  20   5       6773.27       6581.92       157.62 o                         
   2  20   5       1355.61       1180.62       151.97 o                         
   4  20   5       5300.63       5907.40       244.50 o                         
   6  20   5       4571.24       4781.55      1296.34 o                         
   8  20   5        309.52        679.06       520.88 o                         
 -13  21   5       3565.42       2750.96       209.55 o                         
 -11  21   5       3923.72       4135.22       290.61 o                         
  -9  21   5       6705.39       6588.81       327.10 o                         
  -7  21   5       3978.34       4212.22       814.94 o                         
  -5  21   5       3272.38       3042.19       207.20 o                         
  -3  21   5       8100.18       8240.17       250.67 o                         
  -1  21   5       4101.94       4022.70       165.59 o                         
   1  21   5       5652.50       5680.97       210.95 o                         
   3  21   5       4727.17       5226.00       243.25 o                         
   5  21   5       4070.55       4476.99       497.51 o                         
   7  21   5         43.30       8793.15      1748.87 o                         
   9  21   5       1234.75       1355.65       742.84 o                         
 -14  22   5       2319.55       1614.02       944.99 o                         
 -12  22   5       2602.85       2131.43       247.64 o                         
 -10  22   5       3328.19       3095.69       287.31 o                         
  -8  22   5       1664.00       1634.60       333.42 o                         
  -6  22   5       3754.40       4520.63       816.94 o                         
  -4  22   5      10356.24      10472.06       245.43 o                         
  -2  22   5       2541.95       2195.91       202.37 o                         
   0  22   5       8057.95       8002.06       196.95 o                         
   2  22   5       7013.12       6890.12       268.35 o                         
   4  22   5       2170.84       2132.81       320.44 o                         
   6  22   5       1896.87       1973.20       185.48 o                         
   8  22   5       5198.64       4183.23       271.62 o                         
 -13  23   5       2082.04       1812.36       201.41 o                         
 -11  23   5       2173.00       1463.83       281.31 o                         
  -9  23   5       4394.19       3512.19       353.33 o                         
  -7  23   5       5238.21       6588.19       909.50 o                         
  -5  23   5       4435.38       4380.18       341.70 o                         
  -3  23   5       2985.67       3182.66       221.99 o                         
  -1  23   5       5238.40       5022.08       198.85 o                         
   1  23   5       4354.26       4437.18       203.13 o                         
   3  23   5       2860.05       2212.92       283.26 o                         
   5  23   5       2754.93       3256.26       576.44 o                         
   7  23   5       2243.39      10434.27      1933.06 o                         
 -12  24   5       3373.34       2935.64       271.59 o                         
 -10  24   5        843.39         78.33       318.51 o                         
  -8  24   5       2285.45       2952.63       360.12 o                         
  -6  24   5       6000.54       6345.04       779.00 o                         
  -4  24   5        517.64        499.36       272.53 o                         
  -2  24   5       4167.80       3935.15       222.40 o                         
   0  24   5       8016.83       8033.07       210.08 o                         
   2  24   5       1166.20       1076.32       234.55 o                         
   4  24   5       3261.40       3352.64       360.14 o                         
   6  24   5        844.74        388.35       188.59 o                         
   8  24   5        332.62        494.31       483.33 o                         
 -13  25   5       2347.64        595.42       979.13 o                         
 -11  25   5       2533.30       2074.32       304.40 o                         
  -9  25   5       3861.20       2970.01       354.53 o                         
  -7  25   5       4825.62       5532.64       919.30 o                         
  -5  25   5       3778.03       3428.99       347.79 o                         
  -3  25   5       8282.96       8677.90       278.36 o                         
  -1  25   5       2673.59       2483.18       174.38 o                         
   1  25   5       3268.21       2898.10       212.05 o                         
   3  25   5       1752.67       1942.65       292.07 o                         
   5  25   5        858.62       2215.08       552.07 o                         
   7  25   5         79.19        244.18       371.50 o                         
 -12  26   5       1410.78        911.33       293.64 o                         
 -10  26   5       4386.09       4134.98       393.56 o                         
  -8  26   5       3560.74       3917.45       469.66 o                         
  -6  26   5       1326.17        855.58       752.17 o                         
  -4  26   5       5656.68       5591.35       295.74 o                         
  -2  26   5       1316.63       1230.96       199.84 o                         
   0  26   5       1788.11       1775.30       144.12 o                         
   2  26   5       5321.24       6027.48       303.24 o                         
   4  26   5        312.68        311.85       391.15 o                         
   6  26   5       1115.56        948.10       221.37 o                         
 -11  27   5       2050.87       2374.82       347.42 o                         
  -9  27   5       3136.01       4164.00       388.87 o                         
  -7  27   5       4788.51       5714.33      1465.42 o                         
  -5  27   5       3461.01       3030.53       488.12 o                         
  -3  27   5       2943.25       3073.40       250.94 o                         
  -1  27   5       2421.04       2637.80       188.09 o                         
   1  27   5       1557.16       1618.11       202.25 o                         
   3  27   5       2062.65       2821.50       346.29 o                         
   5  27   5       2741.92       3893.41       497.21 o                         
 -10  28   5       1913.54       1887.00       363.21 o                         
  -8  28   5       1751.80       2055.88       640.78 o                         
  -6  28   5       3032.85        733.95       804.72 o                         
  -4  28   5        858.58        941.12       287.02 o                         
  -2  28   5       3989.87       3895.64       241.09 o                         
   0  28   5       2648.67       2754.22       170.85 o                         
   2  28   5       1940.99       2260.43       309.13 o                         
   4  28   5       2367.91       2826.77       432.73 o                         
  -9  29   5       1148.20       1849.56       373.88 o                         
  -7  29   5       2875.72       4044.59       994.40 o                         
  -5  29   5       3684.11       2598.29       520.24 o                         
  -3  29   5       6339.27       6075.86       303.99 o                         
  -1  29   5       2774.32       3000.49       221.06 o                         
   1  29   5       4443.50       4493.02       244.02 o                         
   3  29   5       1718.31       2452.41       353.98 o                         
   5  29   5        165.19        285.83       562.83 o                         
 -10  30   5       2408.74       2785.35       452.63 o                         
  -8  30   5       2370.22       3818.13       816.63 o                         
  -6  30   5        622.29        318.59       677.96 o                         
  -4  30   5       4617.79       4761.00       337.82 o                         
  -2  30   5       1024.53        549.35       240.06 o                         
   0  30   5       3002.90       3319.22       211.94 o                         
   2  30   5       1159.50       2021.08       284.42 o                         
   4  30   5       1881.82       1654.17      1191.06 o                         
  -9  31   5       1247.16        883.13       633.69 o                         
  -7  31   5       2506.81       3955.33      1065.64 o                         
  -5  31   5       2263.48       2351.62       733.98 o                         
  -3  31   5       4076.44       3765.84       333.63 o                         
  -1  31   5       2362.04       2264.07       269.14 o                         
   1  31   5       2717.44       2636.69       286.61 o                         
   3  31   5       1003.87       3148.01       716.33 o                         
  -8  32   5        479.20        214.32       261.00 o                         
  -6  32   5       2952.83       3960.38      1089.82 o                         
  -4  32   5        574.19        733.65       343.52 o                         
  -2  32   5       2407.33       2199.86       293.39 o                         
   0  32   5       1182.02       1084.65       224.40 o                         
   2  32   5       1070.55       2728.38       401.53 o                         
  -7  33   5        449.92        152.95       247.17 o                         
  -5  33   5       1366.11         -2.78      1142.16 o                         
  -3  33   5       1159.88       1105.53       409.74 o                         
  -1  33   5       1855.29       1381.32       330.83 o                         
   1  33   5       1930.48       1743.32       406.16 o                         
  -4  34   5       2067.67      -1545.89      1545.89 o                         
  -2  34   5       1204.38       1011.52       469.44 o                         
   0  34   5       1762.81       2117.68       316.75 o                         
 -16   0   6       1252.05        956.18       481.21 o                         
 -14   0   6       2015.26       1542.29       336.95 o                         
 -12   0   6      17052.14      18164.16       392.64 o                         
 -10   0   6       9154.46       9325.23       278.91 o                         
  -8   0   6      10538.53      10671.22       391.90 o                         
  -6   0   6     104765.77     110706.91      2377.19 o                         
  -4   0   6      63689.27      64560.05       904.98 o                         
  -2   0   6       3685.16       3209.62       126.86 o                         
   0   0   6      51333.61      47719.49       581.03 o                         
   2   0   6      34172.79      34144.37       460.11 o                         
   4   0   6       1841.93       1973.42       222.13 o                         
   6   0   6       7096.12       6764.05       725.89 o                         
   8   0   6       2085.90       1006.55       588.95 o                         
  10   0   6       2864.13       2016.06       516.00 o                         
 -17   1   6       2359.12       1937.48       385.38 o                         
 -15   1   6       1431.74       1189.32       292.25 o                         
 -13   1   6        654.20        443.74       141.03 o                         
 -11   1   6       2396.51       2342.82       180.01 o                         
  -9   1   6      13793.61      14725.72       218.16 o                         
  -7   1   6      11985.46      11121.51       156.83 o                         
  -5   1   6      15419.31      15782.22       326.57 o                         
  -3   1   6      33498.51      32192.88       306.66 o                         
  -1   1   6      16278.25      16937.12       183.37 o                         
   1   1   6       1621.91       1486.26        99.97 o                         
   3   1   6      18348.47      18648.85       238.73 o                         
   5   1   6       3882.41       3420.49       316.52 o                         
   7   1   6       6248.50       5577.50       947.59 o                         
   9   1   6        811.00        416.49       329.18 o                         
 -16   2   6       2564.66       2659.74       349.60 o                         
 -14   2   6       2667.17       1727.49       226.59 o                         
 -12   2   6       6724.54       7190.00       214.10 o                         
 -10   2   6      21982.62      23672.76       309.48 o                         
  -8   2   6      43767.91      43638.54       559.77 o                         
  -6   2   6       2003.90       2221.12        73.85 o                         
  -4   2   6        980.47        799.15       122.46 o                         
  -2   2   6       4046.70       4080.09       103.21 o                         
   0   2   6        909.14        770.99        73.42 o                         
   2   2   6       2129.04       2246.80       123.89 o                         
   4   2   6        916.54        858.67       153.21 o                         
   6   2   6        776.05         84.79       458.66 o                         
   8   2   6        611.25       -420.45       420.45 o                         
  10   2   6       2057.76       1649.17       359.98 o                         
 -17   3   6       1006.75       2127.87       363.47 o                         
 -15   3   6       2838.32       2764.06       283.39 o                         
 -13   3   6       2615.84       2633.02       151.89 o                         
 -11   3   6       6514.17       6852.42       203.47 o                         
  -9   3   6       8698.24       8482.04       190.28 o                         
  -7   3   6      10441.97       9611.54       670.08 o                         
  -5   3   6      11191.31      10735.77       276.82 o                         
  -3   3   6      44220.25      42932.19       361.00 o                         
  -1   3   6       7024.73       6622.01       102.85 o                         
   1   3   6       5107.29       4888.21       120.92 o                         
   3   3   6      19507.30      19208.09       243.46 o                         
   5   3   6       5670.89       5016.08       369.79 o                         
   7   3   6       4340.34       3411.38       951.27 o                         
   9   3   6       1996.98       1784.94       314.76 o                         
 -16   4   6       2171.85       2587.82       331.69 o                         
 -14   4   6       1448.66       1172.23       206.72 o                         
 -12   4   6       6389.02       6397.26       207.88 o                         
 -10   4   6       7328.21       7983.38       206.27 o                         
  -8   4   6       7016.36       6933.88       263.58 o                         
  -6   4   6      77121.22      77883.52      2187.86 o                         
  -4   4   6      36301.33      35792.52       384.55 o                         
  -2   4   6       6572.18       6905.56       122.34 o                         
   0   4   6      60668.46      60811.48       475.70 o                         
   2   4   6      25667.65      25224.69       276.95 o                         
   4   4   6       1310.43       1080.76       154.65 o                         
   6   4   6       6321.73       5450.02       504.72 o                         
   8   4   6       1107.61        361.24       400.48 o                         
  10   4   6       1928.42       1614.26       352.75 o                         
 -17   5   6       1372.84       1586.40       460.96 o                         
 -15   5   6       2363.83       2185.99       278.79 o                         
 -13   5   6       4237.66       3946.86       162.73 o                         
 -11   5   6       6304.06       6807.87       211.54 o                         
  -9   5   6      16793.70      17185.38       253.74 o                         
  -7   5   6       8629.07       8313.16       123.05 o                         
  -5   5   6       6632.63       6573.36       246.53 o                         
  -3   5   6      40562.37      40400.64       319.05 o                         
  -1   5   6      21200.74      20750.72       185.85 o                         
   1   5   6       2412.39       2622.95       108.33 o                         
   3   5   6       7664.24       8006.68       171.70 o                         
   5   5   6      12954.47      13135.47       418.79 o                         
   7   5   6       9037.51       7520.89       984.43 o                         
   9   5   6       1024.43        987.58       313.34 o                         
  11   5   6        541.83       -702.34       702.34 o                         
 -16   6   6       3487.95       4257.87       334.47 o                         
 -14   6   6       2141.28       1639.86       205.93 o                         
 -12   6   6       4312.92       4117.55       192.39 o                         
 -10   6   6       4458.71       4391.89       194.07 o                         
  -8   6   6      29692.05      31685.28       436.71 o                         
  -6   6   6        689.58        283.59       454.13 o                         
  -4   6   6       6407.44       6560.95       148.37 o                         
  -2   6   6       7185.70       7069.00       102.13 o                         
   0   6   6       3773.56       3815.10        81.24 o                         
   2   6   6       4590.72       4746.72       135.33 o                         
   4   6   6       1526.06       1358.03       160.65 o                         
   6   6   6        485.03        348.07       479.24 o                         
   8   6   6       1317.56        619.13       415.38 o                         
  10   6   6       3650.63       3569.68       321.21 o                         
 -17   7   6        592.36        860.00       907.99 o                         
 -15   7   6       2591.60       2425.56       281.05 o                         
 -13   7   6      10482.01      10724.30       233.90 o                         
 -11   7   6      10350.40      10664.34       237.32 o                         
  -9   7   6      11231.55      11485.70       224.62 o                         
  -7   7   6      13794.30      14936.61      1066.77 o                         
  -5   7   6      10491.95      10849.86       271.22 o                         
  -3   7   6      19652.12      20540.25       190.72 o                         
  -1   7   6       3193.26       2940.52        76.25 o                         
   1   7   6      11193.28      10900.77       159.03 o                         
   3   7   6      23691.54      23073.31       264.06 o                         
   5   7   6       4677.09       3946.13       333.37 o                         
   7   7   6       5062.14       3887.54       954.91 o                         
   9   7   6       4293.91       3686.43       318.23 o                         
  11   7   6       1012.99        490.19       611.21 o                         
 -16   8   6       3905.03       4355.75       425.28 o                         
 -14   8   6       4220.48       4129.35       224.71 o                         
 -12   8   6       5815.51       5613.49       200.27 o                         
 -10   8   6       7280.91       7958.33       198.80 o                         
  -8   8   6       2947.06       3046.11       200.81 o                         
  -6   8   6      38761.52      40104.34      1003.00 o                         
  -4   8   6       8668.52       8685.88       149.09 o                         
  -2   8   6      13316.89      13860.72       143.09 o                         
   0   8   6      42955.62      41699.59       332.15 o                         
   2   8   6       6700.03       6873.64       145.73 o                         
   4   8   6      11702.87      11693.69       227.94 o                         
   6   8   6      11988.45       9757.94       914.76 o                         
   8   8   6       1421.07        362.28       397.40 o                         
  10   8   6       1476.79       1223.42       318.48 o                         
 -15   9   6       2825.18       2775.76       323.80 o                         
 -13   9   6       2300.38       1929.18       148.70 o                         
 -11   9   6      15244.80      16010.57       268.02 o                         
  -9   9   6      11127.60      11085.31       216.97 o                         
  -7   9   6       6918.13       7629.56       322.17 o                         
  -5   9   6        572.59        498.16       143.58 o                         
  -3   9   6      45308.31      45845.67       343.30 o                         
  -1   9   6      28277.14      27591.28       234.08 o                         
   1   9   6       2965.07       2781.94        88.98 o                         
   3   9   6       5795.49       5526.46       162.41 o                         
   5   9   6      11145.90      11203.03       429.61 o                         
   7   9   6       3015.33       1210.29       651.77 o                         
   9   9   6        801.20        421.33       302.65 o                         
 -16  10   6       1333.63       1826.73       494.74 o                         
 -14  10   6       4548.47       4053.24       247.31 o                         
 -12  10   6       2065.98       1946.17       185.09 o                         
 -10  10   6       1493.19       1602.37       184.60 o                         
  -8  10   6      16189.84      16661.83       283.96 o                         
  -6  10   6       3339.97       3331.48       386.06 o                         
  -4  10   6      15165.23      14793.97       166.59 o                         
  -2  10   6      10169.16       9980.80       129.70 o                         
   0  10   6       6059.69       5131.27        86.21 o                         
   2  10   6       2499.38       2223.69       121.91 o                         
   4  10   6       2454.92       2611.23       198.12 o                         
   6  10   6        386.76       -971.50      1332.94 o                         
   8  10   6        714.36        316.94       388.37 o                         
  10  10   6       1650.98       1755.08       332.41 o                         
 -15  11   6       2756.63       1433.76       345.43 o                         
 -13  11   6       4957.53       4770.08       188.12 o                         
 -11  11   6       8916.81       9185.34       233.09 o                         
  -9  11   6       6621.40       7377.38       199.54 o                         
  -7  11   6      30984.96      30815.64      1198.86 o                         
  -5  11   6       5736.65       5545.97       179.48 o                         
  -3  11   6      30442.25      30366.94       262.69 o                         
  -1  11   6      11634.60      11552.39       136.34 o                         
   1  11   6       1951.97       2034.42        99.98 o                         
   3  11   6      13083.39      13305.00       237.56 o                         
   5  11   6       2298.25       2083.43       360.05 o                         
   7  11   6       2697.23       2810.17       824.42 o                         
   9  11   6        531.09        185.04       299.32 o                         
 -16  12   6       2510.95        599.01       733.49 o                         
 -14  12   6       3496.23       3205.86       287.81 o                         
 -12  12   6       8877.75       8702.12       245.28 o                         
 -10  12   6      17206.41      17651.82       284.73 o                         
  -8  12   6       2885.76       3623.96       179.78 o                         
  -6  12   6      31950.15      31067.30       741.03 o                         
  -4  12   6       6082.97       6195.75       144.77 o                         
  -2  12   6      10421.68      10064.00       128.45 o                         
   0  12   6      26188.99      24366.18       222.88 o                         
   2  12   6       5307.95       4779.29       157.49 o                         
   4  12   6      10571.92      10624.19       250.52 o                         
   6  12   6      10973.60       9688.32      1795.79 o                         
   8  12   6       3129.50       2679.66       403.93 o                         
  10  12   6        833.72        761.86       439.42 o                         
 -15  13   6       5340.00       4693.67       347.05 o                         
 -13  13   6       5037.56       4832.07       213.04 o                         
 -11  13   6       7501.99       7636.68       263.78 o                         
  -9  13   6       4706.05       5172.80       212.84 o                         
  -7  13   6       9882.40       9037.68       405.25 o                         
  -5  13   6       6594.78       6657.21       193.81 o                         
  -3  13   6      18104.36      17350.99       182.59 o                         
  -1  13   6       5674.91       5346.72       105.05 o                         
   1  13   6       2828.20       2932.29       122.24 o                         
   3  13   6       7056.76       6793.68       202.98 o                         
   5  13   6       6052.42       6031.09       388.53 o                         
   7  13   6       4005.94       3146.27       669.42 o                         
   9  13   6       2013.12       1542.63       314.03 o                         
 -14  14   6       2221.82       1910.79       277.22 o                         
 -12  14   6       1463.91       1114.44       225.09 o                         
 -10  14   6       2371.38       2272.78       232.35 o                         
  -8  14   6      11843.85      11985.65       272.62 o                         
  -6  14   6       2091.14       2252.73       251.87 o                         
  -4  14   6       3664.03       3740.98       148.51 o                         
  -2  14   6       9090.25       9451.80       137.47 o                         
   0  14   6        672.62        564.84        79.93 o                         
   2  14   6       3924.68       4010.25       153.47 o                         
   4  14   6       1540.35       1525.25       198.73 o                         
   6  14   6       1789.66         97.48      1712.76 o                         
   8  14   6       1188.25       1190.50       426.21 o                         
  10  14   6       2438.03       3967.35       657.32 o                         
 -15  15   6       1556.56       1221.63       335.36 o                         
 -13  15   6       3530.01       3411.07       248.01 o                         
 -11  15   6       4889.30       5367.46       272.30 o                         
  -9  15   6       6482.62       6684.61       263.28 o                         
  -7  15   6       9042.21       9046.97       408.13 o                         
  -5  15   6      11482.73      11480.38       284.12 o                         
  -3  15   6      30482.61      29149.04       319.12 o                         
  -1  15   6      13223.37      12927.21       196.78 o                         
   1  15   6       5680.27       5674.00       139.43 o                         
   3  15   6       2569.06       2351.88       175.72 o                         
   5  15   6       3619.09       3358.78       388.83 o                         
   7  15   6       1820.45       1110.28      1332.00 o                         
   9  15   6        618.99        110.22       349.52 o                         
 -16  16   6        261.76       -996.39      1067.36 o                         
 -14  16   6       2581.20       2324.00       297.44 o                         
 -12  16   6       4197.52       4167.51       283.35 o                         
 -10  16   6       6903.69       6885.90       284.80 o                         
  -8  16   6        654.40        880.08       204.46 o                         
  -6  16   6      29492.30      28059.15       867.57 o                         
  -4  16   6       3397.38       3243.99       150.85 o                         
  -2  16   6       1157.44       1209.02       107.03 o                         
   0  16   6      21052.42      20635.66       260.16 o                         
   2  16   6       8197.60       7874.12       181.79 o                         
   4  16   6       4003.72       4006.34       242.19 o                         
   6  16   6       3191.99       2862.67       147.14 o                         
   8  16   6        642.06        -15.35       461.41 o                         
 -15  17   6       3115.49       1938.89       464.31 o                         
 -13  17   6       6941.40       6963.75       290.60 o                         
 -11  17   6       5319.84       4937.47       290.02 o                         
  -9  17   6       5282.13       5489.71       262.09 o                         
  -7  17   6       2174.39       1494.72       857.59 o                         
  -5  17   6       8747.91       9029.58       272.03 o                         
  -3  17   6      11328.65      11614.40       209.15 o                         
  -1  17   6       3184.07       2945.65       117.11 o                         
   1  17   6       7432.93       7447.25       175.18 o                         
   3  17   6       5191.25       4975.23       195.20 o                         
   5  17   6       3939.53       3385.14       420.42 o                         
   7  17   6       3340.73       1806.66      1366.12 o                         
   9  17   6       2349.78       2697.88       808.30 o                         
 -14  18   6       2310.32       1725.79       298.47 o                         
 -12  18   6       2750.27       2491.54       265.38 o                         
 -10  18   6       2330.52       1794.23       286.26 o                         
  -8  18   6      13299.00      13241.89       316.72 o                         
  -6  18   6       4395.77       4143.57       321.06 o                         
  -4  18   6       6735.91       6782.88       173.34 o                         
  -2  18   6       3350.35       3376.58       122.53 o                         
   0  18   6        400.16        319.82        92.61 o                         
   2  18   6       4046.36       4266.00       166.23 o                         
   4  18   6       1418.35       1420.08       205.88 o                         
   6  18   6       1603.95       8278.88      1527.64 o                         
   8  18   6       4195.00       4945.82       658.94 o                         
 -15  19   6        669.18        297.94      1160.95 o                         
 -13  19   6       1223.94       1356.34       211.08 o                         
 -11  19   6       2424.70       1571.66       289.71 o                         
  -9  19   6       4605.21       4112.14       302.11 o                         
  -7  19   6       6203.21       6505.76       612.23 o                         
  -5  19   6       5214.16       5251.60       214.47 o                         
  -3  19   6       9526.20       9582.86       194.92 o                         
  -1  19   6      10895.66      10680.88       177.93 o                         
   1  19   6       4725.12       4572.40       156.96 o                         
   3  19   6       1146.37       1025.15       192.73 o                         
   5  19   6       1879.04       1462.53       556.77 o                         
   7  19   6       4055.73       6011.09      1454.40 o                         
 -14  20   6       1062.43        300.11       307.38 o                         
 -12  20   6       2887.11       2231.21       291.13 o                         
 -10  20   6       3874.46       3651.45       303.49 o                         
  -8  20   6       1196.48        844.75       281.22 o                         
  -6  20   6      26697.66      27521.28       948.18 o                         
  -4  20   6       7519.73       7065.94       196.91 o                         
  -2  20   6       2939.77       2894.90       174.64 o                         
   0  20   6       8012.33       8020.68       185.14 o                         
   2  20   6       7914.05       7795.38       226.03 o                         
   4  20   6        607.04        821.87       271.13 o                         
   6  20   6        571.80       1956.05      1355.09 o                         
   8  20   6       1014.11       1247.82       760.00 o                         
 -13  21   6       1529.26       1120.55       213.42 o                         
 -11  21   6       3605.56       3953.10       326.87 o                         
  -9  21   6       5494.13       4839.22       312.60 o                         
  -7  21   6       2680.12       2843.83       341.59 o                         
  -5  21   6       6243.74       5872.15       207.37 o                         
  -3  21   6      18176.04      18349.43       294.64 o                         
  -1  21   6       5727.52       5743.35       186.24 o                         
   1  21   6       5363.26       5547.26       227.77 o                         
   3  21   6       2618.42       2336.49       247.20 o                         
   5  21   6       1005.60       1557.49       385.12 o                         
   7  21   6        691.75       6938.62      1099.28 o                         
 -12  22   6       2562.94       1944.35       290.48 o                         
 -10  22   6       2157.41       1789.11       307.48 o                         
  -8  22   6       8426.47       8159.20       407.47 o                         
  -6  22   6       4710.10       4346.49       961.48 o                         
  -4  22   6       6638.81       6548.14       207.27 o                         
  -2  22   6       3772.75       3380.80       204.50 o                         
   0  22   6        376.51        356.92       131.91 o                         
   2  22   6       3093.48       3161.89       283.69 o                         
   4  22   6       2231.30       1906.48       342.79 o                         
   6  22   6        822.39        850.25      1289.44 o                         
 -13  23   6        212.50        193.35       191.72 o                         
 -11  23   6       3957.22       3437.06       331.65 o                         
  -9  23   6       2461.20       2442.80       314.90 o                         
  -7  23   6       2149.99       2401.50       415.67 o                         
  -5  23   6       1045.06        543.90       228.98 o                         
  -3  23   6       5919.93       6323.94       267.12 o                         
  -1  23   6       4291.75       4006.86       205.63 o                         
   1  23   6       1290.35       1095.59       221.59 o                         
   3  23   6       4152.96       4337.25       337.14 o                         
   5  23   6       2501.67       1882.20       702.37 o                         
   7  23   6        752.48        910.53       502.80 o                         
 -12  24   6       3553.74       3016.87       297.67 o                         
 -10  24   6        871.01       1289.75       375.24 o                         
  -8  24   6       4208.45       4615.45       416.83 o                         
  -6  24   6       9050.74       9230.63       721.97 o                         
  -4  24   6       4989.83       4859.52       290.07 o                         
  -2  24   6       1835.27       1445.98       211.89 o                         
   0  24   6       5857.02       5664.28       208.49 o                         
   2  24   6       7477.51       7855.90       324.91 o                         
   4  24   6        602.95       1472.86       381.56 o                         
   6  24   6        850.27       2893.52      1218.31 o                         
 -13  25   6        120.26       -824.70       824.70 o                         
 -11  25   6       2137.38       1517.90       319.11 o                         
  -9  25   6       4817.40       4979.27       401.27 o                         
  -7  25   6       1351.84       1593.05       426.68 o                         
  -5  25   6       3417.67       2966.38       357.88 o                         
  -3  25   6       4714.09       4340.65       266.38 o                         
  -1  25   6       3311.15       2836.29       210.88 o                         
   1  25   6       3499.85       4021.17       250.74 o                         
   3  25   6        899.29       1193.55       346.04 o                         
   5  25   6       3677.64       3300.41       747.88 o                         
 -12  26   6       1419.95       1707.93       387.99 o                         
 -10  26   6       3103.15       2607.95       384.60 o                         
  -8  26   6       3986.29       4345.39       534.07 o                         
  -6  26   6       2086.58       1603.61       790.67 o                         
  -4  26   6       3432.92       3236.87       308.46 o                         
  -2  26   6       6605.12       6623.54       261.31 o                         
   0  26   6        416.18        514.97       144.71 o                         
   2  26   6       3949.75       4522.40       316.49 o                         
   4  26   6       3678.31       3261.33       429.40 o                         
   6  26   6        602.27        955.80       541.76 o                         
 -11  27   6       1911.62       2178.61       345.63 o                         
  -9  27   6       1572.95       1535.79       390.73 o                         
  -7  27   6       1142.85       2103.16       939.90 o                         
  -5  27   6       3415.53       2994.76       442.25 o                         
  -3  27   6       3031.13       2972.39       304.23 o                         
  -1  27   6       1485.10       1367.07       200.33 o                         
   1  27   6       4138.14       4692.94       266.06 o                         
   3  27   6       1861.45       1481.70       377.79 o                         
   5  27   6        506.80        336.29       377.99 o                         
 -10  28   6        384.90        882.80       401.64 o                         
  -8  28   6       1445.71       2086.23       710.72 o                         
  -6  28   6       3576.70       4794.76      1264.14 o                         
  -4  28   6       1814.41       1710.36       320.19 o                         
  -2  28   6        344.51         97.77       249.09 o                         
   0  28   6       4264.25       4195.34       217.15 o                         
   2  28   6       2915.87       3533.39       356.04 o                         
   4  28   6       1139.34       6491.72      1383.11 o                         
  -9  29   6       3315.76       3491.95       397.12 o                         
  -7  29   6       1604.43       2635.59       971.29 o                         
  -5  29   6        936.19       1561.88       708.29 o                         
  -3  29   6       1386.41        799.36       285.98 o                         
  -1  29   6       4683.96       4981.01       262.79 o                         
   1  29   6       3215.29       3449.36       268.50 o                         
   3  29   6        429.43       3282.25       514.49 o                         
  -8  30   6       2667.44       2694.52       763.07 o                         
  -6  30   6        965.61        457.00       950.40 o                         
  -4  30   6       3197.04       3235.62       368.04 o                         
  -2  30   6       4409.93       4544.94       315.07 o                         
   0  30   6        106.21        397.36       169.53 o                         
   2  30   6       2788.34       3858.28       418.89 o                         
  -9  31   6        260.25        145.83       190.58 o                         
  -7  31   6        227.68        252.38       165.94 o                         
  -5  31   6       1640.06       2325.98       847.37 o                         
  -3  31   6        253.04        -30.60       285.87 o                         
  -1  31   6       2573.37       2797.44       314.56 o                         
   1  31   6       4342.92       5950.64       384.76 o                         
  -6  32   6       3199.03       -400.82      1864.43 o                         
  -4  32   6        325.56        567.23       354.97 o                         
  -2  32   6       1364.04       1490.34       305.88 o                         
   0  32   6       1602.66       1195.13       289.14 o                         
  -5  33   6        130.78        -26.03       179.40 o                         
  -3  33   6       1261.78        985.01       360.96 o                         
  -1  33   6       1968.64       1080.24       350.60 o                         
 -16   0   8       2490.11       3227.39       438.31 o                         
 -14   0   6       1883.66       1747.00       285.79 o                         
 -12   0   4       6752.11       6613.30       293.38 o                         
 -10   0   2      11256.06      12007.30       279.04 o                         
   8   0   0       1129.24        783.19       317.16 o                         
  -8   0  14       3446.34       2033.83       637.34 o                         
 -17   1   7       2137.26       2589.77       337.81 o                         
 -15   1   7       5248.04       5798.79       306.62 o                         
 -13   1   7       5816.16       5955.96       203.71 o                         
 -11   1   7       4095.73       4046.64       190.84 o                         
  -9   1   7       9088.40       9062.33       207.03 o                         
  -7   1   7      16176.83      16382.59       571.53 o                         
  -5   1   7      39962.60      40376.18       610.31 o                         
  -3   1   7      25034.11      24577.35       261.56 o                         
  -1   1   7       1728.84       1532.13        93.61 o                         
   1   1   7      14698.56      14946.61       201.21 o                         
   3   1   7       8853.90       9023.06       196.17 o                         
   5   1   7        434.91        -16.81       268.45 o                         
   7   1   7       2598.27        773.41       959.66 o                         
   9   1   7        978.21        -71.58       366.98 o                         
 -16   2   7       2017.64       2363.83       322.35 o                         
 -14   2   7       2812.02       2538.26       214.68 o                         
 -12   2   7      13999.70      15198.94       273.17 o                         
 -10   2   7       4810.72       4934.53       173.63 o                         
  -8   2   7      14534.74      14575.55       305.65 o                         
  -6   2   7       8946.31       9174.82       308.68 o                         
  -4   2   7      24024.89      24009.24       242.69 o                         
  -2   2   7      63236.45      63575.44       542.07 o                         
   0   2   7       9891.44      10054.92       152.26 o                         
   2   2   7      12508.76      13440.43       212.26 o                         
   4   2   7      19660.45      19662.70       282.72 o                         
   6   2   7       6442.51       5382.84       570.75 o                         
   8   2   7       2468.65       1083.08       401.84 o                         
  10   2   7       2432.89        510.77      1361.13 o                         
 -17   3   7       2675.25       3200.76       360.95 o                         
 -15   3   7       6908.93       7295.22       321.67 o                         
 -13   3   7       6666.59       7169.76       212.22 o                         
 -11   3   7       5432.98       5549.64       198.57 o                         
  -9   3   7      11874.07      12490.61       224.83 o                         
  -7   3   7      23173.79      24331.62       961.29 o                         
  -5   3   7      23919.35      24737.82       431.05 o                         
  -3   3   7       1076.31       1068.17       104.97 o                         
  -1   3   7       5281.85       4892.33       100.32 o                         
   1   3   7      16968.43      16442.00       215.62 o                         
   3   3   7       5301.95       5332.05       178.36 o                         
   5   3   7       4057.35       3829.59       315.83 o                         
   7   3   7       3562.88       1334.11      1026.71 o                         
   9   3   7       2664.32       2412.19       370.57 o                         
 -16   4   7       2890.86       3251.00       325.76 o                         
 -14   4   7       1402.52       1425.37       213.37 o                         
 -12   4   7       3846.96       3994.47       202.97 o                         
 -10   4   7      17413.40      18142.57       254.10 o                         
  -8   4   7        810.46        596.81       198.63 o                         
  -6   4   7        752.89        603.05       269.93 o                         
  -4   4   7       6349.05       6366.17       147.13 o                         
  -2   4   7       2927.77       2706.78        99.97 o                         
   0   4   7       2107.06       1956.11        83.97 o                         
   2   4   7        178.90         23.89       127.40 o                         
   4   4   7        293.76        270.86       171.58 o                         
   6   4   7       1947.30       1727.49       532.45 o                         
   8   4   7       6272.71       4867.51       626.30 o                         
  10   4   7        453.05       -516.13      1344.01 o                         
 -17   5   7       1401.55       2291.05       382.45 o                         
 -15   5   7       4531.14       4453.75       288.01 o                         
 -13   5   7       5318.11       5544.90       183.08 o                         
 -11   5   7       7903.22       8399.76       223.26 o                         
  -9   5   7       7862.05       7895.44       181.44 o                         
  -7   5   7      10270.92       9989.36       161.48 o                         
  -5   5   7      33768.23      34039.79       548.54 o                         
  -3   5   7      40504.44      42038.70       376.04 o                         
  -1   5   7       2438.68       2511.45        87.53 o                         
   1   5   7       8334.27       8375.54       163.57 o                         
   3   5   7      10095.24      10318.78       203.03 o                         
   5   5   7       1230.71        836.39       280.35 o                         
   7   5   7       2007.05        765.99      1017.59 o                         
   7   5   7       1762.46       2934.94       981.34 o                         
   9   5   7        678.88        209.25       331.72 o                         
 -16   6   7       2142.04       1949.14       315.37 o                         
 -14   6   7       2242.88       1683.52       203.53 o                         
 -12   6   7       4492.17       4681.53       212.97 o                         
 -10   6   7       6180.36       6028.03       197.79 o                         
  -8   6   7      21701.08      21577.19       333.55 o                         
  -6   6   7      22062.20      22956.65       622.84 o                         
  -4   6   7       6036.16       6265.56       151.05 o                         
  -2   6   7      49412.22      48864.34       399.43 o                         
   0   6   7      27956.96      27229.51       253.76 o                         
   2   6   7       4830.10       4579.89       150.92 o                         
   4   6   7      10214.68      10932.54       239.82 o                         
   6   6   7       4138.37       2470.18       806.64 o                         
   8   6   7       1134.75       -119.55       521.43 o                         
  10   6   7       1100.44        314.56       754.24 o                         
 -15   7   7       3302.52       2890.11       276.39 o                         
 -13   7   7       5666.78       5588.54       178.82 o                         
 -11   7   7       7483.55       7824.19       222.67 o                         
  -9   7   7      14541.78      15116.17       263.17 o                         
  -7   7   7        290.64        417.67        66.57 o                         
  -5   7   7      31442.69      31803.31       423.89 o                         
  -3   7   7       4073.69       4260.32       108.43 o                         
  -1   7   7      11040.71      10827.14       148.40 o                         
   1   7   7      13384.48      13360.89       193.60 o                         
   3   7   7       9160.82       8868.77       201.59 o                         
   5   7   7       3609.78       2798.90       305.92 o                         
   7   7   7       3328.01       1728.16      1104.74 o                         
   9   7   7       1523.83       1341.09       329.96 o                         
 -16   8   7       2002.77       1532.30       363.77 o                         
 -14   8   7       4311.87       4156.93       224.03 o                         
 -12   8   7       6100.25       6243.24       221.35 o                         
 -10   8   7      18730.06      19199.68       300.60 o                         
  -8   8   7       3904.61       3542.53       213.45 o                         
  -6   8   7       5757.28       6396.13       308.79 o                         
  -4   8   7       3248.14       3072.54       117.64 o                         
  -2   8   7       3556.00       3782.81        98.17 o                         
   0   8   7       1051.47       1129.39        83.74 o                         
   2   8   7        392.96        402.84       132.80 o                         
   4   8   7        822.66        541.43       200.09 o                         
   6   8   7       2654.85       2165.53       807.97 o                         
   8   8   7       5088.97       3343.25       559.89 o                         
  10   8   7        126.05       -348.74       650.51 o                         
 -15   9   7       1331.51        767.24       290.33 o                         
 -13   9   7       1744.67       1831.54       151.92 o                         
 -11   9   7       3200.35       2938.13       199.17 o                         
  -9   9   7       2903.34       2934.87       162.87 o                         
  -7   9   7       7403.22       7808.47       562.77 o                         
  -7   9   7       5062.04       5865.97       503.93 o                         
  -5   9   7      21640.25      21488.27       357.77 o                         
  -3   9   7       7723.43       7854.28       128.22 o                         
  -1   9   7       2988.79       2829.69        89.68 o                         
   1   9   7       9962.19       9610.22       175.75 o                         
   3   9   7       8950.22       9247.99       229.07 o                         
   5   9   7        875.97        470.08       320.74 o                         
   7   9   7       1030.53        629.56       841.39 o                         
   9   9   7        235.54         38.10       317.91 o                         
 -16  10   7        480.46       -429.93       429.93 o                         
 -14  10   7       4792.89       4487.79       252.82 o                         
 -12  10   7       5023.05       4823.96       206.96 o                         
 -10  10   7       3560.67       3509.63       186.72 o                         
  -8  10   7      16710.40      17537.31       264.89 o                         
  -6  10   7      26085.93      25647.74       930.93 o                         
  -4  10   7       4238.99       4321.14       123.97 o                         
  -2  10   7      29052.26      28848.13       249.06 o                         
   0  10   7      21322.87      20620.70       217.08 o                         
   2  10   7        429.68        448.28       141.22 o                         
   4  10   7       3789.71       3863.38       226.60 o                         
   6  10   7       7412.79       4838.46      1131.88 o                         
   8  10   7       2067.73       1203.64       446.47 o                         
 -15  11   7        611.26        149.33       365.51 o                         
 -13  11   7       1553.75       1311.21       164.51 o                         
 -11  11   7       5392.76       5861.48       225.74 o                         
  -9  11   7       7745.80       7758.78       204.20 o                         
  -7  11   7       7428.31       7738.54       807.06 o                         
  -5  11   7      26089.12      25720.08       395.61 o                         
  -3  11   7      15205.97      15413.36       169.84 o                         
  -1  11   7       1922.70       2033.43       102.79 o                         
   1  11   7      12822.36      13094.41       207.19 o                         
   3  11   7       7478.17       7107.96       221.06 o                         
   5  11   7       3617.58       3717.50       360.16 o                         
   7  11   7        978.41       1435.18      1091.10 o                         
   9  11   7        224.70        285.97       329.88 o                         
 -16  12   7        913.84        224.41       458.96 o                         
 -14  12   7       3364.26       2987.37       261.90 o                         
 -12  12   7       6689.30       6535.54       254.18 o                         
 -10  12   7      12417.89      13151.92       285.85 o                         
  -8  12   7       2763.99       2816.67       194.73 o                         
  -6  12   7       4850.65       4913.80       464.89 o                         
  -4  12   7       8315.31       8437.10       164.88 o                         
  -2  12   7        135.31         88.55        80.62 o                         
   0  12   7       6022.92       5865.79       134.92 o                         
   2  12   7       2813.78       2755.99       162.16 o                         
   4  12   7        611.06        591.46       210.32 o                         
   6  12   7       1272.14      -1639.14      1739.65 o                         
   8  12   7       2167.74       1058.88       462.05 o                         
 -15  13   7        684.31        884.46       357.89 o                         
 -13  13   7       2176.39       1882.13       191.24 o                         
 -11  13   7       2956.00       2643.89       223.72 o                         
  -9  13   7       2611.45       2177.48       203.70 o                         
  -7  13   7       6845.68       6656.08       349.38 o                         
  -5  13   7      20206.67      20318.87       381.79 o                         
  -3  13   7       2976.02       2759.23       129.96 o                         
  -1  13   7       2880.69       2790.45       120.28 o                         
   1  13   7       9326.94       8681.05       178.75 o                         
   3  13   7       4270.58       4101.46       202.80 o                         
   5  13   7       2631.81       2873.34       360.55 o                         
   7  13   7       2150.60        819.74       884.49 o                         
   9  13   7        428.45       1043.71       462.01 o                         
 -16  14   7       1500.58       1356.71      1149.15 o                         
 -14  14   7       2370.47       1666.71       304.04 o                         
 -12  14   7       1931.04       1915.66       248.65 o                         
 -10  14   7       5522.16       6005.07       266.52 o                         
  -8  14   7      12080.45      12432.48       263.87 o                         
  -6  14   7       9801.82       9098.71       685.35 o                         
  -4  14   7       3243.20       3145.53       160.12 o                         
  -2  14   7      24865.52      24859.37       284.11 o                         
   0  14   7      22728.19      22105.05       261.05 o                         
   2  14   7        794.40        447.76       154.07 o                         
   4  14   7       4273.43       3847.42       232.18 o                         
   6  14   7       6815.16       4580.44      1934.68 o                         
   8  14   7       1208.97        941.57       886.18 o                         
 -15  15   7        129.63       -114.50       349.22 o                         
 -13  15   7       2566.85       2817.25       243.69 o                         
 -11  15   7       5772.22       5797.54       292.51 o                         
  -9  15   7       6131.67       6251.07       245.95 o                         
  -7  15   7       5484.14       5391.03       440.46 o                         
  -5  15   7      15260.51      15255.24       273.46 o                         
  -3  15   7       6096.53       5852.33       157.89 o                         
  -1  15   7       5426.89       5296.91       138.09 o                         
   1  15   7       6827.12       6114.75       162.05 o                         
   3  15   7       8599.42       8638.05       236.83 o                         
   5  15   7       1227.18        410.77       394.90 o                         
   7  15   7       1214.02        978.23       703.80 o                         
 -16  16   7        853.35       -148.79      1171.44 o                         
 -14  16   7       2568.52       1730.95       308.53 o                         
 -12  16   7       2464.86       2253.59       294.52 o                         
 -10  16   7      10498.88      11088.70       337.20 o                         
  -8  16   7       4175.97       4122.50       219.38 o                         
  -6  16   7       3898.34       4209.53       345.65 o                         
  -4  16   7       8989.30       9160.97       225.26 o                         
  -2  16   7       2145.69       2036.69       127.87 o                         
   0  16   7       6719.65       6377.02       140.67 o                         
   2  16   7       5777.54       5756.04       190.32 o                         
   4  16   7       2452.96       2654.20       255.54 o                         
   6  16   7        190.02       -938.86       938.86 o                         
   8  16   7       2699.63       1261.56       693.06 o                         
 -15  17   7       1609.29        216.24       443.09 o                         
 -13  17   7       2662.55       2500.54       229.90 o                         
 -11  17   7       3933.82       3426.12       308.22 o                         
  -9  17   7       7290.50       7226.20       304.89 o                         
  -7  17   7      13749.61      12995.58      1233.31 o                         
  -5  17   7       9692.85       9812.50       241.73 o                         
  -3  17   7       5341.20       5155.70       173.28 o                         
  -1  17   7       7613.64       7792.85       174.93 o                         
   1  17   7       5345.49       5333.97       172.86 o                         
   3  17   7       1495.54       1261.48       190.46 o                         
   5  17   7       4118.76       3888.70       382.51 o                         
   7  17   7       2400.66       1352.37      1006.14 o                         
 -14  18   7       2316.70       1313.61       287.82 o                         
 -12  18   7       1539.25        978.56       276.21 o                         
 -10  18   7       2895.17       2376.66       306.27 o                         
  -8  18   7       6161.39       6626.69       273.52 o                         
  -6  18   7       6946.20       6960.94       416.99 o                         
  -4  18   7       1828.20       1825.97       152.10 o                         
  -2  18   7      14714.18      14750.00       230.83 o                         
   0  18   7       5444.03       5055.81       150.03 o                         
   2  18   7       4112.39       3827.64       179.45 o                         
   4  18   7       5825.60       5927.71       288.82 o                         
   6  18   7       3520.33        864.17      1143.24 o                         
   8  18   7       1353.88       1027.48       789.69 o                         
 -15  19   7        938.79       1692.05      1234.36 o                         
 -13  19   7       2916.02       2580.81       222.00 o                         
 -11  19   7       5090.39       4620.62       328.46 o                         
  -9  19   7       1672.03       1500.69       300.26 o                         
  -7  19   7       5830.28       5484.17       418.27 o                         
  -5  19   7       7018.67       6503.65       224.00 o                         
  -3  19   7       5289.65       5507.38       180.76 o                         
  -1  19   7       4557.32       4346.76       148.05 o                         
   1  19   7       3451.92       3497.33       171.34 o                         
   3  19   7       5911.71       6080.66       226.18 o                         
   5  19   7        439.49        126.78       485.37 o                         
   7  19   7        693.36       2696.45      1421.94 o                         
 -14  20   7       1095.82        162.29       287.84 o                         
 -12  20   7       1255.27        457.89       277.95 o                         
 -10  20   7       4591.13       4479.99       325.85 o                         
  -8  20   7       2701.06       2722.60       307.21 o                         
  -6  20   7       5578.80       6082.43       708.33 o                         
  -4  20   7       7717.83       7576.69       242.38 o                         
  -2  20   7       1333.84       1193.11       128.08 o                         
   0  20   7       1543.74       1331.52       125.31 o                         
   2  20   7       4238.84       4605.54       228.54 o                         
   4  20   7        442.87        227.46       296.92 o                         
   6  20   7       1337.81        600.28      1160.51 o                         
 -13  21   7       3673.67       3275.55       235.53 o                         
 -11  21   7       2125.97       1839.73       307.19 o                         
  -9  21   7      11119.17      11565.11       353.97 o                         
  -7  21   7       5666.80       5561.69       439.08 o                         
  -5  21   7       1313.24        946.63       180.69 o                         
  -3  21   7       4050.52       4060.12       183.64 o                         
  -1  21   7       5547.59       5847.17       243.89 o                         
   1  21   7       5232.93       4969.70       267.57 o                         
   3  21   7       1881.25       1791.49       310.79 o                         
   5  21   7       2771.26       2533.37       563.72 o                         
   7  21   7        349.62        323.89       278.13 o                         
 -14  22   7       2600.84        628.35      1319.83 o                         
 -12  22   7       4439.44       3677.01       310.06 o                         
 -10  22   7       1569.51       1409.11       310.20 o                         
  -8  22   7       5822.28       5902.24       353.55 o                         
  -6  22   7       2474.71       2203.59       250.70 o                         
  -4  22   7       3036.86       3164.46       277.94 o                         
  -2  22   7       7002.73       7027.57       258.15 o                         
   0  22   7         43.99       -152.66       152.66 o                         
   2  22   7       8325.83       8546.41       337.33 o                         
   4  22   7       4274.53       4454.85       417.25 o                         
   6  22   7       2997.80       1192.50      1194.18 o                         
 -13  23   7       1957.29       1591.11       207.68 o                         
 -11  23   7       3612.35       2961.22       365.72 o                         
  -9  23   7       1499.41       1998.87       331.15 o                         
  -7  23   7       5325.33       4674.56       404.48 o                         
  -5  23   7       3502.87       3770.18       387.73 o                         
  -3  23   7       4761.06       4659.94       273.72 o                         
  -1  23   7       1244.69        860.57       210.77 o                         
   1  23   7       3020.99       3206.48       259.41 o                         
   3  23   7       2648.53       2743.69       348.99 o                         
   5  23   7        691.53        699.80       888.44 o                         
 -12  24   7        361.89        -56.19       278.44 o                         
 -10  24   7       3443.44       3610.66       393.66 o                         
  -8  24   7        914.11        852.42       325.54 o                         
  -6  24   7       6928.10       6985.04       722.43 o                         
  -4  24   7       3823.13       4127.58       325.08 o                         
  -2  24   7       1140.45       1174.98       235.37 o                         
   0  24   7       4455.99       4358.47       226.15 o                         
   2  24   7       4121.14       4375.41       326.89 o                         
   4  24   7        772.31        854.09       394.86 o                         
   6  24   7       1119.72        553.95       556.59 o                         
 -13  25   7       2439.93       1171.39       910.52 o                         
 -11  25   7       1785.02       1059.42       362.18 o                         
  -9  25   7       3424.72       3570.20       354.08 o                         
  -7  25   7       3677.52       3898.82       803.88 o                         
  -5  25   7       3921.10       4146.20       441.64 o                         
  -3  25   7       7283.67       7458.32       325.38 o                         
  -1  25   7       3640.98       3283.38       245.55 o                         
   1  25   7       1648.64       1491.22       280.71 o                         
   3  25   7       3128.39       2922.23       380.37 o                         
 -12  26   7       1418.30       1565.08       671.02 o                         
 -10  26   7        844.44       1035.60       326.51 o                         
  -8  26   7       2721.78       3490.58       523.53 o                         
  -6  26   7        465.21       1103.56       797.65 o                         
  -4  26   7       2932.27       3071.96       334.19 o                         
  -2  26   7       5418.50       5718.89       315.12 o                         
   0  26   7        173.74        288.22       166.31 o                         
   2  26   7       2382.10       2635.42       323.30 o                         
 -11  27   7       2665.69       2573.03       463.13 o                         
  -9  27   7        749.96        394.90       391.05 o                         
  -7  27   7       3692.33       4422.87      1045.09 o                         
  -5  27   7       5546.07       5029.69       653.54 o                         
  -3  27   7       2108.75       1865.14       300.56 o                         
  -1  27   7       3911.31       3688.57       269.90 o                         
   1  27   7        880.35        693.01       278.29 o                         
   3  27   7       1182.14        485.94       732.46 o                         
 -10  28   7       4256.86       4350.22       511.18 o                         
  -8  28   7       1459.48       1566.56       753.51 o                         
  -6  28   7       3410.50       1433.73      1301.16 o                         
  -4  28   7       2233.59       2547.32       353.96 o                         
  -2  28   7       2024.13       1730.98       275.95 o                         
   0  28   7       1984.73       2001.19       192.65 o                         
   2  28   7       1407.55       1043.88       415.37 o                         
  -9  29   7        891.85       1117.66       463.49 o                         
  -7  29   7       3523.26       4137.76      1030.47 o                         
  -5  29   7        928.49        307.06       800.00 o                         
  -3  29   7       4074.88       4302.64       334.30 o                         
  -1  29   7       3184.25       3136.88       270.14 o                         
   1  29   7        356.76        457.53       291.44 o                         
  -8  30   7       2002.48       1685.64       232.67 o                         
  -6  30   7       1219.89        996.97      1004.05 o                         
  -4  30   7        811.62        844.18       362.64 o                         
  -2  30   7       1102.79       1110.96       275.56 o                         
   0  30   7       1334.71       1197.18       207.19 o                         
   2  30   7         69.47        644.07       473.06 o                         
  -7  31   7        126.78        339.84       184.17 o                         
  -5  31   7       2898.40       2366.95       896.07 o                         
  -3  31   7       1410.96        532.98       316.72 o                         
  -1  31   7       4207.43       4126.23       363.51 o                         
   1  31   7        342.39       3483.82       575.81 o                         
  -6  32   7        574.09        439.41       211.27 o                         
  -4  32   7       1654.91       1388.91       384.51 o                         
  -2  32   7       1131.92        662.28       354.34 o                         
 -16   0   8       2664.09       2901.73       431.81 o                         
 -14   0   8       5589.43       5075.93       303.14 o                         
 -12   0   8        961.86        582.68       230.85 o                         
 -10   0   8      15402.02      15229.61       368.68 o                         
  -8   0   8      18174.45      18451.50       477.34 o                         
  -6   0   8       8688.44       8682.15       654.31 o                         
  -4   0   8      36760.05      36151.20       520.25 o                         
  -2   0   8      35283.02      35037.55       496.94 o                         
   0   0   8       3484.19       3127.92       162.91 o                         
   2   0   8       5151.43       4618.72       249.88 o                         
   4   0   8      10933.57      12228.28       359.79 o                         
   6   0   8       3024.97       2245.70       843.97 o                         
   8   0   8       1145.69        844.19      1305.00 o                         
 -17   1   8       1911.96       2614.66       336.14 o                         
 -15   1   8       1436.77        985.68       246.71 o                         
 -13   1   8       1067.64        764.99       142.51 o                         
 -11   1   8       3532.06       3413.09       188.42 o                         
  -9   1   8       3264.98       2845.16       180.47 o                         
  -7   1   8      14518.77      13373.68       206.74 o                         
  -5   1   8      11850.03      11699.56       695.25 o                         
  -3   1   8       4399.83       4107.92       138.20 o                         
  -1   1   8      14545.04      15107.36       203.92 o                         
   1   1   8      12195.65      12315.83       199.27 o                         
   3   1   8       2920.11       2761.96       180.96 o                         
   5   1   8       1921.73       1801.82       323.53 o                         
   7   1   8        162.94        256.17       138.72 o                         
 -16   2   8       1988.44       2050.20       299.77 o                         
 -14   2   8       5655.72       5584.90       225.39 o                         
 -12   2   8       7835.40       8114.47       221.26 o                         
 -10   2   8       2118.53       2106.20       177.27 o                         
  -8   2   8      15368.55      15860.56       324.09 o                         
  -6   2   8       3581.23       3577.69       517.20 o                         
  -4   2   8       2356.86       2274.50       128.22 o                         
  -2   2   8       2119.17       2250.03       107.01 o                         
   0   2   8       4867.48       4421.89       121.75 o                         
   2   2   8        358.39        198.44       144.53 o                         
   4   2   8        245.49        249.39       193.05 o                         
   6   2   8        281.85         82.06       823.35 o                         
   8   2   8        938.59       -874.56      1034.49 o                         
 -17   3   8       1358.65       2080.52       330.65 o                         
 -15   3   8       3036.16       2611.31       252.57 o                         
 -13   3   8       3200.26       3234.79       161.37 o                         
 -11   3   8       8175.36       8282.83       215.50 o                         
  -9   3   8      11034.99      10750.23       224.32 o                         
  -7   3   8       5839.32       6017.67       157.07 o                         
  -5   3   8       2005.97       2203.84       305.28 o                         
  -3   3   8      14449.48      14238.21       196.70 o                         
  -1   3   8      17568.36      17129.67       208.15 o                         
   1   3   8       5225.76       5742.37       161.34 o                         
   3   3   8       2781.21       2450.61       180.75 o                         
   5   3   8       4551.53       4269.40       389.63 o                         
   7   3   8       1529.75       1441.46       154.24 o                         
   9   3   8       1538.56       -872.94      1280.65 o                         
 -16   4   8       3087.89       3272.95       302.02 o                         
 -14   4   8       3184.48       3277.69       207.64 o                         
 -12   4   8       5579.06       5440.35       205.54 o                         
 -10   4   8       7487.35       7790.83       207.20 o                         
  -8   4   8      13728.29      13757.61       275.74 o                         
  -6   4   8       4550.61       4473.66       520.33 o                         
  -4   4   8      41468.16      41523.15       434.30 o                         
  -2   4   8      25984.50      26204.44       262.55 o                         
   0   4   8       1030.62        933.76        98.99 o                         
   2   4   8       9675.83       9690.37       203.49 o                         
   4   4   8       9911.18      10518.48       275.61 o                         
   6   4   8       1185.59       -151.45       791.23 o                         
   8   4   8       1454.98       2235.38       756.14 o                         
 -17   5   8        503.32       1587.13       393.18 o                         
 -15   5   8       2211.17       2315.47       257.90 o                         
 -13   5   8       5511.05       5539.03       188.33 o                         
 -11   5   8       5745.78       5670.55       215.79 o                         
  -9   5   8       3183.55       3278.39       174.91 o                         
  -7   5   8      16167.54      16727.17       808.46 o                         
  -5   5   8      27942.14      26666.66       560.50 o                         
  -3   5   8       4631.43       4699.75       138.16 o                         
  -1   5   8       8266.93       8376.18       143.76 o                         
   1   5   8      10759.54      10562.67       196.14 o                         
   3   5   8        201.05        197.75       179.59 o                         
   5   5   8       2425.98       2514.00       327.00 o                         
   7   5   8        208.98        -17.48       133.57 o                         
   9   5   8       1965.90       1670.43      1340.20 o                         
 -16   6   8       2046.36       2173.77       317.08 o                         
 -14   6   8       1616.73       1247.61       202.17 o                         
 -12   6   8       8082.09       8635.24       234.12 o                         
 -10   6   8       4302.96       4342.21       202.65 o                         
  -8   6   8       9941.47       9986.27       275.21 o                         
  -6   6   8       6467.47       6341.31       136.56 o                         
  -4   6   8       1025.03       1006.09       115.29 o                         
  -2   6   8       4395.35       4463.63       117.59 o                         
   0   6   8       4609.76       4320.71       122.87 o                         
   2   6   8       2296.35       2343.58       162.96 o                         
   4   6   8        607.12        138.49       216.89 o                         
   6   6   8        276.64       -808.72       808.72 o                         
   8   6   8        239.24        255.05       922.99 o                         
 -17   7   8       2874.39       2837.74       663.09 o                         
 -15   7   8       2522.02       2518.33       294.96 o                         
 -13   7   8       5800.17       5589.51       190.35 o                         
 -11   7   8      13063.20      13899.25       275.46 o                         
  -9   7   8      11345.30      11940.51       238.83 o                         
  -7   7   8       5862.50       6181.75       166.98 o                         
  -5   7   8       4211.56       4150.57       324.52 o                         
  -3   7   8      10033.93      10396.63       167.01 o                         
  -1   7   8      13344.57      13462.93       178.93 o                         
   1   7   8       6389.62       6605.68       173.49 o                         
   3   7   8       8570.72       9026.79       244.81 o                         
   5   7   8       2253.84       1644.59       352.34 o                         
   7   7   8        344.04      -1476.95      1476.95 o                         
   9   7   8       1257.03        602.97       958.78 o                         
 -16   8   8       1998.19       1828.43       371.18 o                         
 -14   8   8       4549.57       3998.88       246.38 o                         
 -12   8   8       3457.35       3355.39       199.50 o                         
 -10   8   8       5073.67       5191.94       213.66 o                         
  -8   8   8       8485.82       8573.32       245.58 o                         
  -6   8   8      13550.00      14385.87       543.49 o                         
  -4   8   8      42868.55      42706.22       407.60 o                         
  -2   8   8       6795.66       7076.04       143.59 o                         
   0   8   8       4102.18       4397.67       129.61 o                         
   2   8   8      13137.79      13969.73       248.82 o                         
   4   8   8      10996.46      11185.14       298.33 o                         
   6   8   8       2239.46       -784.45      1065.55 o                         
   8   8   8       1817.18       2255.19       585.58 o                         
 -15   9   8       2707.01       2873.40       321.20 o                         
 -13   9   8       2415.15       2287.08       171.68 o                         
 -11   9   8       3924.41       3999.52       210.63 o                         
  -9   9   8      14584.32      15722.13       266.20 o                         
  -7   9   8       3111.63       3594.11       912.39 o                         
  -5   9   8       7861.72       7890.97       292.35 o                         
  -3   9   8       2133.77       2343.33       122.12 o                         
  -1   9   8      10143.91       9985.02       169.90 o                         
   1   9   8       8090.60       8563.50       204.47 o                         
   3   9   8        404.00        239.24       200.55 o                         
   5   9   8       2939.47       2735.61       364.88 o                         
   7   9   8       2651.53      -1683.69      1714.28 o                         
 -16  10   8        456.12         80.93       413.62 o                         
 -14  10   8       2068.55       1524.75       245.41 o                         
 -12  10   8       7246.33       7543.91       244.41 o                         
 -10  10   8       3384.70       3416.85       196.71 o                         
  -8  10   8       1062.85        679.13       207.00 o                         
  -6  10   8       6153.37       6296.57       330.74 o                         
  -4  10   8       2363.77       2362.74       141.60 o                         
  -2  10   8       2339.84       1972.05       123.94 o                         
   0  10   8       9492.42       8972.61       177.62 o                         
   2  10   8       2813.63       2993.75       192.51 o                         
   4  10   8       1234.17       1349.36       233.84 o                         
   6  10   8        381.99      -1488.16      1488.16 o                         
   8  10   8        141.09        838.85       800.14 o                         
 -15  11   8       2736.28       2564.20       349.01 o                         
 -13  11   8       1996.13       1916.21       183.25 o                         
 -11  11   8       5974.00       6402.16       258.04 o                         
  -9  11   8      12952.56      12806.55       263.57 o                         
  -7  11   8       3722.52       3945.46       667.54 o                         
  -5  11   8       6010.10       5746.62       260.95 o                         
  -3  11   8      13504.07      14367.34       208.59 o                         
  -1  11   8      12191.33      12549.90       203.50 o                         
   1  11   8       8304.09       8365.27       200.58 o                         
   3  11   8       3516.35       3562.10       222.01 o                         
   5  11   8       2194.14       1814.74       391.58 o                         
   7  11   8        327.70        120.98       135.93 o                         
 -16  12   8        936.16        313.25       413.37 o                         
 -14  12   8       6553.47       6062.22       317.24 o                         
 -12  12   8       3608.92       3812.84       247.64 o                         
 -10  12   8      11342.25      11706.56       278.11 o                         
  -8  12   8       7951.93       8758.10       266.85 o                         
  -6  12   8       6241.75       5706.87      1187.03 o                         
  -4  12   8      31922.69      32646.65       372.34 o                         
  -2  12   8       5618.85       5514.38       162.05 o                         
   0  12   8      17396.66      17606.90       252.11 o                         
   2  12   8      12187.89      12110.04       259.26 o                         
   4  12   8       8007.90       7850.67       279.39 o                         
   6  12   8       3550.42        822.69      1117.03 o                         
   8  12   8       2432.66       1050.34       707.84 o                         
 -15  13   8       5051.53       3927.99       400.19 o                         
 -13  13   8       3746.43       3495.93       212.79 o                         
 -11  13   8       5802.63       5889.67       255.41 o                         
  -9  13   8      11361.87      11751.79       276.45 o                         
  -7  13   8      12707.92      12555.90       930.83 o                         
  -5  13   8       7539.71       7386.19       262.26 o                         
  -3  13   8       2905.12       2811.09       153.52 o                         
  -1  13   8       8985.23       8529.44       177.59 o                         
   1  13   8       3742.34       3932.49       169.82 o                         
   3  13   8       2575.55       2307.15       214.69 o                         
   5  13   8       2032.53       1517.85       385.12 o                         
   7  13   8       1928.51       1555.35       166.10 o                         
 -16  14   8       1463.65       1877.25       979.67 o                         
 -14  14   8       1092.55        521.07       295.12 o                         
 -12  14   8       6781.99       6528.35       287.30 o                         
 -10  14   8        748.92        455.26       220.42 o                         
  -8  14   8       1632.18       1445.42       216.20 o                         
  -6  14   8       1162.53       1134.91       341.25 o                         
  -4  14   8        660.57        276.08       162.32 o                         
  -2  14   8       3858.26       4013.03       149.19 o                         
   0  14   8       3149.52       3487.92       139.86 o                         
   2  14   8        433.02        423.31       174.93 o                         
   4  14   8       1294.55        822.73       235.27 o                         
   6  14   8       1306.20      -1146.26      1146.26 o                         
   8  14   8        261.02        516.17       982.57 o                         
 -15  15   8       1626.09       1312.80       381.20 o                         
 -13  15   8       1488.20       1000.45       246.32 o                         
 -11  15   8       4675.21       5060.64       259.02 o                         
  -9  15   8       9908.68       9893.71       273.01 o                         
  -7  15   8       1156.41       1454.59       526.82 o                         
  -5  15   8      19238.87      19539.77       348.05 o                         
  -3  15   8       3808.62       3963.19       161.65 o                         
  -1  15   8       6518.28       6161.94       161.74 o                         
   1  15   8       7241.51       6952.93       200.57 o                         
   3  15   8       2566.09       2763.33       218.69 o                         
   5  15   8        423.66        645.79       407.34 o                         
   7  15   8        283.54        267.47       143.40 o                         
 -16  16   8        877.11       -803.01      1186.69 o                         
 -14  16   8       1650.02        490.62       301.43 o                         
 -12  16   8       2766.21       2496.70       306.20 o                         
 -10  16   8       6658.07       7049.16       266.62 o                         
  -8  16   8      11190.29      11703.26       278.82 o                         
  -6  16   8       7726.98       7921.86       450.80 o                         
  -4  16   8      14331.12      14408.28       268.57 o                         
  -2  16   8       8072.54       7755.97       176.46 o                         
   0  16   8       3623.70       3384.99       136.78 o                         
   2  16   8       7426.40       7698.24       223.18 o                         
   4  16   8       3257.38       2951.27       251.23 o                         
   6  16   8       1706.72      -1925.37      1925.37 o                         
 -15  17   8       3014.28       1821.00       795.63 o                         
 -13  17   8       4890.97       4363.46       263.14 o                         
 -11  17   8       6833.37       6766.92       313.24 o                         
  -9  17   8       8340.23       8612.06       291.59 o                         
  -7  17   8      14523.56      15851.08       987.96 o                         
  -5  17   8       4175.72       4316.49       254.91 o                         
  -3  17   8       6914.32       7284.46       184.68 o                         
  -1  17   8       5342.50       5264.90       155.88 o                         
   1  17   8       3233.88       3127.34       167.51 o                         
   3  17   8       1699.09       1734.94       214.95 o                         
   5  17   8       1773.50       1443.04       408.57 o                         
   7  17   8       2859.69       2643.48       227.23 o                         
 -14  18   8       1621.84       1051.69       289.95 o                         
 -12  18   8       4593.39       4585.06       316.88 o                         
 -10  18   8       2015.23       1529.57       272.81 o                         
  -8  18   8       2612.81       2926.58       278.87 o                         
  -6  18   8       3478.68       3236.07       454.96 o                         
  -4  18   8       2365.94       2648.39       169.43 o                         
  -2  18   8       3862.40       3752.54       166.53 o                         
   0  18   8       1168.42       1111.93       132.67 o                         
   2  18   8       1364.46       1307.78       180.09 o                         
   4  18   8       1968.59       1836.20       280.36 o                         
   6  18   8        290.04        -13.15       129.63 o                         
 -13  19   8       2743.02       2647.50       235.35 o                         
 -11  19   8       1176.94        382.42       266.90 o                         
  -9  19   8       4598.57       4756.51       294.28 o                         
  -7  19   8       2593.75       2093.51       693.03 o                         
  -5  19   8      10385.95      10437.11       307.09 o                         
  -3  19   8       1917.15       1856.95       173.64 o                         
  -1  19   8       3373.44       3380.13       162.41 o                         
   1  19   8       7246.10       7221.43       229.96 o                         
   3  19   8       2245.07       2489.42       270.89 o                         
   5  19   8       1723.36        544.68       432.42 o                         
 -14  20   8        302.49        347.63       380.31 o                         
 -12  20   8       2673.58       2452.27       301.59 o                         
 -10  20   8       3594.55       3277.81       292.48 o                         
  -8  20   8       6013.79       6001.77       333.64 o                         
  -6  20   8       3091.90       2276.63       400.41 o                         
  -4  20   8       8209.58       8249.56       267.99 o                         
  -2  20   8       7842.94       7912.50       213.58 o                         
   0  20   8        852.51        742.59       144.44 o                         
   2  20   8       2244.57       2327.89       235.33 o                         
   4  20   8       3194.10       2298.67       325.91 o                         
   6  20   8        730.80        116.50       219.64 o                         
 -13  21   8       3077.35       2627.08       231.97 o                         
 -11  21   8       1605.48        808.92       273.50 o                         
  -9  21   8       2808.54       2995.14       345.87 o                         
  -7  21   8       3227.90       3298.36       403.65 o                         
  -5  21   8       1323.24       1233.58       369.98 o                         
  -3  21   8       4621.04       5009.91       294.32 o                         
  -1  21   8       5314.50       5141.48       263.13 o                         
   1  21   8       3803.15       3907.87       297.84 o                         
   3  21   8       2558.70       2481.96       339.82 o                         
   5  21   8       1114.13        573.48       728.64 o                         
 -14  22   8       2203.71       -148.22      1251.72 o                         
 -12  22   8       4357.48       3373.52       314.47 o                         
 -10  22   8       1979.05       2369.73       294.14 o                         
  -8  22   8       1211.89       1713.57       311.89 o                         
  -6  22   8       5808.82       5593.89       445.45 o                         
  -4  22   8        973.65        721.66       283.52 o                         
  -2  22   8       3072.24       2963.30       256.96 o                         
   0  22   8       1124.77        975.38       210.08 o                         
   2  22   8        318.95        204.60       288.03 o                         
   4  22   8       1445.03       1722.88       413.47 o                         
 -13  23   8       1084.83       1139.79       233.56 o                         
 -11  23   8        120.06       -209.69       309.83 o                         
  -9  23   8       5178.78       5115.83       373.82 o                         
  -7  23   8       2370.32       2469.55       694.15 o                         
  -5  23   8       3425.09       3092.91       374.29 o                         
  -3  23   8       3044.45       3076.73       298.57 o                         
  -1  23   8       3069.92       2979.95       258.40 o                         
   1  23   8       2083.56       2198.07       273.89 o                         
   3  23   8        682.08        928.84       369.27 o                         
   5  23   8        990.88        696.16       324.58 o                         
 -12  24   8        985.92        969.63       276.23 o                         
 -10  24   8       4905.66       4530.44       320.38 o                         
  -8  24   8       1753.71       2209.47       316.48 o                         
  -6  24   8       1831.46       2152.98       601.73 o                         
  -4  24   8       2279.05       1987.56       298.92 o                         
  -2  24   8       7644.33       7546.72       304.45 o                         
   0  24   8        271.34        247.26       195.52 o                         
   2  24   8        633.26       1024.41       332.37 o                         
   4  24   8       2714.51       3925.82      1345.84 o                         
 -11  25   8       1014.38        885.90       318.19 o                         
  -9  25   8        588.23       -100.23       324.19 o                         
  -7  25   8       5382.31       6634.40      1068.77 o                         
  -5  25   8       2611.52       2410.72       442.05 o                         
  -3  25   8       1654.07       1507.21       297.44 o                         
  -1  25   8       1655.99       1545.35       243.30 o                         
   1  25   8       1923.32       1827.91       291.37 o                         
   3  25   8       1440.55       1682.54       749.35 o                         
 -12  26   8       4290.27       4685.20       724.46 o                         
 -10  26   8       1032.00       1573.45       345.45 o                         
  -8  26   8       1622.36       2417.36       404.15 o                         
  -6  26   8       2894.17       3383.19      1010.57 o                         
  -4  26   8       3056.42       2956.24       337.55 o                         
  -2  26   8       4034.78       3453.42       296.81 o                         
   0  26   8       3207.53       3424.44       245.17 o                         
   2  26   8        555.57        798.16       366.73 o                         
  -9  27   8       2973.31       4214.94       406.49 o                         
  -7  27   8       2228.45       2269.51      1029.51 o                         
  -5  27   8       3383.81       2632.68       718.32 o                         
  -3  27   8       2057.72       1503.96       324.75 o                         
  -1  27   8        884.43        879.43       271.14 o                         
   1  27   8       1007.19       1012.05       305.20 o                         
   3  27   8       1819.12       1383.55       740.81 o                         
  -8  28   8        912.77       1560.39       637.58 o                         
  -6  28   8        520.54       1130.99      1408.76 o                         
  -4  28   8       2361.12       2389.77       355.59 o                         
  -2  28   8       2945.27       2735.15       318.53 o                         
   0  28   8        212.56         48.83       195.14 o                         
  -7  29   8       3080.36       3052.19      1350.80 o                         
  -5  29   8       2182.73       1699.10       715.69 o                         
  -3  29   8       1617.71       1656.74       335.26 o                         
  -1  29   8        367.38        746.44       263.35 o                         
  -8  30   8        390.89        416.26       217.02 o                         
  -6  30   8       1523.30       1601.21       230.37 o                         
  -4  30   8       1216.96       1521.75       360.10 o                         
  -2  30   8       2828.10       2682.33       338.92 o                         
   0  30   8       1726.45       3092.91       523.38 o                         
  -7  31   8        241.29        197.92       291.14 o                         
  -5  31   8       1238.42       1479.52       822.99 o                         
  -3  31   8       1072.47        434.29       714.58 o                         
  -1  31   8        331.63       1415.36       768.34 o                         
 -16   0   6       1170.29       1532.72       420.47 o                         
 -14   0   4       4696.29       5215.21       329.22 o                         
 -12   0   2       2857.39       2986.73       259.58 o                         
  10   0   0       1833.07       2014.22       263.86 o                         
   8   0   2      13303.38      14249.77       399.32 o                         
 -17   1   9       2080.26       3138.35       358.74 o                         
 -15   1   9       2960.97       3001.78       258.63 o                         
 -13   1   9       5446.45       5594.80       201.04 o                         
 -11   1   9      12277.97      12855.87       253.40 o                         
  -9   1   9        868.84        513.38       174.17 o                         
  -7   1   9       8257.70       7765.81       164.86 o                         
  -5   1   9       1248.84       1440.40       253.31 o                         
  -3   1   9      17810.42      17942.44       245.23 o                         
  -1   1   9      11852.07      11812.00       195.65 o                         
   1   1   9       1883.66       2048.85       151.53 o                         
   3   1   9       2477.13       2849.28       200.30 o                         
   5   1   9       3339.61       3037.29       502.81 o                         
   7   1   9        814.10        962.38       181.66 o                         
 -16   2   9       2660.33       3170.00       315.42 o                         
 -14   2   9       3506.89       3512.32       214.97 o                         
 -12   2   9       4156.01       4008.48       208.31 o                         
 -10   2   9      12669.50      12685.92       247.93 o                         
  -8   2   9        203.46        -13.98       208.97 o                         
  -6   2   9       9002.73       8917.75       157.20 o                         
  -4   2   9      11289.96      11184.53       201.67 o                         
  -2   2   9      11819.88      12348.98       197.31 o                         
   0   2   9      20922.80      20906.58       253.83 o                         
   2   2   9      14511.06      15743.81       251.88 o                         
   4   2   9       3392.89       3347.41       253.87 o                         
   6   2   9       1462.89        392.50       948.13 o                         
 -17   3   9       2530.57       2615.02       367.91 o                         
 -15   3   9       2249.06       1901.22       257.60 o                         
 -13   3   9       9006.37       9448.37       233.54 o                         
 -11   3   9       8751.94       9314.69       239.06 o                         
  -9   3   9       5906.13       5643.70       193.98 o                         
  -7   3   9       7257.50       7194.92       159.66 o                         
  -5   3   9      13005.86      12673.99       340.84 o                         
  -3   3   9      18844.52      18841.95       242.28 o                         
  -1   3   9       5088.15       5751.49       156.59 o                         
   1   3   9       3546.58       3606.68       166.86 o                         
   3   3   9       4653.13       5184.42       239.38 o                         
   5   3   9       5721.17       5727.36       378.59 o                         
   7   3   9        741.59        527.17       184.72 o                         
 -16   4   9       2096.10       2178.66       300.09 o                         
 -14   4   9       3497.05       3567.51       214.86 o                         
 -12   4   9       1033.69        708.75       184.71 o                         
 -10   4   9       2968.92       2978.90       199.65 o                         
  -8   4   9       8881.74       8534.95       323.97 o                         
  -6   4   9       2828.95       2918.50        97.24 o                         
  -4   4   9        849.60        808.79       149.76 o                         
  -2   4   9        182.26        249.77       118.90 o                         
   0   4   9       1639.13       1741.26       120.24 o                         
   2   4   9       1390.59       1565.23       178.62 o                         
   4   4   9        705.38        636.15       240.26 o                         
   6   4   9        709.65       1362.36      1055.26 o                         
   8   4   9       1275.53        405.13      1372.88 o                         
 -17   5   9       1409.78       1670.29       438.19 o                         
 -15   5   9       2178.44       1566.64       253.29 o                         
 -13   5   9       4998.79       5256.67       194.95 o                         
 -11   5   9       7246.01       7785.63       232.88 o                         
  -9   5   9       3972.16       3818.80       196.29 o                         
  -7   5   9      10666.02      10674.49      1171.87 o                         
  -5   5   9       2054.57       2009.14       274.77 o                         
  -3   5   9       7864.09       8225.65       177.27 o                         
  -1   5   9      10884.05      10817.60       186.23 o                         
   1   5   9       2136.88       2424.49       168.31 o                         
   3   5   9       1575.06       1708.13       220.64 o                         
   5   5   9       2252.14       1591.58       401.02 o                         
   7   5   9       1415.55       1222.97       174.94 o                         
 -16   6   9       3690.45       3464.55       319.21 o                         
 -14   6   9       1767.77       1378.29       198.43 o                         
 -12   6   9       2812.19       2594.85       199.58 o                         
 -10   6   9      10161.07      10871.57       246.84 o                         
  -8   6   9       1098.16        759.87       230.13 o                         
  -6   6   9      23200.48      24308.27      1864.03 o                         
  -4   6   9      18974.56      19151.40       270.28 o                         
  -2   6   9       4991.94       4724.74       143.53 o                         
   0   6   9      16279.66      16584.46       234.06 o                         
   2   6   9      12201.06      13298.49       272.36 o                         
   4   6   9       4233.07       4637.59       272.96 o                         
   6   6   9       1426.85       1320.89       155.46 o                         
   8   6   9        557.59         52.14      1351.56 o                         
 -17   7   9       1028.42        249.10       626.28 o                         
 -15   7   9       1421.97       1460.46       290.32 o                         
 -13   7   9       7703.79       8060.13       227.26 o                         
 -11   7   9      10389.51      10688.89       257.38 o                         
  -9   7   9       6870.81       7320.57       219.58 o                         
  -7   7   9       4013.54       3458.77       528.69 o                         
  -5   7   9      14666.24      14617.50       403.63 o                         
  -3   7   9      23475.54      23433.64       262.87 o                         
  -1   7   9       6305.91       6447.47       166.95 o                         
   1   7   9       3834.61       4131.52       188.42 o                         
   3   7   9       4309.17       4164.36       249.27 o                         
   5   7   9       3909.31       3191.34       453.71 o                         
   7   7   9        258.20        223.27       143.45 o                         
 -16   8   9       3777.50       4021.59       345.28 o                         
 -14   8   9       5895.37       5238.33       255.82 o                         
 -12   8   9       2165.62       2199.05       209.37 o                         
 -10   8   9       4592.12       4627.71       217.10 o                         
  -8   8   9      21500.89      21390.05       345.58 o                         
  -6   8   9       3601.08       3586.62       112.44 o                         
  -4   8   9       3652.36       3773.70       147.68 o                         
  -2   8   9        377.51        447.74       130.89 o                         
   0   8   9        904.36        887.06       128.59 o                         
   2   8   9        624.22        504.35       198.01 o                         
   4   8   9        668.11        838.05       262.47 o                         
   6   8   9        119.49         13.26       133.17 o                         
 -15   9   9       1883.50       1781.84       297.45 o                         
 -13   9   9       1273.53       1014.10       185.82 o                         
 -11   9   9       7873.76       7810.43       242.73 o                         
  -9   9   9       2690.10       2741.54       212.74 o                         
  -7   9   9       9031.95       9709.29      1470.17 o                         
  -5   9   9       1843.93       1547.51       371.42 o                         
  -3   9   9       5741.31       5605.72       163.80 o                         
  -1   9   9       8001.58       8559.59       198.34 o                         
   1   9   9        641.36        823.38       157.22 o                         
   3   9   9       1581.89       1455.90       234.38 o                         
   5   9   9       2912.84       2546.94       452.78 o                         
   7   9   9        869.42        819.84       154.55 o                         
 -16  10   9       1377.67       1487.66       348.93 o                         
 -14  10   9        851.51        762.42       239.62 o                         
 -12  10   9       5282.56       5205.30       245.43 o                         
 -10  10   9      12753.99      13451.59       296.96 o                         
  -8  10   9       2916.61       2826.65       258.11 o                         
  -6  10   9      19141.11      19968.51      1130.21 o                         
  -4  10   9      30386.16      31060.57       348.60 o                         
  -2  10   9        421.18        409.27       143.11 o                         
   0  10   9       3725.01       3611.70       151.17 o                         
   2  10   9       9074.59      10013.67       263.50 o                         
   4  10   9       1633.67       1247.43       262.50 o                         
   6  10   9        779.12      -1598.26      1598.26 o                         
 -15  11   9       2353.28       2137.77       324.69 o                         
 -13  11   9       1924.12       1717.65       195.68 o                         
 -11  11   9       3077.87       2834.55       238.94 o                         
  -9  11   9       8688.41       8861.67       269.02 o                         
  -7  11   9       3802.97       3767.61      1016.48 o                         
  -5  11   9       4369.53       4234.97       276.61 o                         
  -3  11   9      12767.36      13107.77       232.77 o                         
  -1  11   9       8384.59       8696.64       201.56 o                         
   1  11   9       2963.90       3155.99       185.29 o                         
   3  11   9       2785.34       2489.37       238.56 o                         
   5  11   9       1652.26       1056.98       397.24 o                         
   7  11   9        998.44       -367.30      1517.53 o                         
 -16  12   9       2386.50       1887.48       494.30 o                         
 -14  12   9       5045.15       4354.77       287.45 o                         
 -12  12   9       2543.49       2789.43       235.48 o                         
 -10  12   9       5436.54       5553.92       245.89 o                         
  -8  12   9      22289.63      23146.61       401.29 o                         
  -6  12   9       1250.41       1158.74        92.52 o                         
  -4  12   9       2903.24       3032.04       174.69 o                         
  -2  12   9       2866.70       3023.24       161.21 o                         
   0  12   9         41.60         27.02       127.28 o                         
   2  12   9       1021.80        916.95       201.65 o                         
   4  12   9        761.79        920.71       262.30 o                         
   6  12   9        628.89      -1650.46      1650.46 o                         
 -15  13   9       2741.78       1927.55       349.72 o                         
 -13  13   9       1291.34        888.88       188.43 o                         
 -11  13   9       5272.62       5385.28       259.86 o                         
  -9  13   9       1854.10       1585.07       218.72 o                         
  -7  13   9       6079.70       6398.89       515.63 o                         
  -5  13   9       5845.89       5754.70       273.02 o                         
  -3  13   9       7073.66       7489.88       195.84 o                         
  -1  13   9       3830.27       3836.08       166.71 o                         
   1  13   9       1556.47       1390.17       178.34 o                         
   3  13   9       2961.02       3007.41       244.07 o                         
   5  13   9       1862.46       1233.36       419.99 o                         
   7  13   9        415.36        253.71       172.60 o                         
 -14  14   9       1563.58        959.77       287.81 o                         
 -12  14   9       3916.45       3957.47       242.63 o                         
 -10  14   9       4129.98       3964.29       233.27 o                         
  -8  14   9       6349.62       6406.62       251.90 o                         
  -6  14   9      10294.32       8981.08       715.29 o                         
  -4  14   9      13693.34      14101.46       270.15 o                         
  -2  14   9        772.01        717.70       149.06 o                         
   0  14   9       3106.99       3067.04       155.06 o                         
   2  14   9       5853.43       5898.23       238.55 o                         
   4  14   9        659.64        620.13       264.16 o                         
   6  14   9       1284.50        897.59       152.59 o                         
 -15  15   9       1760.86       1619.25       342.36 o                         
 -13  15   9        327.65        118.62       256.44 o                         
 -11  15   9        246.99         24.15       246.36 o                         
  -9  15   9       6129.34       5856.58       248.69 o                         
  -7  15   9       9541.21      10082.75       558.54 o                         
  -5  15   9       1634.40       1541.97       251.57 o                         
  -3  15   9       2534.90       2558.41       168.17 o                         
  -1  15   9       7519.62       7602.65       196.07 o                         
   1  15   9       2550.85       2127.54       183.99 o                         
   3  15   9        894.84        639.50       228.40 o                         
   5  15   9       1317.59        547.01       385.51 o                         
 -14  16   9       3464.62       2710.56       304.53 o                         
 -12  16   9       1399.84       1136.50       264.54 o                         
 -10  16   9       4941.45       4865.79       257.22 o                         
  -8  16   9       7229.58       7550.48       259.31 o                         
  -6  16   9       2571.90       2622.03       426.94 o                         
  -4  16   9       1975.22       2098.18       193.38 o                         
  -2  16   9       5949.48       5873.98       185.28 o                         
   0  16   9        817.05        606.66       132.57 o                         
   2  16   9        708.50        294.94       198.71 o                         
   4  16   9       1247.62       1291.63       264.41 o                         
   6  16   9        245.96        103.25       138.95 o                         
 -15  17   9       1636.90       1912.44       953.32 o                         
 -13  17   9       4479.68       3951.78       286.46 o                         
 -11  17   9       1564.97       1056.75       274.21 o                         
  -9  17   9       1701.31       1435.63       222.74 o                         
  -7  17   9       3938.24       2487.84       467.72 o                         
  -5  17   9       3742.89       3910.29       286.71 o                         
  -3  17   9       5094.94       5347.52       191.92 o                         
  -1  17   9       3365.43       3553.93       163.94 o                         
   1  17   9       7881.99       8371.75       224.32 o                         
   3  17   9       2121.87       1746.39       233.46 o                         
   5  17   9       1497.84        964.67       441.56 o                         
 -14  18   9       2160.53       1231.99       274.84 o                         
 -12  18   9       2055.05       1462.14       268.81 o                         
 -10  18   9       1443.32       1024.01       275.06 o                         
  -8  18   9       1821.55       1950.01       288.76 o                         
  -6  18   9      10140.92       9597.99       503.98 o                         
  -4  18   9       4924.46       5191.42       204.57 o                         
  -2  18   9       4189.19       3843.39       168.92 o                         
   0  18   9       3148.16       2629.41       155.95 o                         
   2  18   9       3403.11       3541.03       212.93 o                         
   4  18   9       1257.27        922.82       318.34 o                         
 -13  19   9       1874.24       1178.30       237.94 o                         
 -11  19   9       2531.92       2465.58       287.24 o                         
  -9  19   9       4335.15       4789.16       301.99 o                         
  -7  19   9       3686.84       4073.55       463.07 o                         
  -5  19   9        933.92       1159.24       297.56 o                         
  -3  19   9       1190.39       1198.67       188.89 o                         
  -1  19   9       7703.16       7428.81       221.72 o                         
   1  19   9       1256.00       1233.89       210.76 o                         
   3  19   9        413.80        603.42       280.46 o                         
   5  19   9        734.79        199.61       290.23 o                         
 -14  20   9       2128.74       2395.77       620.72 o                         
 -12  20   9       1247.17        644.12       261.57 o                         
 -10  20   9        659.31        388.36       269.32 o                         
  -8  20   9       5064.83       5365.90       322.03 o                         
  -6  20   9       1379.88        383.65       409.63 o                         
  -4  20   9       5046.30       5177.54       240.05 o                         
  -2  20   9       4228.47       4530.93       216.05 o                         
   0  20   9       3318.16       3637.32       241.78 o                         
   2  20   9       1102.50       1152.73       329.25 o                         
   4  20   9       1108.08        478.32       703.36 o                         
 -13  21   9       1573.41       1437.74       235.41 o                         
 -11  21   9       3224.90       3056.83       296.79 o                         
  -9  21   9       1635.66       1514.93       335.37 o                         
  -7  21   9       4973.12       5040.15       464.12 o                         
  -5  21   9       4031.92       4149.47       301.41 o                         
  -3  21   9       2450.14       2481.91       295.99 o                         
  -1  21   9       3672.45       3923.71       305.94 o                         
   1  21   9       2516.44       2741.85       308.84 o                         
   3  21   9       1949.97       2232.50       405.01 o                         
 -12  22   9       2976.90       2256.46       286.15 o                         
 -10  22   9       2409.26       2328.19       297.85 o                         
  -8  22   9        506.86       1039.39       303.95 o                         
  -6  22   9      14715.25      15070.12       981.80 o                         
  -4  22   9       2321.75       2586.70       324.13 o                         
  -2  22   9       8060.36       8250.02       349.12 o                         
   0  22   9       1410.31       1220.35       243.77 o                         
   2  22   9       2182.75       2583.55       353.10 o                         
   4  22   9       1076.35        844.53       365.16 o                         
 -13  23   9       1202.28       1109.15       428.66 o                         
 -11  23   9       3696.28       3741.25       314.02 o                         
  -9  23   9       3933.29       4824.18       334.95 o                         
  -7  23   9       1522.61       1512.41       768.76 o                         
  -5  23   9       1555.39       1503.62       374.53 o                         
  -3  23   9       4074.11       4146.23       326.58 o                         
  -1  23   9       2109.97       1905.95       296.79 o                         
   1  23   9       1992.18       1771.92       289.01 o                         
   3  23   9        193.30        -25.49       846.03 o                         
 -12  24   9       2396.84       3131.99       480.05 o                         
 -10  24   9        616.76       1100.67       354.80 o                         
  -8  24   9       1798.12       2059.40       401.50 o                         
  -6  24   9        499.35        323.96       812.09 o                         
  -4  24   9       3260.16       3416.15       346.03 o                         
  -2  24   9       3992.70       4000.04       324.96 o                         
   0  24   9        118.28        -58.95       219.70 o                         
   2  24   9       2022.47       1802.07       590.84 o                         
 -11  25   9       2624.88       2211.84       436.59 o                         
  -9  25   9        688.90        936.15       362.81 o                         
  -7  25   9       2514.06       1916.06      1002.77 o                         
  -5  25   9       3492.51       3430.98       396.68 o                         
  -3  25   9        849.73        660.12       320.47 o                         
  -1  25   9       1862.95       1737.19       274.44 o                         
   1  25   9       1485.65       1421.30       308.69 o                         
 -10  26   9       1577.79       2381.07       487.48 o                         
  -8  26   9        254.47        199.90       409.27 o                         
  -6  26   9       2425.10       3697.41      1485.54 o                         
  -4  26   9        324.73        369.92       342.33 o                         
  -2  26   9       2375.19       2038.84       318.81 o                         
   0  26   9       1484.79       1416.58       249.01 o                         
   2  26   9        668.96        860.25       384.96 o                         
  -9  27   9       4517.61       4878.61       632.90 o                         
  -7  27   9        989.31        102.43      1056.89 o                         
  -5  27   9       2253.64       3683.80       676.58 o                         
  -3  27   9       1943.73       1739.23       361.21 o                         
  -1  27   9        942.68        932.28       288.93 o                         
   1  27   9       1396.53       1626.76       738.86 o                         
  -8  28   9       1857.81       3205.19       944.44 o                         
  -6  28   9        834.14       1012.74       213.12 o                         
  -4  28   9       2221.94       2094.62       377.68 o                         
  -2  28   9       1443.74       1386.79       338.22 o                         
   0  28   9        142.40        336.73       613.95 o                         
  -7  29   9        964.86        632.27      1429.54 o                         
  -5  29   9       2177.55       2730.23       504.60 o                         
  -3  29   9        420.20       -372.23       682.93 o                         
  -1  29   9       2248.23       1719.47       578.77 o                         
  -6  30   9        297.81        404.79       633.57 o                         
  -4  30   9       1858.72       3344.35       773.08 o                         
  -2  30   9        281.23       2631.60       943.76 o                         
 -16   0  10        627.74       1536.20       445.06 o                         
 -14   0  10       3913.91       3747.31       348.66 o                         
 -12   0  10       7412.74       7393.71       336.13 o                         
 -10   0  10        864.61        805.97       262.92 o                         
  -8   0  10       3412.17       3463.73       353.63 o                         
  -6   0  10      39261.00      37618.34       553.48 o                         
  -4   0  10       1943.08       2196.23       249.60 o                         
  -2   0  10       5425.46       5725.13       265.61 o                         
   0   0  10      18172.27      19024.99       376.76 o                         
   2   0  10       2627.36       3096.27       281.80 o                         
   4   0  10       3726.34       3731.32       457.00 o                         
   6   0  10        572.33        784.12       260.80 o                         
 -17   1  10       2275.09       3680.01       413.85 o                         
 -15   1  10       1045.80       1043.15       258.85 o                         
 -13   1  10       2931.51       3381.75       203.43 o                         
 -11   1  10       2658.09       1920.65       197.59 o                         
  -9   1  10       9134.00       8832.71       246.43 o                         
  -7   1  10       4181.11       4214.27       618.79 o                         
  -5   1  10       8938.42       8997.47       460.46 o                         
  -3   1  10       8937.36       8776.45       212.74 o                         
  -1   1  10       1813.33       2070.48       149.57 o                         
   1   1  10       4027.72       4229.68       185.55 o                         
   3   1  10       1810.19       2513.74       264.82 o                         
   5   1  10       1691.15        813.31       424.53 o                         
 -16   2  10       3700.80       3901.24       319.87 o                         
 -14   2  10       3532.35       4339.97       243.35 o                         
 -12   2  10       4467.88       4595.09       216.59 o                         
 -10   2  10      12697.32      13080.28       262.58 o                         
  -8   2  10        966.38        629.03       217.67 o                         
  -6   2  10        759.93        742.79        82.52 o                         
  -4   2  10        872.92        711.52       150.89 o                         
  -2   2  10        372.65        341.97       151.67 o                         
   0   2  10       2092.84       2261.89       141.42 o                         
   2   2  10        301.47        256.12       201.25 o                         
   4   2  10        392.94        670.99       300.22 o                         
   6   2  10        170.41        343.42       173.16 o                         
 -17   3  10        957.43       1609.33       443.92 o                         
 -15   3  10       1801.55       2023.41       264.23 o                         
 -13   3  10       4769.66       4748.16       203.69 o                         
 -11   3  10       2878.20       2596.96       195.00 o                         
  -9   3  10       7112.31       7139.33       261.16 o                         
  -7   3  10       9917.09      10078.98       656.23 o                         
  -5   3  10      20035.30      19631.90       423.89 o                         
  -3   3  10       5520.27       5477.54       177.55 o                         
  -1   3  10       3595.15       3575.80       158.23 o                         
   1   3  10       4427.60       4803.23       203.84 o                         
   3   3  10       3880.83       4215.00       254.52 o                         
   5   3  10       1362.08       1577.80       472.65 o                         
 -16   4  10        982.73       1006.86       334.58 o                         
 -14   4  10       1640.65       1316.66       213.83 o                         
 -12   4  10       4861.26       4648.84       217.23 o                         
 -10   4  10       5104.55       4987.28       213.43 o                         
  -8   4  10       5679.34       5558.91       253.33 o                         
  -6   4  10      15333.27       9690.52       672.04 o                         
  -4   4  10       1295.76       1166.13       153.30 o                         
  -2   4  10       9361.25       9532.34       198.20 o                         
   0   4  10      11351.55      11850.86       220.99 o                         
   2   4  10       1345.19       1458.75       211.42 o                         
   4   4  10       1971.79       1719.79       281.54 o                         
   6   4  10       1511.74       1708.89       203.36 o                         
 -17   5  10       1357.86       1735.71       719.57 o                         
 -15   5  10       1711.27       1932.99       264.18 o                         
 -13   5  10       1874.24       1868.15       182.80 o                         
 -11   5  10       4908.86       4738.22       225.11 o                         
  -9   5  10       7068.61       6974.61       268.29 o                         
  -7   5  10       5279.91       5657.49       644.81 o                         
  -5   5  10       7525.79       7776.85       315.63 o                         
  -3   5  10      10714.76      11072.86       208.84 o                         
  -1   5  10       2105.85       2222.06       155.24 o                         
   1   5  10       1985.16       2050.94       194.60 o                         
   3   5  10       2700.98       2924.64       258.90 o                         
   5   5  10        794.24        302.97       556.43 o                         
   7   5  10        129.64        -11.33       585.21 o                         
 -16   6  10       1428.35       1862.55       339.00 o                         
 -14   6  10        847.29        927.52       222.20 o                         
 -12   6  10       1595.40       1686.36       202.13 o                         
 -10   6  10       8554.25       8703.31       251.95 o                         
  -8   6  10       2655.52       2658.60       214.27 o                         
  -6   6  10       1273.24       1129.30        89.02 o                         
  -4   6  10       1473.04       1320.36       154.75 o                         
  -2   6  10       2349.80       2351.25       160.36 o                         
   0   6  10        841.20        874.49       138.21 o                         
   2   6  10       1435.77       1743.03       215.15 o                         
   4   6  10        339.61        195.78       275.90 o                         
   6   6  10        187.18        219.68       154.39 o                         
 -17   7  10        595.33       1142.43       690.65 o                         
 -15   7  10       3017.30       2795.75       304.93 o                         
 -13   7  10       3693.90       3221.86       215.14 o                         
 -11   7  10       3269.56       3471.80       232.96 o                         
  -9   7  10       7922.37       8398.90       279.54 o                         
  -7   7  10      10586.31       8592.86      1241.06 o                         
  -5   7  10      10888.82      11326.35       381.81 o                         
  -3   7  10       9597.32       9465.47       208.77 o                         
  -1   7  10       3700.94       3878.34       184.12 o                         
   1   7  10       5014.16       5491.97       209.84 o                         
   3   7  10       4085.05       4190.84       268.97 o                         
   5   7  10        862.73       1276.03       481.57 o                         
 -16   8  10       2635.75       3130.21       336.55 o                         
 -14   8  10       1676.33       1225.86       236.98 o                         
 -12   8  10       3913.58       3958.66       252.02 o                         
 -10   8  10       1247.75       1038.15       221.10 o                         
  -8   8  10       7240.41       6949.84       257.65 o                         
  -6   8  10       5968.01       5628.69       154.26 o                         
  -4   8  10      11430.35      11798.69       231.02 o                         
  -2   8  10      12803.45      13477.83       254.33 o                         
   0   8  10       6623.36       6585.90       190.42 o                         
   2   8  10       2386.30       2358.27       229.06 o                         
   4   8  10       2353.64       2848.63       303.00 o                         
   6   8  10       1497.55       1518.87       172.05 o                         
 -17   9  10       2097.04       3072.94       828.05 o                         
 -15   9  10       4211.67       3926.19       318.19 o                         
 -13   9  10       5073.67       4975.42       236.65 o                         
 -11   9  10       6469.60       6560.86       264.26 o                         
  -9   9  10       3197.13       3335.09       242.07 o                         
  -7   9  10       4382.21       4084.83      1079.80 o                         
  -5   9  10       6535.24       6816.12       278.07 o                         
  -3   9  10       9403.02       9944.38       230.64 o                         
  -1   9  10        685.02        720.22       160.77 o                         
   1   9  10       1519.46       1414.47       201.98 o                         
   3   9  10       3876.78       3995.48       277.33 o                         
   5   9  10       1403.46       1358.27       406.89 o                         
 -16  10  10       1467.96       1790.90       368.07 o                         
 -14  10  10       2053.64       1580.26       244.04 o                         
 -12  10  10        947.80        833.39       224.35 o                         
 -10  10  10       6541.54       6703.29       266.08 o                         
  -8  10  10       3137.73       2722.22       249.55 o                         
  -6  10  10       4626.56       4584.20       736.22 o                         
  -4  10  10       2334.07       2597.99       181.21 o                         
  -2  10  10       2876.33       3083.22       186.30 o                         
   0  10  10       1058.09       1064.21       148.88 o                         
   2  10  10       2027.23       2510.02       236.77 o                         
   4  10  10        224.73        703.84       291.90 o                         
   6  10  10        136.79        292.09       148.00 o                         
 -15  11  10       2974.71       2883.21       326.89 o                         
 -13  11  10       5700.02       5930.98       251.49 o                         
 -11  11  10        949.66        682.33       225.60 o                         
  -9  11  10      11685.96      11667.05       300.09 o                         
  -7  11  10       4932.25       4323.67       949.43 o                         
  -5  11  10       3258.93       3610.84       250.57 o                         
  -3  11  10       7143.24       7386.40       216.76 o                         
  -1  11  10       2991.27       2896.63       178.12 o                         
   1  11  10       3569.17       3668.57       221.00 o                         
   3  11  10       3487.73       3362.09       271.03 o                         
   5  11  10       1178.89       1725.24       449.42 o                         
 -16  12  10       1250.16        999.96       913.30 o                         
 -14  12  10       2135.81       1723.83       253.40 o                         
 -12  12  10       8148.73       8594.08       288.30 o                         
 -10  12  10       1572.27       1345.38       233.96 o                         
  -8  12  10       5248.02       5445.52       258.21 o                         
  -6  12  10       5540.42       4805.43       475.39 o                         
  -4  12  10      10021.96      10283.49       239.99 o                         
  -2  12  10      12219.95      12264.06       251.03 o                         
   0  12  10       7203.63       7158.66       203.11 o                         
   2  12  10       5001.83       5400.73       254.98 o                         
   4  12  10       1547.48       1818.87       298.50 o                         
   6  12  10       1208.18        812.11       198.35 o                         
 -15  13  10       4704.81       4236.80       370.64 o                         
 -13  13  10       4742.53       4833.04       244.06 o                         
 -11  13  10       2300.22       2159.39       245.60 o                         
  -9  13  10       4285.59       4399.94       255.94 o                         
  -7  13  10       7544.09       6876.09       547.18 o                         
  -5  13  10      10385.48      10504.94       307.38 o                         
  -3  13  10       4220.16       4301.63       203.21 o                         
  -1  13  10       1542.42       1574.84       169.07 o                         
   1  13  10       1702.99       1492.00       203.75 o                         
   3  13  10       3942.66       4232.22       273.20 o                         
   5  13  10        403.42        -73.73       508.21 o                         
 -16  14  10       1533.70       -316.61      1297.00 o                         
 -14  14  10       3710.29       3257.60       311.70 o                         
 -12  14  10       2121.90       1880.63       238.06 o                         
 -10  14  10       4889.09       4589.21       258.19 o                         
  -8  14  10       1439.20       1244.62       229.96 o                         
  -6  14  10       3632.54       4079.66       457.27 o                         
  -4  14  10       1500.65       1030.32       191.45 o                         
  -2  14  10        410.25        476.47       173.49 o                         
   0  14  10       4138.10       4337.71       186.80 o                         
   2  14  10       1287.55       1072.69       231.14 o                         
   4  14  10        620.48        528.08       329.62 o                         
 -15  15  10       1766.10       2001.49       402.15 o                         
 -13  15  10       3011.08       2312.84       238.83 o                         
 -11  15  10       1291.55       1251.48       242.63 o                         
  -9  15  10       3585.55       3822.62       245.22 o                         
  -7  15  10       5143.38       4842.68       538.43 o                         
  -5  15  10       2736.73       2897.89       290.95 o                         
  -3  15  10       8383.84       8747.07       233.69 o                         
  -1  15  10       2450.69       2424.64       175.13 o                         
   1  15  10       1935.68       1581.37       201.91 o                         
   3  15  10       2387.87       2632.45       271.52 o                         
   5  15  10        162.74        -62.60       134.45 o                         
 -14  16  10       2926.18       2847.37       309.87 o                         
 -12  16  10       4270.68       4226.41       301.70 o                         
 -10  16  10        473.75        136.04       240.13 o                         
  -8  16  10       2779.64       2638.52       247.72 o                         
  -6  16  10       1517.12        600.08       697.57 o                         
  -4  16  10       3975.86       3846.11       215.47 o                         
  -2  16  10       7097.32       7208.84       216.35 o                         
   0  16  10       6862.03       7066.74       212.71 o                         
   2  16  10       1693.90       1373.62       230.20 o                         
   4  16  10       1510.19       1268.13       312.18 o                         
 -15  17  10       2871.70       3097.53      1437.86 o                         
 -13  17  10       3884.28       3652.85       287.30 o                         
 -11  17  10       2659.36       2623.51       289.52 o                         
  -9  17  10       2349.42       2535.50       239.44 o                         
  -7  17  10       5352.92       5175.24       501.76 o                         
  -5  17  10       9301.86       9070.28       304.46 o                         
  -3  17  10       1510.05       1791.37       192.88 o                         
  -1  17  10       7677.94       8075.97       217.37 o                         
   1  17  10       1596.36       1532.54       194.01 o                         
   3  17  10       2687.17       2694.72       265.18 o                         
 -14  18  10       1148.87       1255.90       297.50 o                         
 -12  18  10       2237.63       1663.02       272.37 o                         
 -10  18  10       5976.75       5939.36       328.88 o                         
  -8  18  10       1306.00       1516.55       257.07 o                         
  -6  18  10       3737.39       5373.21      1092.94 o                         
  -4  18  10       1453.96       1507.33       200.97 o                         
  -2  18  10       1372.10       1440.71       179.74 o                         
   0  18  10       1227.91       1303.20       161.78 o                         
   2  18  10        684.66        943.09       259.14 o                         
   4  18  10        203.72        883.95       549.00 o                         
 -13  19  10       1857.37       1447.56       269.29 o                         
 -11  19  10       1759.10       1843.84       289.43 o                         
  -9  19  10       1777.89       1566.52       299.20 o                         
  -7  19  10       3608.78       4308.29       948.65 o                         
  -5  19  10       2096.38       2076.64       250.51 o                         
  -3  19  10       5836.25       6214.87       259.50 o                         
  -1  19  10       1198.96       1342.95       200.43 o                         
   1  19  10        725.16        519.69       224.67 o                         
   3  19  10       2097.37        275.85       432.70 o                         
 -14  20  10       1807.65       2439.58      1219.57 o                         
 -12  20  10       3189.69       3039.22       281.17 o                         
 -10  20  10       1012.63        343.28       286.29 o                         
  -8  20  10       2920.30       3154.68       277.35 o                         
  -6  20  10       6702.97       7722.03       923.81 o                         
  -4  20  10        590.72        892.96       232.88 o                         
  -2  20  10       2150.52       2274.48       278.44 o                         
   0  20  10       6355.89       6254.31       310.15 o                         
   2  20  10        534.59        840.66       415.76 o                         
 -13  21  10       1945.19       1317.16       274.31 o                         
 -11  21  10       4061.10       4027.47       322.28 o                         
  -9  21  10       1171.42       1420.54       277.10 o                         
  -7  21  10       1291.86        595.22      1428.77 o                         
  -5  21  10       3929.22       4049.30       405.69 o                         
  -3  21  10       1894.23       1955.63       347.75 o                         
  -1  21  10       2496.72       2166.53       313.82 o                         
   1  21  10        409.31        744.95       321.67 o                         
   3  21  10        972.81        260.49       382.92 o                         
 -12  22  10       1450.80       1431.41       306.89 o                         
 -10  22  10       6805.73       7006.65       332.00 o                         
  -8  22  10       2215.54       2391.57       312.08 o                         
  -6  22  10       2785.85       3536.81       723.16 o                         
  -4  22  10       2233.55       2773.26       364.30 o                         
  -2  22  10        321.75        309.05       391.86 o                         
   0  22  10        177.44        313.50       257.63 o                         
   2  22  10        794.43       1418.16       776.16 o                         
 -11  23  10       1439.32       1289.44       300.51 o                         
  -9  23  10       1733.66       2165.15       331.34 o                         
  -7  23  10       1489.60       1446.24       977.31 o                         
  -5  23  10       2735.03       2672.70       408.25 o                         
  -3  23  10       2521.71       2429.18       368.20 o                         
  -1  23  10       2060.09       2061.30       322.53 o                         
   1  23  10        686.00        872.40       582.49 o                         
 -12  24  10       2112.87       1834.84       653.59 o                         
 -10  24  10        922.31       1769.25       341.89 o                         
  -8  24  10       3217.99       3324.35       442.49 o                         
  -6  24  10       4775.02       4522.07       965.39 o                         
  -4  24  10        601.41        748.78       377.93 o                         
  -2  24  10        671.35        392.10       357.75 o                         
   0  24  10       2427.96       2275.22       272.82 o                         
 -11  25  10       1846.76       7280.88      1133.30 o                         
  -9  25  10       1637.20       1579.04       378.40 o                         
  -7  25  10       1631.92       2922.76       947.97 o                         
  -5  25  10        852.53        939.10       412.85 o                         
  -3  25  10       3270.67       3165.87       388.37 o                         
  -1  25  10       1570.23       1297.83       308.86 o                         
   1  25  10        887.16        653.87      1000.81 o                         
 -10  26  10       4116.92       8468.22      1282.87 o                         
  -8  26  10        695.67       1264.37       565.25 o                         
  -6  26  10        997.42       1859.81      1177.87 o                         
  -4  26  10       3740.56       3622.95       392.07 o                         
  -2  26  10        528.28       -333.92       333.92 o                         
   0  26  10       1721.84        756.36       572.26 o                         
  -9  27  10        505.73       3444.77      1239.60 o                         
  -7  27  10        419.02        397.45       219.68 o                         
  -5  27  10       2669.33       2346.12       556.69 o                         
  -3  27  10       1161.62       1268.18       596.09 o                         
  -8  28  10        137.68       -275.33       369.07 o                         
  -6  28  10        245.91        478.10       279.13 o                         
  -4  28  10       1172.67       1239.37       890.97 o                         
  -5  29  10        396.02      -1383.99      1383.99 o                         
 -16   0   4       2313.66       2943.84       493.21 o                         
 -14   0   2       1273.05       1766.44       322.37 o                         
  12   0   0       2241.81       2197.57       288.59 o                         
  10   0   2       1352.36       1101.49       287.42 o                         
   8   0   4       1008.62        339.79       312.55 o                         
 -17   1  11       3656.91       5018.19       615.06 o                         
 -15   1  11       2935.19       2856.88       274.45 o                         
 -13   1  11       1272.39       1325.43       194.36 o                         
 -11   1  11       6428.88       7154.10       234.19 o                         
  -9   1  11       6965.49       7029.31       279.10 o                         
  -7   1  11       2548.59       3067.35       549.29 o                         
  -5   1  11       4053.03       4166.90       346.10 o                         
  -3   1  11       2910.08       2903.67       192.37 o                         
  -1   1  11       3787.47       4213.01       182.73 o                         
   1   1  11       4743.63       4987.10       258.15 o                         
   3   1  11        590.10        678.68       292.51 o                         
   5   1  11        557.76       1140.52       492.86 o                         
 -16   2  11        257.11        129.36       332.91 o                         
 -14   2  11       5473.85       6335.71       265.85 o                         
 -12   2  11       1411.33       1417.30       200.19 o                         
 -10   2  11       5200.49       5468.39       218.61 o                         
  -8   2  11       6702.05       6343.29       254.81 o                         
  -6   2  11       2146.18       1942.20       106.10 o                         
  -4   2  11      18929.21      18947.93       301.81 o                         
  -2   2  11      14908.98      16351.89       281.43 o                         
   0   2  11       5697.43       6020.45       200.15 o                         
   2   2  11       5603.31       6642.19       289.03 o                         
   4   2  11       6547.09       7848.35       396.68 o                         
 -17   3  11       3153.97       4421.74       608.28 o                         
 -15   3  11       5128.72       5640.85       311.60 o                         
 -13   3  11        354.44         19.50       187.30 o                         
 -11   3  11       4083.61       4415.13       221.52 o                         
  -9   3  11       8057.80       8016.68       284.09 o                         
  -7   3  11       7992.41       8059.76       502.43 o                         
  -5   3  11       5889.34       5451.94       339.65 o                         
  -3   3  11       2752.31       2782.69       185.19 o                         
  -1   3  11       4246.64       4565.27       197.94 o                         
   1   3  11       6794.24       7742.85       275.23 o                         
   3   3  11        309.22        245.13       315.58 o                         
   5   3  11        400.60       1418.28       911.95 o                         
 -16   4  11       2607.12       2772.46       363.79 o                         
 -14   4  11       3022.03       3039.42       256.89 o                         
 -12   4  11       7492.26       7041.24       238.53 o                         
 -10   4  11       1700.79       1933.77       201.66 o                         
  -8   4  11       1900.90       1853.23       237.67 o                         
  -6   4  11        972.27        962.28        96.26 o                         
  -4   4  11        308.18        317.01       182.49 o                         
  -2   4  11       1354.13       1525.35       180.00 o                         
   0   4  11       1076.91       1251.64       165.66 o                         
   2   4  11       1234.49       1461.24       239.01 o                         
   4   4  11        206.95        961.72       396.66 o                         
 -17   5  11       1196.07       1780.95       575.90 o                         
 -15   5  11       1302.35       1060.12       304.29 o                         
 -13   5  11       3468.18       3517.70       218.96 o                         
 -11   5  11       4673.07       4694.43       230.35 o                         
  -9   5  11       8210.60       8002.76       290.07 o                         
  -7   5  11       1606.28        651.02       589.46 o                         
  -5   5  11      13463.71      13619.65       466.88 o                         
  -3   5  11        212.52        280.84       184.21 o                         
  -1   5  11       1883.85       1963.34       185.14 o                         
   1   5  11       2820.59       2943.65       225.41 o                         
   3   5  11       1002.39        821.35       290.18 o                         
   5   5  11        810.35       2299.40       888.75 o                         
 -16   6  11       1628.18       2330.90       360.87 o                         
 -14   6  11       3799.44       3735.78       274.85 o                         
 -12   6  11       3052.89       3134.46       244.74 o                         
 -10   6  11       3417.04       3120.70       236.04 o                         
  -8   6  11      10583.55      10942.14       307.00 o                         
  -6   6  11       1393.59       1183.21       108.28 o                         
  -4   6  11       9620.98      10594.80       266.40 o                         
  -2   6  11      11985.83      12934.79       272.96 o                         
   0   6  11       1670.48       1193.75       161.88 o                         
   2   6  11       1772.77       1718.86       249.13 o                         
   4   6  11       3194.87       3825.53       357.23 o                         
 -17   7  11        956.03        753.02       608.50 o                         
 -15   7  11       2030.36       1748.36       309.31 o                         
 -13   7  11       3964.38       3996.37       227.54 o                         
 -11   7  11       7308.42       7779.70       290.77 o                         
  -9   7  11       8058.12       8719.79       326.78 o                         
  -7   7  11       4431.27       4628.97       487.68 o                         
  -5   7  11       4932.45       4606.28       372.83 o                         
  -3   7  11       8126.90       8576.47       252.73 o                         
  -1   7  11       5056.71       5444.82       212.95 o                         
   1   7  11       5769.27       6412.98       264.58 o                         
   3   7  11       1237.48       1074.65       279.24 o                         
   5   7  11        335.70        314.36       176.93 o                         
 -16   8  11       1713.25       2086.10       345.56 o                         
 -14   8  11       4301.36       4301.29       277.64 o                         
 -12   8  11       8083.36       8161.37       293.12 o                         
 -10   8  11        993.74        797.86       245.19 o                         
  -8   8  11       5182.78       5048.19       277.40 o                         
  -6   8  11       3802.10       3162.11       650.91 o                         
  -4   8  11        773.65        683.40       207.02 o                         
  -2   8  11        635.66        486.79       187.03 o                         
   0   8  11        379.07        300.91       154.49 o                         
   2   8  11        106.45       -234.97       247.57 o                         
   4   8  11        807.06        980.98       321.33 o                         
 -15   9  11        461.66        142.32       297.36 o                         
 -13   9  11       2383.92       2528.43       219.32 o                         
 -11   9  11       2486.97       2252.49       240.95 o                         
  -9   9  11       3304.69       3441.96       260.26 o                         
  -7   9  11       2850.03       3139.02       568.72 o                         
  -5   9  11      11414.00      11244.25       341.56 o                         
  -3   9  11        411.56         52.43       204.85 o                         
  -1   9  11       1521.48       1636.11       188.65 o                         
   1   9  11       2197.28       2228.31       228.12 o                         
   3   9  11        495.50        618.27       282.49 o                         
   5   9  11        506.39        218.01       206.46 o                         
 -16  10  11        912.12        763.35       479.02 o                         
 -14  10  11       2978.99       2586.88       264.69 o                         
 -12  10  11       3086.44       2936.32       253.79 o                         
 -10  10  11       1953.72       1923.55       243.76 o                         
  -8  10  11       8122.79       8478.47       297.29 o                         
  -6  10  11        728.78       -398.22       725.64 o                         
  -4  10  11       3758.48       3574.39       224.44 o                         
  -2  10  11       9389.14      10210.90       254.58 o                         
   0  10  11       1324.12       1159.26       168.37 o                         
   2  10  11       2020.01       1739.27       251.58 o                         
   4  10  11       1936.08       2623.51       344.38 o                         
 -15  11  11        645.72        567.05       294.38 o                         
 -13  11  11       3481.55       3364.23       235.95 o                         
 -11  11  11       3509.98       3289.56       247.16 o                         
  -9  11  11       1636.32       1064.19       256.85 o                         
  -7  11  11       1323.46        964.85       508.49 o                         
  -5  11  11       2343.24       2309.46       283.63 o                         
  -3  11  11       3298.81       3091.65       222.13 o                         
  -1  11  11       3554.86       3620.17       200.63 o                         
   1  11  11       2412.45       2364.10       224.76 o                         
   3  11  11       1275.08       1616.84       289.38 o                         
 -16  12  11       1465.34        952.74      1308.41 o                         
 -14  12  11       2536.65       1999.03       259.86 o                         
 -12  12  11       5571.16       5832.15       277.19 o                         
 -10  12  11       1483.28       1193.62       243.41 o                         
  -8  12  11       3799.23       4375.44       274.14 o                         
  -6  12  11       1722.29        842.63       551.53 o                         
  -4  12  11        613.51        284.84       220.31 o                         
  -2  12  11       1011.40       1289.50       202.84 o                         
   0  12  11        352.65        295.99       169.84 o                         
   2  12  11        210.46        222.91       247.14 o                         
   4  12  11        360.84        389.93       509.08 o                         
 -15  13  11        694.78       1079.95       345.74 o                         
 -13  13  11        844.23        989.21       206.43 o                         
 -11  13  11       3921.75       4192.01       267.87 o                         
  -9  13  11       1587.98       1824.69       264.15 o                         
  -7  13  11       2137.42       2299.49       512.87 o                         
  -5  13  11       5878.46       6068.83       290.04 o                         
  -3  13  11       2643.27       2610.58       224.39 o                         
  -1  13  11       1740.41       1590.46       190.49 o                         
   1  13  11       2264.02       2372.29       226.69 o                         
   3  13  11        852.28       1519.20       315.61 o                         
 -14  14  11       3354.46       3143.18       316.34 o                         
 -12  14  11       2123.95       2062.20       250.01 o                         
 -10  14  11       2744.93       2586.59       254.43 o                         
  -8  14  11       6568.32       6495.85       268.27 o                         
  -6  14  11        324.85       -542.42       570.74 o                         
  -4  14  11       4170.10       4463.57       246.88 o                         
  -2  14  11       6010.98       6059.13       240.01 o                         
   0  14  11        383.63        246.65       169.56 o                         
   2  14  11        422.76        765.63       248.92 o                         
   4  14  11        569.39        246.16       153.63 o                         
 -15  15  11       2085.12       2110.82       757.55 o                         
 -13  15  11       1404.32       1465.56       230.57 o                         
 -11  15  11       2850.07       3117.89       268.66 o                         
  -9  15  11        914.45        999.05       244.76 o                         
  -7  15  11       4026.73       4161.92       477.69 o                         
  -5  15  11       3854.77       3818.43       292.53 o                         
  -3  15  11       2668.17       3025.78       232.99 o                         
  -1  15  11       2048.42       1804.95       198.12 o                         
   1  15  11       2310.24       2498.34       227.59 o                         
   3  15  11        391.10        306.28       300.60 o                         
 -14  16  11        419.58         41.13       286.42 o                         
 -12  16  11       5729.53       5410.54       284.89 o                         
 -10  16  11        737.71        522.26       252.46 o                         
  -8  16  11       2523.17       2725.15       255.34 o                         
  -6  16  11       1708.15       1451.32       520.36 o                         
  -4  16  11       2396.97       2610.12       237.95 o                         
  -2  16  11        739.68        533.84       203.16 o                         
   0  16  11       1771.53       1857.35       184.41 o                         
   2  16  11        410.29        635.87       246.33 o                         
 -13  17  11       1965.26       1498.71       261.39 o                         
 -11  17  11       2404.07       2460.34       307.88 o                         
  -9  17  11       4526.43       4496.81       269.16 o                         
  -7  17  11       1114.42        961.16       367.90 o                         
  -5  17  11       4014.02       4450.18       298.22 o                         
  -3  17  11       1654.18       1311.69       217.45 o                         
  -1  17  11       1671.67       1432.66       207.39 o                         
   1  17  11       2206.79       1779.62       218.89 o                         
   3  17  11       1167.57       -600.51       600.51 o                         
 -14  18  11       1621.41       1215.28       555.36 o                         
 -12  18  11       1489.87       1358.80       268.37 o                         
 -10  18  11       4223.05       3725.20       333.05 o                         
  -8  18  11       5766.82       5732.07       310.34 o                         
  -6  18  11        897.52        581.00       646.62 o                         
  -4  18  11       5753.53       5824.69       256.48 o                         
  -2  18  11       3292.63       3237.24       259.57 o                         
   0  18  11       1829.07       1536.00       208.64 o                         
   2  18  11        824.74       1182.63       408.11 o                         
 -13  19  11       2393.88       2425.62       305.88 o                         
 -11  19  11       2352.45       1762.65       305.18 o                         
  -9  19  11        327.43        755.55       274.91 o                         
  -7  19  11       2368.41       1653.60       557.82 o                         
  -5  19  11       1940.03       2141.76       431.67 o                         
  -3  19  11       2258.82       2414.07       271.82 o                         
  -1  19  11        733.25        353.13       240.49 o                         
   1  19  11       2143.84       2485.72       344.69 o                         
 -12  20  11       1413.02        935.40       284.48 o                         
 -10  20  11       1057.65       1309.62       288.05 o                         
  -8  20  11       1984.14       1882.58       282.30 o                         
  -6  20  11       4715.36       5127.08       775.36 o                         
  -4  20  11        463.63        685.26       309.84 o                         
  -2  20  11       1139.95        448.72       359.48 o                         
   0  20  11       3131.34       3935.33       336.14 o                         
   2  20  11        176.33        522.32       383.83 o                         
 -13  21  11        258.76        801.77       422.53 o                         
 -11  21  11       1676.08       1249.93       304.32 o                         
  -9  21  11       1935.12       1803.07       346.41 o                         
  -7  21  11         41.25        160.24       429.45 o                         
  -5  21  11       1029.98       1173.01       454.89 o                         
  -3  21  11       2681.47       2908.40       382.59 o                         
  -1  21  11        391.56         62.75       365.30 o                         
 -12  22  11        620.65        927.09       440.81 o                         
 -10  22  11       3360.70       2937.75       359.55 o                         
  -8  22  11       1263.37       1716.01       396.41 o                         
  -6  22  11       2175.99       2555.02       775.21 o                         
  -4  22  11       4297.35       4052.54       420.42 o                         
  -2  22  11       2197.87       1371.75       389.14 o                         
   0  22  11       2639.35       1169.27       578.19 o                         
 -11  23  11       1056.51        458.86       560.22 o                         
  -9  23  11        760.44       1024.82       421.22 o                         
  -7  23  11       2196.05       2201.87       808.88 o                         
  -5  23  11       2425.78       2504.71       462.41 o                         
  -3  23  11        670.56        463.77       393.55 o                         
  -1  23  11        695.41        581.20       760.40 o                         
 -10  24  11       1308.97       4043.55       848.79 o                         
  -8  24  11        170.78        -90.58       559.16 o                         
  -6  24  11       1150.35       2045.81      1192.46 o                         
  -4  24  11        805.02       1174.73       401.89 o                         
  -2  24  11       1922.35        840.76       677.72 o                         
  -9  25  11       1258.24       2041.23       742.79 o                         
  -7  25  11        565.21        372.75       209.25 o                         
  -5  25  11       3461.55       2990.48       539.14 o                         
  -3  25  11       1503.37        492.72       699.66 o                         
  -8  26  11       1183.31       1915.63       939.99 o                         
  -6  26  11       1396.07        602.82      1226.06 o                         
  -4  26  11       1739.32       1611.73       873.10 o                         
  -7  27  11       2491.26       2360.93       746.75 o                         
  -5  27  11       1285.24       -118.85      1348.53 o                         
 -16   0  12       2810.82       3486.91       495.91 o                         
 -14   0  12       2289.91       2910.14       351.42 o                         
 -12   0  12       1120.99       1310.43       287.03 o                         
 -10   0  12       7820.10       8048.91       395.07 o                         
  -8   0  12       1067.64       1293.86       300.22 o                         
  -6   0  12       6886.87       6920.79      1115.61 o                         
  -4   0  12      11604.23      12346.35       394.15 o                         
  -2   0  12       2762.99       2691.33       327.62 o                         
   0   0  12       3639.72       3419.36       329.16 o                         
   2   0  12       2497.96       3685.57       434.43 o                         
   4   0  12       1297.93       3395.33      1283.93 o                         
 -15   1  12       2438.32       2244.60       278.72 o                         
 -13   1  12       2280.76       2612.73       215.56 o                         
 -11   1  12       1911.21       2287.79       216.63 o                         
  -9   1  12       1431.10        967.46       237.34 o                         
  -7   1  12       6495.76       6272.02       671.37 o                         
  -5   1  12        415.16         70.37       291.07 o                         
  -3   1  12       2397.72       2435.11       221.57 o                         
  -1   1  12       4939.64       5240.37       254.71 o                         
   1   1  12       1098.14       1428.32       260.27 o                         
   3   1  12        694.27        624.28       335.87 o                         
 -16   2  12       1320.98       1370.31       340.23 o                         
 -14   2  12       7377.19       7474.50       302.78 o                         
 -12   2  12        796.48        687.13       202.24 o                         
 -10   2  12       3493.74       3159.11       244.28 o                         
  -8   2  12      10981.00      10887.59       271.62 o                         
  -6   2  12        753.05        279.11       935.12 o                         
  -4   2  12        239.13        -13.89       218.62 o                         
  -2   2  12        308.90        146.60       211.61 o                         
   0   2  12        319.89        299.70       188.65 o                         
   2   2  12         75.65        565.91       306.88 o                         
   4   2  12         39.63        815.47       443.53 o                         
 -17   3  12       1030.00         63.89       782.51 o                         
 -15   3  12       2231.93       2768.57       319.02 o                         
 -13   3  12       5378.90       5706.05       257.63 o                         
 -11   3  12       3379.86       3428.32       251.63 o                         
  -9   3  12        636.87        201.19       240.00 o                         
  -7   3  12       4388.87       3921.21       733.09 o                         
  -5   3  12       4023.76       4310.68       378.42 o                         
  -3   3  12       4506.35       5209.37       259.54 o                         
  -1   3  12       6816.90       7935.49       260.72 o                         
   1   3  12       1588.50       1691.97       238.83 o                         
   3   3  12        788.14       1677.53       392.35 o                         
 -16   4  12       4817.36       5500.13       378.24 o                         
 -14   4  12       1075.99        816.31       275.95 o                         
 -12   4  12       2197.52       2314.31       239.38 o                         
 -10   4  12       9126.15       9097.40       292.60 o                         
  -8   4  12        213.69        139.14       232.16 o                         
  -6   4  12       6022.04       6354.64      1091.55 o                         
  -4   4  12      10125.82      10051.13       298.65 o                         
  -2   4  12       1322.73       1156.71       221.56 o                         
   0   4  12        876.84        993.85       179.78 o                         
   2   4  12       2894.68       3121.16       313.64 o                         
   4   4  12        813.67        756.04       372.22 o                         
 -15   5  12       2008.80       2309.25       315.83 o                         
 -13   5  12       2768.61       2936.80       247.13 o                         
 -11   5  12       1061.80        930.46       237.21 o                         
  -9   5  12       2014.68       2108.40       260.30 o                         
  -7   5  12       9401.65       9815.55       549.30 o                         
  -5   5  12       1308.76        969.56       314.90 o                         
  -3   5  12       1621.79       1594.86       234.74 o                         
  -1   5  12       2931.87       3022.08       233.94 o                         
   1   5  12       1195.20       1105.93       231.61 o                         
   3   5  12        586.36       1242.07       435.28 o                         
 -16   6  12       1763.13       1125.25       429.23 o                         
 -14   6  12       3797.60       3521.15       295.48 o                         
 -12   6  12        725.24        688.80       244.07 o                         
 -10   6  12       3019.77       3007.53       268.68 o                         
  -8   6  12       2925.40       2906.93       275.10 o                         
  -6   6  12         52.83         64.23       109.19 o                         
  -4   6  12        622.90        274.39       241.27 o                         
  -2   6  12       1460.93       1737.60       227.64 o                         
   0   6  12       1894.46       1920.79       203.08 o                         
   2   6  12        811.33        818.80       276.26 o                         
   4   6  12         29.80        404.20       362.39 o                         
 -15   7  12        401.37        -80.65       300.66 o                         
 -13   7  12       3764.26       3638.79       239.03 o                         
 -11   7  12       4134.88       4595.24       268.35 o                         
  -9   7  12       1649.71       1247.76       261.37 o                         
  -7   7  12       4893.23       4753.51       590.82 o                         
  -5   7  12       3580.24       3273.38       401.59 o                         
  -3   7  12       4247.22       4496.38       255.34 o                         
  -1   7  12       5824.71       6728.03       263.31 o                         
   1   7  12        977.74        767.36       231.08 o                         
   3   7  12        579.22       2051.92       711.77 o                         
 -16   8  12       2639.91       1962.04       445.24 o                         
 -14   8  12        855.21         93.17       265.22 o                         
 -12   8  12       2249.72       2138.26       248.56 o                         
 -10   8  12       6196.50       6351.76       287.36 o                         
  -8   8  12        828.89        576.77       257.51 o                         
  -6   8  12       2088.96       2069.85       144.89 o                         
  -4   8  12      10884.34      11657.54       304.45 o                         
  -2   8  12       2370.46       2359.20       242.70 o                         
   0   8  12       3031.43       3030.25       213.69 o                         
   2   8  12       5969.81       6819.91       304.43 o                         
 -15   9  12       1030.34        694.18       305.14 o                         
 -13   9  12       5640.22       5703.82       260.16 o                         
 -11   9  12       4309.31       3872.50       262.58 o                         
  -9   9  12       2001.52       1909.92       259.66 o                         
  -7   9  12       3181.67       3526.08       576.64 o                         
  -5   9  12        854.47        517.16       278.57 o                         
  -3   9  12       1488.64       1423.53       239.54 o                         
  -1   9  12       2103.46       2328.17       234.33 o                         
   1   9  12        589.44        842.87       242.68 o                         
   3   9  12        131.65       1535.27       747.59 o                         
 -16  10  12       1201.84       1215.45       646.49 o                         
 -14  10  12        561.72        432.06       254.08 o                         
 -12  10  12       1980.36       1775.91       251.82 o                         
 -10  10  12       1136.21       1013.46       246.37 o                         
  -8  10  12       4136.96       4335.97       307.95 o                         
  -6  10  12        386.20        583.16      1151.28 o                         
  -4  10  12       1159.62       1469.38       248.32 o                         
  -2  10  12       2063.54       2261.06       240.62 o                         
   0  10  12        481.91        552.37       197.92 o                         
   2  10  12        257.34        610.11       284.99 o                         
 -15  11  12        328.42       -165.43       293.84 o                         
 -13  11  12       2227.31       2095.02       225.05 o                         
 -11  11  12       3681.31       3851.95       263.37 o                         
  -9  11  12        924.52        952.61       263.65 o                         
  -7  11  12       2699.77       3143.30       442.53 o                         
  -5  11  12       3620.76       3587.42       275.38 o                         
  -3  11  12       2614.83       2907.04       249.68 o                         
  -1  11  12       2297.05       2251.72       241.80 o                         
   1  11  12        863.43        680.07       242.56 o                         
   3  11  12        570.24        812.75       654.65 o                         
 -14  12  12       1011.84        794.63       261.07 o                         
 -12  12  12       3322.27       3278.70       263.72 o                         
 -10  12  12       2746.41       2975.34       262.05 o                         
  -8  12  12        533.89        696.76       263.90 o                         
  -6  12  12      10610.58      10324.19       625.48 o                         
  -4  12  12       8335.60       8445.44       300.29 o                         
  -2  12  12       4781.54       5053.15       256.40 o                         
   0  12  12       2485.21       2784.20       224.38 o                         
   2  12  12       5191.58       6581.31       339.57 o                         
 -15  13  12        927.49       2031.61      1176.94 o                         
 -13  13  12       1111.86        658.75       210.40 o                         
 -11  13  12       4661.52       4902.82       286.11 o                         
  -9  13  12       5387.20       5568.84       285.66 o                         
  -7  13  12       4171.11       3838.28       384.76 o                         
  -5  13  12       2573.80       2618.10       305.10 o                         
  -3  13  12       2800.46       3031.63       252.36 o                         
  -1  13  12       2280.72       1981.63       242.13 o                         
   1  13  12       1091.75       1291.01       247.38 o                         
 -14  14  12       1791.57       1525.79       283.58 o                         
 -12  14  12       3641.79       3661.45       271.93 o                         
 -10  14  12       1448.57       1357.63       248.70 o                         
  -8  14  12       2454.43       2589.03       290.92 o                         
  -6  14  12       1892.22       2064.40       851.69 o                         
  -4  14  12       1220.21       1512.73       256.41 o                         
  -2  14  12       1302.47       1677.76       238.19 o                         
   0  14  12        492.19        505.43       212.66 o                         
   2  14  12       1124.60        922.81       313.37 o                         
 -13  15  12       1759.70       1890.56       241.19 o                         
 -11  15  12       1800.98       1577.71       261.39 o                         
  -9  15  12        414.09        367.54       258.66 o                         
  -7  15  12       1863.95       2077.74       453.35 o                         
  -5  15  12       1185.46       1469.84       317.79 o                         
  -3  15  12        856.90       1058.49       243.98 o                         
  -1  15  12       2229.90       2358.11       242.13 o                         
   1  15  12       1917.20       1259.83       273.57 o                         
 -14  16  12        612.85       1366.05      1142.77 o                         
 -12  16  12       2470.09       2569.58       272.25 o                         
 -10  16  12       3476.37       3622.15       267.25 o                         
  -8  16  12        599.45        658.52       278.83 o                         
  -6  16  12       3157.31       2456.14       740.34 o                         
  -4  16  12       3229.91       3478.62       272.29 o                         
  -2  16  12       1650.01       1551.58       242.11 o                         
   0  16  12        557.48       1124.57       198.26 o                         
   2  16  12       1487.96       1526.47       265.97 o                         
 -13  17  12        938.68        746.29       255.07 o                         
 -11  17  12       3684.20       4316.86       327.49 o                         
  -9  17  12       5660.95       6844.65       324.41 o                         
  -7  17  12       3419.37       3845.46       454.62 o                         
  -5  17  12       3889.10       3856.32       404.34 o                         
  -3  17  12       2093.39       2414.86       250.23 o                         
  -1  17  12       2218.54       2104.93       234.99 o                         
   1  17  12        572.82        582.47       379.16 o                         
 -12  18  12        896.99        526.31       284.50 o                         
 -10  18  12       1841.87       2060.76       307.99 o                         
  -8  18  12       2548.03       2806.19       325.23 o                         
  -6  18  12       1585.75       2273.73      1257.20 o                         
  -4  18  12       1857.87       1838.70       297.30 o                         
  -2  18  12        695.72        948.86       271.31 o                         
   0  18  12        181.24        204.90       242.42 o                         
 -13  19  12       1080.47        780.67       398.93 o                         
 -11  19  12       1476.75       1202.64       306.21 o                         
  -9  19  12       1233.60       1453.27       307.49 o                         
  -7  19  12       4206.93       3952.21       604.52 o                         
  -5  19  12        411.55        974.21       737.87 o                         
  -3  19  12        425.04        377.51       322.05 o                         
  -1  19  12       2121.81       2467.58       363.56 o                         
 -12  20  12        449.33        314.20       389.77 o                         
 -10  20  12       2975.23       3278.36       311.08 o                         
  -8  20  12        311.55        -20.03       388.82 o                         
  -6  20  12        555.42        -63.55       925.99 o                         
  -4  20  12       3266.11       2973.39       417.36 o                         
  -2  20  12        520.28        617.16       411.93 o                         
 -11  21  12       1717.11       2761.47       419.52 o                         
  -9  21  12       2345.82       3015.68       385.62 o                         
  -7  21  12        713.55        549.38       169.88 o                         
  -5  21  12       2597.91       2825.82       491.49 o                         
  -3  21  12       1862.54       2311.95       457.36 o                         
 -10  22  12        584.51       1423.51       543.39 o                         
  -8  22  12       5639.83       6136.53       908.76 o                         
  -6  22  12        850.97       3748.07      1322.85 o                         
  -4  22  12       1380.75       2190.90       447.58 o                         
  -9  23  12       1234.72       3870.72      1418.51 o                         
  -7  23  12       3219.51       4828.89      1364.32 o                         
  -7  23  12       2511.68       2185.49      1663.05 o                         
  -5  23  12        721.80       2373.70       945.20 o                         
  -6  24  12        799.13       2492.46      1004.21 o                         
  -4  24  12       2842.80       -144.11      1306.33 o                         
  -7  25  12       1813.64       4258.82      1346.05 o                         
  -5  25  12       1407.48      -1280.46      1280.46 o                         
 -16   0   2        604.09       -432.89      1150.53 o                         
  14   0   0       5071.10       6148.51       459.53 o                         
  12   0   2       1808.65       1764.00       330.47 o                         
  10   0   4       4605.35       5123.60       382.58 o                         
   8   0   6       1949.68       1694.83       343.13 o                         
 -15   1  13       5244.85       5459.96       356.48 o                         
 -13   1  13       3098.58       3426.30       245.41 o                         
 -11   1  13       1463.48       1389.24       225.23 o                         
  -9   1  13       7740.53       7626.87       287.93 o                         
  -7   1  13       2496.02       2546.97       358.24 o                         
  -5   1  13       1829.22       1775.67       313.85 o                         
  -3   1  13       1727.22       2085.33       278.64 o                         
  -1   1  13       1086.14        650.88       261.79 o                         
   1   1  13        834.76        996.48       288.03 o                         
 -16   2  13        457.06        193.62       448.89 o                         
 -14   2  13       2735.29       2657.69       293.61 o                         
 -12   2  13       4691.67       4804.39       273.33 o                         
 -10   2  13        802.80        848.02       286.78 o                         
  -8   2  13        636.26        167.05       277.83 o                         
  -6   2  13       4340.83       4274.63       173.32 o                         
  -4   2  13       3251.23       3289.92       274.59 o                         
  -2   2  13       5540.85       6161.48       295.80 o                         
   0   2  13       7422.10       7469.24       303.53 o                         
   2   2  13        617.32       1531.40       669.63 o                         
 -15   3  13       2246.26       2660.38       327.73 o                         
 -13   3  13       3727.89       3863.93       261.77 o                         
 -11   3  13       1497.05       1644.66       264.88 o                         
  -9   3  13       4684.65       4935.54       283.81 o                         
  -7   3  13       3404.79       2916.57       510.39 o                         
  -5   3  13       4393.76       4563.28       400.16 o                         
  -3   3  13       3847.20       3860.39       268.87 o                         
  -1   3  13       1523.84       1457.13       260.71 o                         
   1   3  13       1391.64       1570.05       298.58 o                         
 -16   4  13       1925.34       2087.15       427.47 o                         
 -14   4  13       1538.41       1671.62       274.46 o                         
 -12   4  13       3213.83       3522.65       263.36 o                         
 -10   4  13       2815.27       2894.05       280.63 o                         
  -8   4  13       1107.74        845.99       274.56 o                         
  -6   4  13       1014.34       1267.27       144.21 o                         
  -4   4  13        682.85        666.77       252.72 o                         
  -2   4  13       1216.51       1194.94       244.68 o                         
   0   4  13       1213.61       1584.62       240.28 o                         
   2   4  13        155.78       1647.46       675.49 o                         
 -15   5  13       2407.46       2863.36       329.56 o                         
 -13   5  13       1249.80       1079.53       237.55 o                         
 -11   5  13       1297.35       1237.78       260.08 o                         
  -9   5  13       2791.89       2723.74       281.12 o                         
  -7   5  13       1919.79       2189.52       606.20 o                         
  -5   5  13       2421.49       2451.82       311.09 o                         
  -3   5  13       2789.34       3227.88       269.56 o                         
  -1   5  13       1179.22       1124.77       249.11 o                         
   1   5  13       1435.41        851.32       311.46 o                         
 -16   6  13         98.67       -107.82       579.02 o                         
 -14   6  13        642.97        449.00       279.94 o                         
 -12   6  13       6473.81       6577.86       292.02 o                         
 -10   6  13        788.39       1094.94       266.88 o                         
  -8   6  13       1392.25       1111.98       285.34 o                         
  -6   6  13       4315.78       2969.69       994.27 o                         
  -4   6  13       3976.93       4447.39       278.24 o                         
  -2   6  13       1704.23       1542.69       257.02 o                         
   0   6  13       2648.76       3191.83       247.94 o                         
   2   6  13        849.72       1168.91       857.18 o                         
 -15   7  13       1554.46       1282.40       347.18 o                         
 -13   7  13       3370.66       3134.89       249.82 o                         
 -11   7  13       1875.32       2024.66       267.29 o                         
  -9   7  13       2383.21       2101.75       285.80 o                         
  -7   7  13       3119.01       3372.18       374.11 o                         
  -5   7  13       2188.13       1945.53       314.03 o                         
  -3   7  13       4249.97       4564.45       280.68 o                         
  -1   7  13        946.31        778.48       249.39 o                         
   1   7  13       1222.26       1553.59       289.91 o                         
 -16   8  13       2395.76       3172.26       706.40 o                         
 -14   8  13        150.73       -271.02       271.02 o                         
 -12   8  13       2244.75       2771.59       261.38 o                         
 -10   8  13       5105.85       5002.23       290.13 o                         
  -8   8  13       1417.30       1248.48       288.30 o                         
  -6   8  13       2521.29       3472.26      1689.16 o                         
  -4   8  13        705.16        804.64       285.84 o                         
  -2   8  13        101.59        -38.82       256.01 o                         
   0   8  13        141.51        129.57       208.92 o                         
 -15   9  13       1960.94       1893.81       395.72 o                         
 -13   9  13       2419.97       1923.54       248.46 o                         
 -11   9  13        606.35        603.08       248.98 o                         
  -9   9  13       3779.78       3929.46       291.99 o                         
  -7   9  13        971.98        212.47       449.43 o                         
  -5   9  13       2836.94       2946.78       288.15 o                         
  -3   9  13       3859.73       3934.48       284.73 o                         
  -1   9  13        553.39        237.16       248.16 o                         
   1   9  13        509.76       1114.70       282.45 o                         
 -14  10  13        627.02        435.98       275.55 o                         
 -12  10  13       4604.10       4764.09       272.66 o                         
 -10  10  13        489.51        425.62       258.57 o                         
  -8  10  13        733.22        203.48       298.39 o                         
  -6  10  13       7788.49       6980.79      1020.27 o                         
  -4  10  13       1686.46       1717.29       282.06 o                         
  -2  10  13       1954.12       1773.05       260.48 o                         
   0  10  13       3270.41       3367.04       243.09 o                         
 -15  11  13       1851.64       2157.57       563.00 o                         
 -13  11  13       1909.34       1616.72       233.30 o                         
 -11  11  13       1589.81       1609.54       257.48 o                         
  -9  11  13       3172.53       3257.11       286.19 o                         
  -7  11  13        920.42        630.92       351.12 o                         
  -5  11  13       2117.05       2266.79       303.66 o                         
  -3  11  13       3530.01       3827.52       282.53 o                         
  -1  11  13        862.73        689.72       253.87 o                         
   1  11  13        185.34        -16.14       308.26 o                         
 -14  12  13        466.56        226.19       279.41 o                         
 -12  12  13       1471.16       1165.54       249.96 o                         
 -10  12  13       7610.93       8075.42       318.50 o                         
  -8  12  13       3014.73       3186.29       315.93 o                         
  -6  12  13       1236.46       1213.81      1270.16 o                         
  -4  12  13        735.17        987.90       277.48 o                         
  -2  12  13        201.95       -125.54       262.08 o                         
   0  12  13         20.57        193.71       200.91 o                         
 -13  13  13       2287.05       1800.35       240.98 o                         
 -11  13  13        743.88        177.82       251.00 o                         
  -9  13  13       5528.75       6076.13       315.94 o                         
  -7  13  13       2085.15       1888.83       373.24 o                         
  -5  13  13       1932.12       1799.70       305.70 o                         
  -3  13  13       3881.43       4172.07       286.65 o                         
  -1  13  13       1151.73       1387.73       257.63 o                         
 -14  14  13       1530.20       2383.17       560.58 o                         
 -12  14  13       2509.43       2513.34       260.86 o                         
 -10  14  13        608.93        831.00       259.68 o                         
  -8  14  13       1110.69       1203.85       308.60 o                         
  -6  14  13       7078.99       6477.35      1297.70 o                         
  -4  14  13        681.28        922.41       279.56 o                         
  -2  14  13        407.94         37.44       262.81 o                         
   0  14  13       2344.07       2516.62       263.35 o                         
 -13  15  13        664.07        567.58       237.89 o                         
 -11  15  13        465.53        165.39       261.04 o                         
  -9  15  13       3667.47       4009.09       307.33 o                         
  -7  15  13       1264.95       1504.46       495.12 o                         
  -5  15  13        419.79        968.04       321.53 o                         
  -3  15  13       2516.63       3178.62       290.29 o                         
  -1  15  13       1996.73       1853.02       279.39 o                         
 -12  16  13        436.72        173.04       299.17 o                         
 -10  16  13       1551.50       1662.54       284.52 o                         
  -8  16  13        613.68        753.55       346.86 o                         
  -6  16  13        196.04        -71.53      1223.74 o                         
  -4  16  13       1227.31       1470.08       282.82 o                         
  -2  16  13        389.27        945.30       285.53 o                         
   0  16  13        120.86       -332.90       341.78 o                         
 -13  17  13       1211.93       1295.44       775.03 o                         
 -11  17  13        424.90        145.04       332.32 o                         
  -9  17  13       1193.83       1274.08       310.20 o                         
  -7  17  13       2449.52       2459.10       421.72 o                         
  -5  17  13       1682.83       1954.33       380.68 o                         
  -3  17  13       2787.03       2992.88       326.89 o                         
  -1  17  13        596.18        849.73       375.74 o                         
 -12  18  13       1360.25       1543.15       399.82 o                         
 -10  18  13        611.35        553.19       308.50 o                         
  -8  18  13       4115.86       4313.46       359.68 o                         
  -6  18  13       3587.93       3424.10      1354.01 o                         
  -4  18  13       1288.61       1872.48       339.21 o                         
  -2  18  13        783.39       1139.28       455.22 o                         
 -11  19  13       1826.68       2698.62       428.30 o                         
  -9  19  13       1534.76       1321.05       340.13 o                         
  -7  19  13        660.04        892.09       582.29 o                         
  -5  19  13       1727.90       2134.90       555.84 o                         
  -8  20  13       1011.40       1527.22       496.07 o                         
  -6  20  13       1325.46       3321.17      1295.30 o                         
  -7  21  13        610.63        707.74       257.75 o                         
  -5  21  13       1050.45       1877.51      1487.67 o                         
  -8  22  13        940.83       1273.70       507.02 o                         
  -6  22  13       3020.09       3501.80      1286.22 o                         
 -14   0  14       2700.64       2545.10       522.74 o                         
 -12   0  14       1049.34       1091.84       428.94 o                         
 -10   0  14        627.61        401.41       426.98 o                         
  -8   0  14       3687.13       3669.61       536.20 o                         
  -6   0  14       1543.22       1739.72       273.14 o                         
  -4   0  14       3625.74       4160.23       543.93 o                         
  -2   0  14       2498.07       3248.18       444.55 o                         
   0   0  14       1641.02        625.10       640.13 o                         
 -15   1  14       1463.27       1177.31       843.68 o                         
 -13   1  14        633.96       1297.96       269.06 o                         
 -11   1  14       2413.79       2263.85       293.24 o                         
  -9   1  14        768.12        538.58       308.87 o                         
  -7   1  14        682.08        950.50       365.45 o                         
  -5   1  14       3300.93       3754.98       376.68 o                         
  -3   1  14        564.30        203.61       311.06 o                         
  -1   1  14        891.03        830.65       307.24 o                         
   1   1  14        811.70        480.35       778.07 o                         
 -14   2  14        975.79       1299.38       315.61 o                         
 -12   2  14       5383.98       5817.02       292.70 o                         
 -10   2  14       1615.78       1499.71       270.09 o                         
  -8   2  14       2307.54       1774.11       336.93 o                         
  -6   2  14        267.41        256.57       142.39 o                         
  -4   2  14        418.25       -340.12       345.56 o                         
  -2   2  14         79.80         38.39       294.10 o                         
   0   2  14        110.17       -254.54       424.86 o                         
 -15   3  14       1940.33       2231.03       503.43 o                         
 -13   3  14       1739.31       2212.79       258.77 o                         
 -11   3  14       4100.37       4709.78       295.06 o                         
  -9   3  14       1907.18       1771.22       281.66 o                         
  -7   3  14       1575.71       1078.27       370.09 o                         
  -5   3  14       5706.80       6194.01       380.64 o                         
  -3   3  14        290.84        303.80       320.57 o                         
  -1   3  14       1420.01       1530.30       315.72 o                         
   1   3  14        884.28       1325.80       774.77 o                         
 -14   4  14       3032.08       3342.09       306.96 o                         
 -12   4  14       1581.98       1883.09       257.94 o                         
 -10   4  14        706.10        426.99       271.17 o                         
  -8   4  14       6600.88       6898.71       340.05 o                         
  -6   4  14        379.86        476.32       142.94 o                         
  -4   4  14       1858.44       1634.16       302.63 o                         
  -2   4  14       2888.72       3203.63       331.72 o                         
   0   4  14        343.52       -288.97       480.29 o                         
 -15   5  14        970.45        876.28       474.22 o                         
 -13   5  14       1351.37       1558.80       250.33 o                         
 -11   5  14       2320.36       2791.19       280.78 o                         
  -9   5  14        975.64        785.46       290.30 o                         
  -7   5  14        280.39        152.02       329.14 o                         
  -5   5  14       2301.71       2397.54       368.53 o                         
  -3   5  14       1057.14        733.42       292.67 o                         
  -1   5  14       1431.36       1238.68       320.27 o                         
 -14   6  14       1784.20       2058.19       281.55 o                         
 -12   6  14       3588.92       3581.82       277.61 o                         
 -10   6  14        498.19        325.90       274.37 o                         
  -8   6  14       1138.52        847.67       308.69 o                         
  -6   6  14        278.22      -1325.73      1325.73 o                         
  -4   6  14        349.89        322.49       295.34 o                         
  -2   6  14        847.01        632.21       298.13 o                         
   0   6  14        227.45       2031.60       605.79 o                         
 -15   7  14       1685.36       2138.60       488.36 o                         
 -13   7  14       1097.70        805.46       228.72 o                         
 -11   7  14       1836.19       2224.93       278.68 o                         
  -9   7  14       4142.22       3632.03       308.77 o                         
  -7   7  14        324.77        956.35       425.45 o                         
  -5   7  14       3928.96       3931.91       343.25 o                         
  -3   7  14       1188.67        961.32       283.03 o                         
  -1   7  14       1246.49        967.95       296.90 o                         
 -14   8  14       1641.78       1646.06       356.03 o                         
 -12   8  14        228.96        198.37       255.63 o                         
 -10   8  14       3765.31       3840.54       296.40 o                         
  -8   8  14       5370.31       5292.79       326.89 o                         
  -6   8  14       2177.62       1555.46       656.87 o                         
  -6   8  14        779.76       1619.62       759.38 o                         
  -4   8  14       2229.19       2371.56       305.68 o                         
  -2   8  14       5917.27       6032.25       325.49 o                         
   0   8  14        397.01        407.57       684.63 o                         
 -13   9  14       1690.01       1915.81       241.18 o                         
 -11   9  14       4309.78       4165.77       287.13 o                         
  -9   9  14        801.93        239.95       287.93 o                         
  -7   9  14       2557.06       2925.66       398.93 o                         
  -5   9  14       3036.33       3083.06       315.46 o                         
  -3   9  14        493.81        279.42       285.18 o                         
  -1   9  14        486.97        347.89       292.19 o                         
 -14  10  14        871.33        775.47       348.49 o                         
 -12  10  14        923.06        566.12       257.61 o                         
 -10  10  14        735.89        147.87       274.33 o                         
  -8  10  14       1954.34       1961.77       311.44 o                         
  -6  10  14        407.71        293.02       509.97 o                         
  -6  10  14       1124.86       1852.31       851.90 o                         
  -4  10  14        240.23        471.21       299.55 o                         
  -2  10  14        267.18        619.60       309.52 o                         
 -13  11  14        187.74        412.08       237.20 o                         
 -11  11  14       2447.47       2539.76       271.31 o                         
  -9  11  14        525.17        285.59       290.48 o                         
  -7  11  14        364.34        -48.18       426.40 o                         
  -5  11  14       1702.09       1671.19       336.60 o                         
  -3  11  14       1228.13       1370.19       304.72 o                         
  -1  11  14        174.34       -180.59       331.57 o                         
 -14  12  14       2261.22       2024.37       594.27 o                         
 -12  12  14        439.12        440.44       254.78 o                         
 -10  12  14       1061.97       1290.72       280.96 o                         
  -8  12  14       2286.82       2225.14       316.53 o                         
  -6  12  14       3410.91       3077.65       469.06 o                         
  -4  12  14       1500.00       1723.41       302.73 o                         
  -2  12  14       5295.12       6659.29       362.88 o                         
 -13  13  14       1748.19       1811.73       369.78 o                         
 -11  13  14       1292.77       1349.41       264.06 o                         
  -9  13  14       1942.26       2078.75       301.52 o                         
  -7  13  14       2450.21       1742.58       403.74 o                         
  -5  13  14       1859.61       1905.28       329.48 o                         
  -3  13  14        845.92       1058.32       320.73 o                         
  -1  13  14        231.16       -727.90       727.90 o                         
 -12  14  14       1742.83       1477.63       267.87 o                         
 -10  14  14        794.80       1333.89       285.99 o                         
  -8  14  14       1154.36       1509.78       311.52 o                         
  -6  14  14       1274.02       1470.20       529.05 o                         
  -4  14  14        660.45        628.57       293.42 o                         
  -2  14  14       1054.53        986.35       308.39 o                         
 -13  15  14        716.98        408.23      1117.46 o                         
 -11  15  14       1512.64       1959.49       307.09 o                         
  -9  15  14        609.02        733.30       330.35 o                         
  -7  15  14        613.46       -521.18       521.18 o                         
  -5  15  14       1361.67       1450.30       330.63 o                         
  -3  15  14        385.81         62.71       317.92 o                         
 -12  16  14        527.61         89.52      1208.26 o                         
 -10  16  14        777.04        338.52       317.15 o                         
  -8  16  14       2873.87       2671.74       341.79 o                         
  -6  16  14       1627.35       2849.24       663.78 o                         
  -4  16  14       1429.51       1374.50       358.21 o                         
 -11  17  14       1077.03       1155.33       450.90 o                         
  -9  17  14       2205.51       2626.82       407.72 o                         
  -7  17  14       3583.70       3621.60       517.55 o                         
  -5  17  14       1541.44       1383.03       520.88 o                         
  -3  17  14       1138.07       1840.13       548.63 o                         
 -10  18  14        722.06        471.45       445.31 o                         
  -8  18  14       1282.93       2164.04       601.40 o                         
  -6  18  14        198.56        285.16       186.12 o                         
  -4  18  14        203.15       -477.97       522.53 o                         
  -9  19  14        379.20        656.50       262.68 o                         
  -7  19  14        246.98         46.95       235.46 o                         
  -5  19  14       1307.01        944.01      1464.17 o                         
  12   0   4       1372.85       2044.94       467.89 o                         
  10   0   6       2677.09       2335.60       478.40 o                         
   8   0   8       1070.87       1033.86       540.60 o                         
 -13   1  15       1632.18       2561.22       313.77 o                         
 -11   1  15        941.54        681.74       344.34 o                         
  -9   1  15        980.68        555.43       335.56 o                         
  -7   1  15       2811.77       2972.78       399.75 o                         
  -5   1  15       1590.72       1391.73       388.22 o                         
  -3   1  15        673.98        372.11       332.72 o                         
 -12   2  15       1196.02       1431.30       322.03 o                         
 -10   2  15       2192.24       1831.97       347.29 o                         
  -8   2  15        980.83       1057.71       380.45 o                         
  -6   2  15         35.11         73.08       168.77 o                         
  -4   2  15       6687.95       7140.98       396.79 o                         
  -2   2  15        602.55      -1276.32      1276.32 o                         
 -13   3  15        601.02        919.21       302.26 o                         
 -11   3  15       1828.58       1758.73       323.68 o                         
  -9   3  15       2578.79       3068.32       372.07 o                         
  -7   3  15       2275.98       1990.34       404.02 o                         
  -5   3  15       1322.02       1088.47       380.61 o                         
  -3   3  15        764.86        544.29       339.23 o                         
 -14   4  15       1696.09       1267.78       820.10 o                         
 -12   4  15        848.57        874.54       281.88 o                         
 -10   4  15       1804.76       2079.29       314.84 o                         
  -8   4  15       1383.07       1290.93       381.91 o                         
  -6   4  15        301.12        188.78       157.27 o                         
  -4   4  15        195.02       -315.90       334.06 o                         
  -2   4  15        161.11      -1249.18      1249.18 o                         
 -13   5  15       2261.94       2678.61       310.47 o                         
 -11   5  15        819.42        992.37       275.85 o                         
  -9   5  15        690.22        838.02       321.87 o                         
  -7   5  15       2577.12       2899.05       414.65 o                         
  -5   5  15        803.09        140.58       391.86 o                         
  -3   5  15        562.93        386.61       356.29 o                         
 -14   6  15        334.08       -215.13       563.52 o                         
 -12   6  15        296.80        428.14       253.39 o                         
 -10   6  15       3894.18       4147.24       310.31 o                         
  -8   6  15        253.18          9.76       332.73 o                         
  -6   6  15       1389.18        -29.56       739.24 o                         
  -4   6  15       3215.58       3263.44       366.12 o                         
 -13   7  15       2094.60       2044.54       320.16 o                         
 -11   7  15       1778.91       1796.54       277.76 o                         
  -9   7  15       1464.25       1531.10       301.97 o                         
  -7   7  15       2008.66       2421.82       403.32 o                         
  -5   7  15        808.04        774.68       351.75 o                         
 -12   8  15       1331.55       1236.95       311.29 o                         
 -10   8  15       1388.95       1324.62       303.34 o                         
  -8   8  15       1708.89       1742.85       322.59 o                         
  -6   8  15        151.20        522.43       563.44 o                         
  -4   8  15        812.65        711.81       345.46 o                         
 -13   9  15       1753.88       2035.06       312.67 o                         
 -11   9  15       1141.09       1421.17       273.46 o                         
  -9   9  15        239.25         30.63       297.23 o                         
  -7   9  15       2658.00       3332.12       471.13 o                         
  -5   9  15       1358.74       1138.66       333.36 o                         
  -3   9  15        136.73        -67.92       879.30 o                         
 -12  10  15        594.70        336.09       342.97 o                         
 -10  10  15       1761.80       1968.14       297.33 o                         
  -8  10  15        145.14       -186.39       324.38 o                         
  -6  10  15        728.87        151.69       573.80 o                         
  -4  10  15       1940.94       2978.81       355.70 o                         
 -11  11  15        766.87        660.92       356.16 o                         
  -9  11  15        230.46        336.96       302.21 o                         
  -7  11  15       1057.25       1438.64       467.12 o                         
  -5  11  15       1104.91       1302.42       350.41 o                         
  -3  11  15        556.47        996.14       651.54 o                         
 -12  12  15        971.44        539.67       516.84 o                         
 -10  12  15        797.23        975.76       352.56 o                         
  -8  12  15       2353.50       2564.78       349.11 o                         
  -6  12  15        652.10        941.71       594.98 o                         
  -4  12  15        360.48        -79.34       528.32 o                         
 -11  13  15        673.81        152.64       498.96 o                         
  -9  13  15        422.87        660.87       424.33 o                         
  -7  13  15       2347.81       3548.64      1018.94 o                         
  -5  13  15        380.30        740.11       372.02 o                         
 -10  14  15       2571.93       2039.05       642.68 o                         
  -8  14  15        273.78        853.42       922.09 o                         
  -6  14  15       1252.53        886.33       602.94 o                         
  -9  15  15        206.10        179.45       149.41 o
[truncated: 2,350 more chars]
